# Supplementary material for: Proximity-Dependent Biotinylation and Identification of Flagellar Proteins in Trypanosoma cruzi
Source: mSphere. 2023 Apr 5;8(3):e00088-23. doi: 10.1128/msphere.00088-23 (PMC10286712; doi:10.1128/msphere.00088-23)
Supplement: TABLE S1 [file msphere.00088-23-s0004.xlsx]

## Sheet: Guide
Supplementary table 1: Raw proteomics data for epimastigotes and intracellular amastigotes TurboID experiment. Each sheet contains the protein identity and intensity score for all samples in either epimastigotes or amastigotes.
Tab Labels	Definition
Epimastigote Supp table 1	Epimastigote data
Amastigote Supp table 1	Amastigote data
Column headers	Definition
TritrypID	An ID assigned to the protein from VEuPathDB details accessible at: https://tritrypdb.org/tritrypdb/app
Protein Name	Protein name from VEuPathDB
Uniprot ID	An ID assigned to the protein from the Universal Protein Resource details accessible at: https://www.uniprot.org/
C-Turbo	Intensity values for each protein detected in samples collected from cytoplasmic TurboID (FLAG-TurboID) expressing parasites
F-Turbo	Intensity values for each protein detected in samples collected from flagellar TurboID (SMP1-1-FLAG-TurboID) expressing parasites
WT	Intensity values for each protein detected in samples collected from parasites not expressing TurboID
Average C-Turbo signal	Average of the C-Turbo sample intensity values
Average F-Turbo signal	Average of the F-Turbo sample intensity values
Average WT signal	Average of the WT sample intensity values

## Sheet: Epimastigotes Supp table 1A
TritrypID	Protein Name	UniProtID	C-Turbo 1	C-Turbo 2	C-Turbo 3	F-Turbo 1	F-Turbo 2	F-Turbo 3	F-Turbo 4	F-Turbo 5	F-Turbo 6	WT 1	WT 2	WT 3	Average C-Turbo signal	Average F-Turbo signal	Average WT signal
TcCLB.509965.20	hypothetical protein	Q4E0V7	0	0	136050	30839000	99496000	101220000	81636000	194210000	296120000	0	0	323420	45350	1.3392e+08	107807
TcCLB.506619.30	Flagellar Member 8	Q4DE24	0	0	389630	28607000	57368000	55465000	25622000	102380000	160650000	0	0	0	129877	71682000	0
TcCLB.509003.40	small myristoylated protein 1-2	Q4CW63	442840	0	0	39516000	40003000	21640000	39380000	94752000	201760000	0	0	0	147613	7.28418e+07	0
TcCLB.509153.20	hypothetical protein, conserved	Q4DLS8	1788000	690050	1188700	202630000	285650000	214380000	405200000	609290000	881510000	935720	2245900	0	1222250	433110000	1060540
TcCLB.511907.240	Calcium/calmodulin-dependent protein kinase kinase, putative	Q4DY67	487260	244490	506290	77901000	83284000	118470000	129420000	179260000	265590000	0	0	0	412680	1.42321e+08	0
TcCLB.508999.220	cysteine peptidase, Clan CA, family C2, putative	Q4E0D6	1916900	1689700	794320	245100000	310170000	233710000	290520000	657750000	974990000	508760	0	0	1.46697e+06	452040000	169587
TcCLB.509003.30	small myristoylated protein 1-1	Q4CW64	39789000	47337000	58085000	13908000000	16867000000	11909000000	4580100000	16926000000	23007000000	42735000	19674000	29984000	4.84037e+07	14532850000	3.07977e+07
TcCLB.510595.20	KH domain/Domain of unknown function (DUF1771)/Smr domain containing protein, putative	Q4CUW3	0	1057600	0	37156000	72465000	40355000	85642000	153300000	160480000	153530	0	0	352533	9.15663e+07	51176.7
TcCLB.508959.10	hypothetical protein, conserved	Q4CV47	496760	0	0	14460000	22758000	32053000	32642000	49742000	101450000	0	0	0	165587	4.21842e+07	0
TcCLB.510575.239	hypothetical protein, conserved	Q4DLU5	381540	768000	0	21999000	40519000	24949000	58518000	252380000	168830000	789620	356940	0	383180	94532500	382187
TcCLB.510089.170	casein kinase I, putative	Q4DQZ5	551890	1263400	317370	87552000	150650000	116170000	157020000	257120000	280840000	287150	0	0	710887	174892000	95716.7
TcCLB.508027.40	folate/pteridine transporter, putative	Q4DG00	392240	245600	342830	7509200	52352000	41975000	63038000	127470000	165800000	0	0	0	326890	7.63574e+07	0
TcCLB.511911.90	hypothetical protein, conserved	Q4DQV6	4360300	7143400	6604400	1068800000	759320000	593250000	617970000	2163000000	2992000000	1370900	1030200	0	6.03603e+06	1.36572e+09	800367
TcCLB.506513.150	WD domain, G-beta repeat, putative	Q4DPI4	176580	0	0	948320	7263600	3248600	7107000	9632800	39652000	0	0	0	58860	11308720	0
TcCLB.506563.200	cysteine peptidase, Clan CA, family C2, putative	Q4DQN6	28206000	26851000	43237000	2329500000	4112200000	5186800000	5175400000	8125200000	12391000000	3643200	1694100	458550	3.27647e+07	6.22002e+09	1931950
TcCLB.511727.210	Repressor of differentiation kinase 1, putative	Q4DY39	0	0	306700	7231000	13576000	12770000	15085000	28428000	33096000	0	0	12837	102233	1.83643e+07	4279
TcCLB.507891.20	flagellar calcium-binding-like protein, putative	Q4CTX3	2200000	2811900	660770	229710000	233440000	207680000	331520000	383240000	631740000	0	0	0	1890890	3.36222e+08	0
TcCLB.511819.20	hypothetical protein, conserved	Q4DCM7	997750	2542100	2802000	415650000	425460000	124470000	119670000	621140000	515610000	0	0	0	2113950	3.70333e+08	0
TcCLB.509663.20	hypothetical protein, conserved	Q4DE19	423990	0	1305700	34820000	58738000	59762000	52832000	191020000	144750000	0	0	16317000	576563	9.03203e+07	5439000
TcCLB.506489.20	monoglyceride lipase, putative	Q4CSM0	0	0	246930	3860400	13732000	5800200	2966700	23914000	23661000	0	0	0	82310	1.23224e+07	0
TcCLB.506801.120	Calcium/calmodulin-dependent protein kinase kinase, putative	Q4DH28	10905000	6240800	4889400	441370000	657230000	661420000	1017300000	1392700000	2388300000	181850	171770	0	7.34507e+06	1.09305e+09	117873
TcCLB.510635.60	hypothetical protein, conserved	Q4D229	129450	0	0	681290	1486000	1464400	355710	3398900	27972000	0	0	0	43150	5893050	0
TcCLB.510063.30	hypothetical protein, conserved	Q4CRK8	0	0	215720	0	2862900	0	6282200	20171000	29363000	0	0	0	71906.7	9779850	0
TcCLB.510565.70	STE/STE11 serine/threonine-protein kinase, putative	Q4DPG2	311720	0	0	6029300	8862700	14090000	4088300	18154000	31211000	0	0	0	103907	1.37392e+07	0
TcCLB.511431.60	hypothetical protein, conserved	Q4DGA8	1492300	0	0	39878000	22105000	33891000	66092000	68183000	135550000	0	0	0	497433	6.09498e+07	0
TcCLB.507891.47	flagellar calcium-binding 24 kDa protein	Q4CTX0	414880	0	0	5735200	6849100	4367800	14815000	17317000	38863000	0	0	0	138293	14657850	0
TcCLB.511771.35	hypothetical protein	Q4DUJ6	0	718240	0	9073900	10630000	10843000	1476500	55318000	62479000	0	0	0	239413	2.49701e+07	0
TcCLB.504269.20	GPR1/FUN34/yaaH family, putative	Q4CQ00	0	0	490390	1523900	20745000	15635000	3412700	32515000	27570000	0	0	0	163463	1.69003e+07	0
TcCLB.510577.10	hypothetical protein, conserved	Q4CV18	3010300	0	0	37241000	62663000	45867000	84305000	124250000	255010000	0	0	0	1.00343e+06	101556000	0
TcCLB.511431.54	hypothetical protein	Q4DGA9	664230	1350200	1080100	48551000	64216000	54072000	75254000	124760000	231080000	0	0	0	1031510	99655500	0
TcCLB.510331.5	chaperone DNAJ protein, putative (fragment)	Q4CUZ1	822320	295900	0	25414000	21084000	21830000	43508000	43289000	51356000	0	32177	0	372740	34413500	10725.7
TcCLB.511291.50	hypothetical protein, conserved	Q4DC41	815010	401780	4188000	66325000	85251000	141510000	82573000	204310000	390510000	0	0	0	1.8016e+06	161746500	0
TcCLB.511289.119	C-terminal motor kinesin, putative (fragment)	Q4DD08	0	562420	0	6357600	15686000	19853000	4042300	16998000	37337000	0	0	0	187473	1.67123e+07	0
TcCLB.511003.90	hypothetical protein, conserved	Q4DNU1	527480	0	0	4114400	9925100	7876100	9667500	25346000	36934000	0	0	0	175827	15643850	0
TcCLB.510519.80	DUF2407 ubiquitin-like domain containing protein, putative	Q4DEA8	2225500	2193000	2148100	74715000	132520000	108260000	133030000	271910000	411420000	0	0	0	2.18887e+06	188642500	0
TcCLB.445553.10	hypothetical protein, conserved	Q4CL20	598810	0	331700	24248000	19226000	17734000	21126000	20343000	47169000	0	130250	0	310170	2.49743e+07	43416.7
TcCLB.510759.40	protein kinase, putative	Q4DS91	1632900	0	698720	38439000	40233000	32927000	69902000	74166000	110570000	35151	0	0	777207	61039500	11717
TcCLB.510329.180	hypothetical protein, conserved	Q4E3J5	581790	1458200	421940	11320000	42953000	52769000	52795000	61706000	119970000	0	0	0	820643	5.69188e+07	0
TcCLB.510949.10	kinatase, putative	Q4CPJ1	621160	1072400	927260	16750000	46135000	36407000	33176000	80062000	142130000	0	0	0	873607	59110000	0
TcCLB.510749.4	ubiquitin-protein ligase, putative	Q4D6U9	186210	0	0	1877500	2705100	3561900	1131000	2941000	12948000	0	0	0	62070	4.19408e+06	0
TcCLB.510901.190	hypothetical protein, conserved	Q4DXB6	0	1374100	1565800	32200000	40459000	42555000	45829000	72863000	149410000	0	0	0	979967	63886000	0
TcCLB.511261.90	hypothetical protein, conserved	Q4DL22	3168300	1917300	2316200	31621000	37156000	31889000	256890000	86930000	513720000	0	0	0	2.46727e+06	159701000	0
TcCLB.511657.20	protein kinase, putative	Q4D9W8	790160	994320	0	16398000	34002000	32085000	31326000	49058000	66685000	0	0	171540	594827	38259000	57180
TcCLB.506681.40	hypothetical protein, conserved	Q4D9V7	31675000	47549000	45955000	1321300000	2255700000	2358000000	1589200000	3395200000	4070100000	4697600	1239700	383610	4.17263e+07	2498250000	2106970
TcCLB.503723.10	hypothetical protein, conserved	Q4D9N2	1600200	4211400	471500	83852000	114400000	91985000	35638000	171220000	242400000	0	0	0	2.09437e+06	1.23249e+08	0
TcCLB.504255.30	hypothetical protein, conserved	Q4CV75	26897000	21001000	15609000	408930000	600990000	945230000	816160000	2335800000	2327100000	0	0	0	21169000	1239035000	0
TcCLB.504153.30	Flabarin, putative	Q4E2S5	3305300	36037000	18587000	546050000	1208900000	917340000	678270000	1374800000	1934600000	0	1972700	0	1.93098e+07	1.10999e+09	657567
TcCLB.509575.10	retrotransposon hot spot (RHS) protein, putative	Q4CWJ9	0	0	477640	0	0	0	0	316840	53294000	0	0	222330	159213	8935140	74110
TcCLB.508445.70	hypothetical protein, conserved	Q4D4J0	0	1404100	0	12273000	19356000	12312000	24913000	32707000	54550000	0	0	0	468033	26018500	0
TcCLB.509835.10	Ring finger domain containing protein, putative	Q4CS38	0	1830700	623370	17776000	27780000	27733000	35495000	51512000	111210000	0	0	0	818023	45251000	0
TcCLB.506287.20	hypothetical protein, conserved	Q4DIX7	4083600	7171400	4400600	119740000	241400000	165650000	222790000	421730000	531800000	0	52161	0	5.21853e+06	2.83852e+08	17387
TcCLB.511245.180	guanin nucleotide-binding protein, putative	Q4DUK2	0	1114400	590580	12238000	22770000	13156000	20005000	45798000	69898000	0	0	0	568327	3.06442e+07	0
TcCLB.506999.180	protein kinase, putative	Q4DP25	1610200	2424900	2258500	53727000	68639000	71811000	119140000	119430000	211600000	0	0	0	2.09787e+06	1.07391e+08	0
TcCLB.509713.30	hypothetical protein, conserved	Q4CUF8	0	0	4250900	18036000	33525000	48925000	16905000	123280000	193030000	31426	0	0	1.41697e+06	72283500	10475.3
TcCLB.509011.50	TerD domain containing protein, putative	Q4DDX2	65625000	68164000	30968000	1072200000	1714100000	1563900000	1944600000	4818700000	5100100000	3909400	2757700	1368000	54919000	2.70227e+09	2.67837e+06
TcCLB.509571.40	Zinc finger, C3HC4 type (RING finger), putative	Q4D0Q6	2478300	3584100	2610000	52030000	88382000	90300000	79633000	180650000	345700000	0	0	0	2890800	1.39449e+08	0
TcCLB.507007.80	hypothetical protein	Q4DH40	672780	0	0	4768200	8662300	6193100	6176000	12292000	26705000	5511600	4387600	9315000	224260	1.07994e+07	6.40473e+06
TcCLB.511269.10	AN1-like zinc finger, putative	Q4D503	2380700	16554000	20378000	272620000	562350000	347380000	663680000	843390000	1088500000	0	0	0	1.31042e+07	6.29653e+08	0
TcCLB.506125.20	Flabarin, putative	Q4CN66	119790000	217810000	199460000	4492800000	6174200000	6076400000	7860400000	9491600000	16370000000	11285000	2543500	616180	179020000	8410900000	4.81489e+06
TcCLB.504575.20	hypothetical protein, conserved	Q4CT34	6439100	11346000	1068800	121040000	212440000	171560000	197940000	435900000	572650000	0	0	0	6.28463e+06	285255000	0
TcCLB.507669.230	hypothetical protein, conserved	Q4DRU8	416010	0	0	4414600	5653300	2888800	4495800	8660500	10906000	0	0	0	138670	6.16983e+06	0
TcCLB.506825.160	hypothetical protein, conserved	Q4DZE7	497810	4673900	4089800	79246000	105360000	92634000	71431000	205510000	266550000	0	0	0	3087170	136788500	0
TcCLB.510181.140	hypothetical protein, conserved	Q4DDH9	13651000	12932000	9651300	224860000	577000000	290870000	390120000	740840000	784720000	391210	1079300	71710	12078100	5.01402e+08	514073
TcCLB.510421.180	casein kinase I, putative	Q4DXR4	36877000	86472000	44086000	1152400000	2040800000	1338000000	2493700000	3139700000	3557900000	1951600	1487400	742910	5.58117e+07	2.28708e+09	1393970
TcCLB.511725.270	WD domain, G-beta repeat, putative	Q4DWG5	1034100	0	981540	15395000	23477000	18223000	19282000	37399000	50262000	11624	0	0	671880	2.73397e+07	3874.67
TcCLB.504105.130	Voltage-dependent calcium channel subunit, putative	Q4DZ99	53233000	56566000	73480000	1006000000	1746600000	1320100000	1566800000	4012500000	5025000000	3678900	3409600	3719200	61093000	2.44617e+09	3.60257e+06
TcCLB.511165.80	Calcium/calmodulin-dependent protein kinase kinase, putative	Q4D5D9	3496100	4615400	6095300	71846000	133850000	116950000	158000000	207520000	428690000	0	153910	0	4735600	1.86143e+08	51303.3
TcCLB.508175.60	hypothetical protein, conserved	Q4E2Y8	8219200	13654000	13674000	246260000	376690000	303040000	255690000	686850000	902700000	78487	89588	144960000	1.18491e+07	4.61872e+08	48376025
TcCLB.507063.10	hypothetical protein	Q4E031	2126600	1668400	1778500	30401000	28538000	46011000	58802000	100730000	169470000	0	0	0	1.85783e+06	7.23253e+07	0
TcCLB.504123.30	map kinase, putative	Q4CVV5	408260	928100	209340	2486400	9317100	8282700	5005700	44755000	49026000	0	0	0	515233	19812150	0
TcCLB.510683.20	hypothetical protein, conserved	Q4CNI4	6528900	10810000	10556000	201290000	259500000	150980000	213700000	564080000	739760000	472380	0	834330	9298300	354885000	435570
TcCLB.503955.80	hypothetical protein	Q4DH87	181050	875660	1213200	12259000	8090200	19343000	25300000	44615000	62563000	0	0	0	756637	2.8695e+07	0
TcCLB.504033.190	EF hand, putative	Q4DR65	0	738450	493000	7058400	9830500	638380	16309000	25704000	31919000	0	0	0	410483	1.52432e+07	0
TcCLB.510129.30	Surface membrane protein	Q4CP32	9774500	10027000	9813100	191520000	306700000	256070000	228130000	356730000	834730000	223280	250700	0	9.87153e+06	3.62313e+08	157993
TcCLB.505075.30	hypothetical protein, conserved	Q4CRP3	588910	0	0	4602100	3971200	3618000	6567700	9161600	14952000	0	0	0	196303	7.14543e+06	0
TcCLB.509933.20	hypothetical protein, conserved	Q4CNS9	293380	1403900	294930	6993000	17424000	19968000	11644000	35821000	50924000	55580	21277	0	664070	2.37957e+07	25619
TcCLB.506355.60	small G-protein, putative	Q4DKC7	11875000	7714400	6309300	110260000	216180000	155670000	210770000	463290000	673430000	347980	431190	0	8632900	3.04933e+08	259723
TcCLB.504017.54	Zinc finger, C3HC4 type (RING finger), putative	Q4D0Z8	0	315490	292030	2036500	6147800	3053200	948520	11153000	19215000	0	0	0	202507	7.09234e+06	0
TcCLB.511421.150	leucine-rich repeat-containing protein	Q4DWQ1	574950	2296700	643450	7273100	36808000	43602000	5623300	72750000	79718000	0	0	0	1171700	40962400	0
TcCLB.509391.10	flagellar calcium-binding 24 kDa protein	Q4D1Q2	19602000	19213000	17918000	305550000	417360000	325230000	611410000	873470000	1410100000	868980	1732400	1384900	18911000	6.57187e+08	1328760
TcCLB.506211.114	C-terminal motor kinesin, putative	Q4DYK7	40839000	78227000	48820000	818520000	1541300000	1319600000	766890000	2185300000	4816000000	877380	850120	27788000	55962000	1907935000	9838500
TcCLB.506485.70	hypothetical protein, conserved	Q4DAS1	38651000	13265000	57338000	4846400	3351300000	3955100000	119290000	2966300	4954100	39132	0	0	36418000	1239742800	13044
TcCLB.509895.100	hypothetical protein, conserved	Q4DCX6	20288000	41798000	28941000	72156000	1380900000	126600000	100430000	2164900000	2112100000	0	0	0	3.03423e+07	9.92848e+08	0
TcCLB.507529.20	hypothetical protein, conserved	Q4D238	0	919200	263540	4880700	13355000	6018500	4275000	23750000	24711000	16072	0	0	394247	12831700	5357.33
TcCLB.505193.60	Pseudokinase, putative	Q4DDB9	3276300	4439800	3471700	47726000	58055000	57979000	57084000	186490000	311870000	0	0	0	3.72927e+06	1.19867e+08	0
TcCLB.507019.80	pdz domain containing protein, putative	Q4DA50	83032000	78985000	112020000	1415200000	1907500000	1765500000	2109100000	4455000000	5622300000	766830	937130	0	9.13457e+07	2879100000	567987
TcCLB.507063.290	hypothetical protein	Q4E009	5595600	3112500	3976900	40532000	60315000	75936000	179520000	160470000	271080000	28696	0	0	4.22833e+06	1.31309e+08	9565.33
TcCLB.506985.40	Polyamine transporter 1, putative	Q4D143	1447100	7526300	453440	15293000	53213000	31349000	14238000	205670000	258260000	1367600	0	437200	3142280	9.63372e+07	601600
TcCLB.509707.10	protein associated with differentiation 8, putative	Q4CSB7	0	0	1932200	11451000	5419200	16189000	12670000	8431000	63204000	383840	0	0	644067	19560700	127947
TcCLB.508739.70	protein kinase, putative	Q4DNH3	4626600	4652000	3404600	30494000	75640000	93345000	91778000	150750000	305880000	269350	112650	0	4.22773e+06	1.24648e+08	127333
TcCLB.510257.130	CAMK/CAMKL family protein kinase, putative	Q4DBK1	24728000	32476000	17102000	277690000	514620000	434570000	385260000	1074600000	1645200000	1034100	0	0	2.47687e+07	721990000	344700
TcCLB.511215.60	hypothetical protein, conserved	Q4DIG1	132880	0	1268100	7218200	13834000	10859000	8269100	15443000	25758000	0	0	0	466993	13563550	0
TcCLB.504147.310	ADP-ribosylation factor family, putative	Q4DZL8	5778500	3691800	2738500	33846000	72486000	60937000	86014000	178000000	277760000	1091400	2477000	0	4069600	1.18174e+08	1.18947e+06
TcCLB.503651.10	Cytokinesis initiation factor 2	Q4CTF4	5900900	7791000	12657000	85511000	175860000	172870000	129990000	349670000	587450000	0	0	0	8.78297e+06	2.50225e+08	0
TcCLB.511277.190	ras-related GTP-binding protein, putative	Q4E5H4	2305800	656210	0	8383700	18833000	7666600	15855000	39364000	77193000	0	0	0	987337	27882550	0
TcCLB.509213.140	mitochondrial RNA binding complex 1 subunit, putative	Q4DGX4	16152000	47920000	24673000	201460000	422970000	1178800000	428240000	1592200000	1159300000	10098000	0	9502400	2.95817e+07	830495000	6.53347e+06
TcCLB.509155.10	hypothetical protein, conserved	Q4CV41	136600	1147200	0	3462000	5866600	8722200	1710600	20887000	31428000	0	0	0	427933	1.20127e+07	0
TcCLB.507143.40	hypothetical protein, conserved	Q4DD24	151670	299330	0	3296700	2843000	1016600	2911800	6657600	8536700	0	0	0	150333	4210400	0
TcCLB.511333.4	cytoskeleton-associated protein CAP5.5, putative	Q4CP00	5070700	9588500	7782800	88013000	143970000	100020000	145160000	301580000	467100000	442190	188780	0	7.48067e+06	207640500	210323
TcCLB.507023.110	small GTP-binding protein Rab28, putative	Q4DZ75	7095800	6156600	5150300	78281000	107030000	91366000	146760000	241420000	350150000	0	0	0	6.13423e+06	1.69168e+08	0
TcCLB.506587.60	target SNARE, putative	Q4D8X0	1443000	2167100	1504500	17724000	27436000	20504000	25133000	80594000	108920000	0	0	0	1.70487e+06	46718500	0
TcCLB.510859.30	hypothetical protein, conserved	Q4D242	0	0	1996700	546570	631190	6871600	0	12647000	88437000	0	0	0	665567	1.81889e+07	0
TcCLB.509801.20	hypothetical protein, conserved	Q4CVJ6	1056700	1125000	1991600	2902700	4962500	3638900	6306700	9647800	198900000	72528000	0	0	1391100	3.77264e+07	24176000
TcCLB.511283.230	hypothetical protein, conserved	Q4E2T6	0	0	452640	1267400	2269800	2331200	2916400	5403400	9815000	0	0	0	150880	4.00053e+06	0
TcCLB.507837.100	Domain of unknown function (DUF4456), putative	Q4D4L0	10921000	0	9535100	9041500	8538800	0	1032000000	13024000	13554000	15976000	37486000	27451000	6818700	1.7936e+08	26971000
TcCLB.509555.10	hypothetical protein (fragment)	Q4CZA6	1110600	392780	950650	22701000	14490000	15508000	22800000	19535000	33708000	137970	0	0	818010	21457000	45990
TcCLB.507037.70	hypothetical protein, conserved	Q4D4F4	1983300	6375500	5101200	55991000	65402000	69866000	98575000	139540000	273650000	2167200	817880	649690	4.48667e+06	1.17171e+08	1211590
TcCLB.504423.10	hypothetical protein, conserved	Q4CYL6	127110000	120780000	70812000	521180000	2293500000	1003800000	2046100000	2190500000	8294300000	1276400	1357900	856590	106234000	2.7249e+09	1163630
TcCLB.507641.239	hypothetical protein, conserved	Q4DYP9	6885900	6994100	1502500	74681000	87149000	73706000	80207000	186100000	269480000	157630	151530	0	5127500	1.28554e+08	103053
TcCLB.511753.30	kinesin, putative	Q4DEV3	0	1424900	1575200	14328000	17841000	15023000	12590000	35234000	55232000	0	0	0	1.00003e+06	2.50413e+07	0
TcCLB.506949.30	hypothetical protein, conserved	Q4D481	4962800	5609800	2543900	34925000	59451000	71838000	59139000	145140000	283830000	357440	184770	0	4.37217e+06	1.09054e+08	180737
TcCLB.511435.40	hypothetical protein, conserved	Q4D2L5	757790	3704800	8145500	25940000	72008000	38008000	65883000	215210000	197450000	7674.6	0	154220	4.2027e+06	102416500	53964.9
TcCLB.510943.184	Phosphatase and tensin homolog, putative	Q4DRS5	581770	0	468580	6003600	7118400	8642800	5734100	8641100	13883000	0	0	0	350117	8.33717e+06	0
TcCLB.511757.10	hypothetical protein, conserved	Q4DBD5	37253000	12033000	1895100	0	387630000	347620	485350000	500020000	1054100000	3990400	4105200	3033600	1.70604e+07	4.04575e+08	3.70973e+06
TcCLB.506605.200	hypothetical protein, conserved	Q4DUW0	1411400	298810	3256800	14233000	38127000	19654000	12917000	60750000	85969000	21395	12349	0	1655670	3.86083e+07	11248
TcCLB.503689.4	Ras-related protein RabX1, putative	Q4CV38	17984000	22653000	26047000	244940000	412210000	240030000	395660000	751270000	1057100000	2544900	0	741770	22228000	5.16868e+08	1.09556e+06
TcCLB.510293.20	phosphatidylinositol/phosphatidylcholine transfer protein, putative	Q4CXN2	20669000	95507000	57859000	445750000	693070000	760110000	589860000	1917400000	3513400000	610550	0	0	5.80117e+07	1.31993e+09	203517
TcCLB.508737.40	hypothetical protein	Q4DTI0	0	1465300	0	4786000	9777600	7281800	5656000	13324000	25829000	0	0	0	488433	1.11091e+07	0
TcCLB.509647.130	hypothetical protein, conserved	Q4DPA5	1763000	2498400	3741400	25381000	39799000	26853000	52923000	81878000	133440000	0	0	0	2667600	6.00457e+07	0
TcCLB.507011.160	hypothetical protein, conserved	Q4DUA1	9267400	25354000	14908000	161580000	296550000	230610000	422840000	436710000	677860000	0	0	0	16509800	371025000	0
TcCLB.506947.10	hypothetical protein, conserved	Q4DA30	575240	0	352880	0	1174900	1376700	1834000	21025000	16010000	0	0	0	309373	6.90343e+06	0
TcCLB.509805.50	AN1-like zinc finger, putative	Q4E003	3165600	6445700	2823800	19956000	68485000	58113000	69003000	144340000	193740000	0	0	0	4.14503e+06	9.22728e+07	0
TcCLB.509543.30	hypothetical protein	Q4CWK7	2371800	3748900	1973400	20494000	35617000	26492000	31076000	98365000	147750000	52786	0	0	2.69803e+06	5.99657e+07	17595.3
TcCLB.509237.130	cytoskeleton-associated protein CAP5.5, putative	Q4DJS7	37425000	39775000	50527000	533350000	573760000	590300000	563220000	1581400000	1823700000	2494700	200200	0	4.25757e+07	9.44288e+08	898300
TcCLB.507927.4	Protein kinase B	Q4D592	504820	6403500	2924700	38097000	49311000	48194000	35420000	99492000	162600000	0	0	0	3.27767e+06	7.21857e+07	0
TcCLB.509393.10	Snf7, putative	Q4D0M7	4968100	6364200	21101000	98466000	201130000	85181000	189770000	374620000	478190000	0	0	0	10811100	2.37893e+08	0
TcCLB.503903.79	hypothetical protein	Q4CZR3	3058900	4670300	3326000	31051000	49684000	39317000	61559000	116550000	181660000	0	53594	3342600	3.68507e+06	7.99702e+07	1.13206e+06
TcCLB.511217.50	hypothetical protein, conserved	Q4DVD6	633420	1258800	0	6115800	11573000	13063000	5037800	13262000	32680000	0	0	0	630740	1.36219e+07	0
TcCLB.506885.354	hypothetical protein, conserved	Q4E4G7	2092300	8260800	8368700	83453000	117040000	129620000	90739000	196470000	190900000	0	0	0	6240600	1.34704e+08	0
TcCLB.507099.80	ABC transporter, putative	Q4DSH1	0	1277500	695810	0	12348000	5296500	2102500	26631000	38583000	0	0	0	657770	1.41602e+07	0
TcCLB.506425.90	hypothetical protein, conserved	Q4DM48	12075000	39754000	2835700	67671000	215040000	173900000	148930000	908570000	809760000	341450	237230	171490	1.82216e+07	3.87312e+08	250057
TcCLB.510605.10	hypothetical protein, conserved	Q4CNQ7	190520	0	397250	1614500	3441000	2754300	3913100	4345200	8803400	18579	13662	0	195923	4145250	10747
TcCLB.510819.30	hypothetical protein	Q4DEP3	1617900	0	0	9968400	14701000	4848700	4841200	11419000	20970000	0	0	0	539300	1.11247e+07	0
TcCLB.508015.50	hypothetical protein, conserved	Q4CWG1	3532000	10699000	6669600	38073000	104630000	82026000	88822000	199880000	336110000	235680	0	0	6.96687e+06	1.4159e+08	78560
TcCLB.505193.20	hypothetical protein, conserved	Q4DDC2	284380	0	655040	3520800	5836300	2756000	3329000	9790400	12721000	0	0	0	313140	6.32558e+06	0
TcCLB.503409.10	Pseudokinase, putative	Q4CP45	47095000	38413000	62984000	427550000	565470000	608640000	673640000	1250200000	2460200000	9453600	11562000	990420	4.94973e+07	9.97617e+08	7335340
TcCLB.507209.20	hypothetical protein, conserved	Q4D158	3076100	8938400	7366200	43985000	97019000	66981000	112480000	192110000	263220000	0	0	0	6.46023e+06	1.29299e+08	0
TcCLB.510747.170	hypothetical protein, conserved	Q4DLE5	5317800	11576000	6246000	37926000	131840000	149830000	47104000	167770000	390700000	0	0	0	7.71327e+06	154195000	0
TcCLB.507515.120	Sphingosine kinase	Q4DJ75	10830000	23574000	9491600	191630000	284950000	232730000	142040000	270990000	612540000	98627	181070	0	1.46319e+07	2.89147e+08	93232.3
TcCLB.509213.160	CAMK/CAMKL family protein kinase, putative	Q4DGX2	2113400	3289900	1706300	16545000	33087000	23162000	28011000	59247000	118970000	25570	0	0	2.36987e+06	4.65037e+07	8523.33
TcCLB.510289.30	phosphatidylinositol-4-phosphate 5-kinase, putative	Q4D5N5	4485500	5301200	4973500	53439000	52631000	55212000	68240000	111460000	236990000	569360	0	0	4.92007e+06	9.63287e+07	189787
TcCLB.506319.20	hypothetical protein, conserved	Q4D7H2	1577400	2571600	2632000	19337000	35399000	28538000	21673000	56793000	103230000	27296	0	0	2.26033e+06	4.41617e+07	9098.67
TcCLB.510515.30	hypothetical protein, conserved	Q4DEX7	1163600	542320	2832400	11035000	29203000	21980000	17496000	31212000	65368000	0	163460	0	1.51277e+06	2.93823e+07	54486.7
TcCLB.508555.60	cytoskeleton-associated protein CAP5.5, putative	Q4D609	470590000	628820000	603180000	5349600000	7753700000	7043300000	7418700000	15638000000	20505000000	15981000	5128700	2520300	567530000	10618050000	7.87667e+06
TcCLB.504149.110	GTP-binding protein, putative	Q4DUQ2	38045000	29715000	16567000	232280000	375970000	295500000	367870000	859580000	1022200000	1232500	452020	355070	28109000	5.25567e+08	679863
TcCLB.506249.70	ATP-binding cassette protein subfamily G	Q4CX07	175290000	216600000	164270000	1358500000	2457900000	1857000000	2331200000	5528900000	7141500000	6881400	5640600	1177500	1.85387e+08	3.44583e+09	4566500
TcCLB.509911.130	Flagellum attachment zone protein 14	Q4DFP3	21032000	36925000	37384000	234390000	303650000	443230000	442190000	776960000	1330200000	0	0	0	3.17803e+07	5.88437e+08	0
TcCLB.511543.30	amino acid transporter, putative	Q4CY96	1505100	0	2154900	4789300	10011000	10039000	7717200	29385000	73566000	0	0	0	1220000	2.25846e+07	0
TcCLB.504105.180	hypothetical protein, conserved	Q4DZ94	1396900	3108200	9638700	21810000	32393000	59024000	13965000	258620000	128280000	0	0	0	4714600	85682000	0
TcCLB.510729.60	hypothetical protein, conserved	Q4DWX9	57931000	100400000	87131000	853690000	1546000000	935470000	1677300000	2177800000	1551600000	0	0	0	8.18207e+07	1.45698e+09	0
TcCLB.509809.39	P-type H+-ATPase, putative	Q4CRY5	21226000	35130000	44621000	80637000	494630000	240930000	708070000	804970000	1204000000	0	750670	0	33659000	5.88873e+08	250223
TcCLB.509157.120	hypothetical protein, conserved	Q4DTD4	0	451810	537910	5730400	2497900	2740500	6263200	3250300	13909000	0	0	0	329907	5.73188e+06	0
TcCLB.511575.130	folate/pteridine transporter, putative	Q4DG60	16339000	16064000	35598000	174600000	287190000	332450000	120310000	632640000	815190000	390870	304260	257040	22667000	393730000	317390
TcCLB.510667.30	Fusaric acid resistance protein-like, putative	Q4DFI5	0	1497400	697230	6278800	13643000	6170800	3286900	16966000	29824000	0	0	0	731543	1.26949e+07	0
TcCLB.508231.190	ATP-binding cassette protein subfamily G	Q4DW56	4973000	6926900	5731500	37384000	64665000	55337000	46345000	179440000	227560000	298360	0	0	5.87713e+06	101788500	99453.3
TcCLB.510359.90	PPPDE putative peptidase domain containing protein, putative	Q4E560	1526100	6724200	6613900	38443000	60899000	47061000	21537000	137280000	205130000	0	0	0	4.95473e+06	8.50583e+07	0
TcCLB.510611.70	hypothetical protein, conserved	Q4D8D8	1367900	840490	974770	16552000	14449000	23679000	3978800	21189000	29367000	0	0	0	1.06105e+06	1.82025e+07	0
TcCLB.506297.250	palmitoyl acyltransferase 7, putative	Q4E0P4	1891800	1583600	5645600	35816000	30954000	38060000	70609000	48575000	84526000	0	0	0	3.04033e+06	5.14233e+07	0
TcCLB.511865.30	hypothetical protein, conserved	Q4D402	906270	0	0	2940000	7390300	3314200	2335400	4973800	9523800	0	0	0	302090	5.07958e+06	0
TcCLB.510001.20	hypothetical protein, conserved	Q4CY87	12718000	13873000	12545000	110480000	205100000	136160000	156720000	300400000	406920000	0	176020	0	1.30453e+07	2.19297e+08	58673.3
TcCLB.506793.90	hypothetical protein, conserved	Q4DDH0	1738200	1427500	2705700	12892000	23076000	15854000	23507000	40503000	81088000	216710	170260	0	1.95713e+06	32820000	128990
TcCLB.506625.200	ribosomal RNA processing protein 40, putative	Q4DUC2	0	0	508160	0	793180	0	3156400	5504500	7496000	81305	0	1106800	169387	2.82501e+06	396035
TcCLB.506475.30	hypothetical protein, conserved	Q4DS48	35679000	53988000	60261000	331560000	525960000	513270000	604440000	1200600000	1801300000	3258400	849250	253690	49976000	8.29522e+08	1453780
TcCLB.510823.20	conserved protein, unknown function	Q4D996	324480	669960	442380	2541100	5051500	3477700	5296900	9431900	21510000	0	0	0	478940	7884850	0
TcCLB.511751.130	small GTP-binding protein Rab28, putative	Q4DVV2	3948800	3148700	1812200	19571000	31815000	33877000	39609000	63007000	105340000	125010	0	280870	2969900	4.88698e+07	135293
TcCLB.507803.30	hypothetical protein	Q4D6G2	13542000	7893300	16816000	150640000	80902000	131680000	240900000	199000000	428700000	0	0	35458	1.27504e+07	2.05304e+08	11819.3
TcCLB.508141.80	hypothetical protein, conserved	Q4D636	571920	4023600	639690	17466000	14781000	19216000	8627600	36882000	69206000	0	0	0	1745070	2.76964e+07	0
TcCLB.504057.170	CK1/TTBK protein kinase, putative	Q4DSD6	3379800	4595900	5421200	39152000	51743000	62665000	37966000	71572000	160910000	11862	0	16837	4.46563e+06	70668000	9566.33
TcCLB.505171.10	phospholipid transporting ATPase-like protein, putative	Q4D911	924300	5451200	3897700	9698900	36685000	33034000	29416000	82863000	131210000	0	44026	0	3424400	5.38178e+07	14675.3
TcCLB.506619.49	ras-related protein Rab21, putative	Q4DE22	659500	2130300	2884400	22221000	19895000	9726200	26767000	44479000	52693000	0	0	0	1891400	2.92969e+07	0
TcCLB.508211.30	Sphingosine kinase	Q4D8H0	107060000	178970000	129090000	623760000	1573000000	1566300000	1358800000	2901600000	4779800000	1540200	347280	0	1.38373e+08	2.13388e+09	629160
TcCLB.508175.39	Cytochrome c oxidase biogenesis protein Cmc1 like, putative	Q4E2Z0	1060200	370380	436070	8314900	7619300	4517300	4112500	9840700	22395000	0	0	0	622217	9.46662e+06	0
TcCLB.508479.150	AGC essential kinase 1	Q4E2L0	58400000	79893000	90160000	413680000	886200000	870330000	554950000	1702000000	2512000000	373970	433410	251620	76151000	1.15653e+09	353000
TcCLB.508569.70	hypothetical protein, conserved	Q4DHI6	0	0	527590	1445100	3561200	3397700	1414200	2130600	4053600	0	0	0	175863	2.66707e+06	0
TcCLB.507019.20	nitrate reductase, putative	Q4DA56	442260000	512690000	497900000	4129500000	5897600000	5107200000	5748800000	9335100000	13449000000	5311800	1227000	419780	4.84283e+08	7.27787e+09	2.31953e+06
TcCLB.510609.100	hypothetical protein, conserved	Q4DJM1	468010	569710	1630600	4377600	6012800	9060400	6723100	22211000	31566000	0	0	0	889440	13325150	0
TcCLB.511825.80	I/6 autoantigen, putative	Q4DQ44	327240000	607290000	689820000	3669200000	4255300000	3959400000	5711100000	12658000000	18146000000	50650000	14915000	5313800	541450000	8066500000	2.36263e+07
TcCLB.509047.110	Protein kinase B	Q4D6D3	18230000	26667000	26338000	152220000	225990000	195840000	195850000	566670000	784280000	413210	0	0	23745000	353475000	137737
TcCLB.506871.130	PPPDE putative peptidase domain containing protein, putative	Q4DNK1	0	1177100	2127600	4695100	11292000	9744900	7430200	28270000	35463000	0	0	0	1.10157e+06	16149200	0
TcCLB.510303.220	hypothetical protein, conserved	Q4DYZ9	27915000	60583000	51565000	315570000	687440000	455850000	362540000	1024900000	1222700000	426290	192700	1387600	4.66877e+07	6.78167e+08	668863
TcCLB.511191.19	ras-related protein Rab21, putative	Q4CRV8	692250	0	0	1477800	1678900	2336900	2591800	3931700	7713800	0	0	0	230750	3.28848e+06	0
TcCLB.511761.80	hypothetical protein	Q4D8E6	3181400	5643000	3015500	24328000	50570000	0	39950000	100150000	118360000	0	0	0	3.94663e+06	5.55597e+07	0
TcCLB.504421.19	hypothetical protein, conserved	Q4CR23	11446000	16503000	14537000	72436000	145700000	169270000	89006000	263980000	446970000	693460	730070	0	14162000	1.97894e+08	474510
TcCLB.506679.280	endonuclease/exonuclease/phosphatase, putative	Q4E075	271640	826340	0	4110600	5873600	3871600	4669600	0	11955000	0	0	0	365993	5.08007e+06	0
TcCLB.508323.100	I/6 autoantigen, putative	Q4DFL2	2041900000	3018800000	3048600000	14614000000	24039000000	23727000000	31340000000	50857000000	80069000000	72906000	22379000	22136000	2703100000	37441000000	3.91403e+07
TcCLB.510101.440	hypothetical protein, conserved	Q4E3L8	4812900	5816300	5798700	35238000	44493000	42418000	45219000	107800000	172240000	0	0	0	5.47597e+06	74568000	0
TcCLB.510759.60	vesicle-associated membrane protein, putative	Q4DS88	4963100	8865300	6562900	34765000	42368000	35779000	68178000	219510000	154630000	0	0	16782	6797100	9.25383e+07	5594
TcCLB.504057.104	phosphatidylinositol phosphate kinase alpha	Q4DSE4	12037000	20475000	3865800	41834000	85058000	74565000	116800000	259760000	409490000	0	0	0	1.21259e+07	164584500	0
TcCLB.506791.60	hypothetical protein, conserved	Q4DCX0	483390	0	1219300	873850	5010400	3223800	7723900	10128000	18603000	0	0	0	567563	7593825	0
TcCLB.506401.220	electron transfer flavoprotein-ubiquinone oxidoreductase, putative	Q4E3S1	456780	0	0	0	3545400	1165100	0	3110300	4295600	0	0	0	152260	2019400	0
TcCLB.510665.20	hypothetical protein, conserved	Q4CXH2	2505700	5426900	1303500	25196000	30276000	31442000	36507000	48062000	73509000	0	0	0	3078700	40832000	0
TcCLB.506391.30	ef-hand protein 5, putative	Q4CSZ0	413830	2413400	0	2862000	9271400	12812000	6538800	11395000	31661000	0	0	0	942410	1.24234e+07	0
TcCLB.511585.150	Meckel syndrome type 6 protein, putative	Q4E166	23693000	35305000	16181000	226930000	351130000	225290000	258080000	388640000	523600000	1915700	1751000	6198000	2.50597e+07	328945000	3.28823e+06
TcCLB.503999.100	phospholipid-transporting ATPase 1-like protein, putative	Q4DGD2	670430	0	2699900	9685800	7475400	9721400	10033000	3948600	46913000	21546	0	0	1.12344e+06	1.46295e+07	7182
TcCLB.507017.100	hypothetical protein, conserved	Q4DFD5	475460	824360	0	1830000	3519400	1364200	5183400	8112400	13568000	0	48524	179150	433273	5.59623e+06	75891.3
TcCLB.506739.30	hypothetical protein	Q4DRR9	12490000	13625000	5301100	78918000	116350000	82622000	71203000	176240000	281330000	19033	0	0	1.0472e+07	1.34444e+08	6344.33
TcCLB.504835.29	Flagellum attachment zone protein 14	Q4CS15	202660000	324060000	280220000	1586000000	2649800000	2040400000	2617900000	4550100000	7263100000	5173400	1715700	813310	268980000	3.45122e+09	2567470
TcCLB.510283.160	hypothetical protein, conserved	Q4DDP4	1340200	17387000	21687000	60654000	131300000	151480000	76960000	177380000	432810000	9946.2	0	64537000	13471400	171764000	2.15156e+07
TcCLB.509859.10	hypothetical protein, conserved	Q4D4Y3	38883000	46972000	54382000	265230000	376830000	380380000	444680000	831150000	1179000000	4447000	6306400	3345700	4.67457e+07	579545000	4699700
TcCLB.504105.190	Soluble NSF attachment protein, SNAP, putative	Q4DZ93	1763200	0	1493600	3838300	6242200	6294700	11988000	19009000	33368000	0	0	0	1085600	13456700	0
TcCLB.510581.20	receptor-type adenylate cyclase, putative	Q4CPV0	0	1303300	753260	5477200	7101600	4288200	6224800	6129500	21661000	0	0	0	685520	8.48038e+06	0
TcCLB.503943.20	hypothetical protein, conserved	Q4CS07	59057000	79668000	103640000	494360000	518370000	578600000	625120000	1262000000	2431500000	1974200	1229100	1636100	8.07883e+07	9.84992e+08	1.61313e+06
TcCLB.511715.20	Serine/threonine-protein kinase NEK21, putative	Q4D5A5	4800800	12126000	6969000	38445000	54018000	41683000	39444000	141190000	265000000	0	0	0	7.96527e+06	96630000	0
TcCLB.509607.60	hypothetical protein	Q4DDT7	10446000	10566000	13591000	74028000	138550000	118790000	62124000	203390000	235160000	0	0	0	1.15343e+07	1.38674e+08	0
TcCLB.510645.9	STE group serine/threonine-protein kinase, putative	Q4CXJ5	423990	0	0	665380	0	1102400	3273700	1855500	3201100	0	0	0	141330	1.68301e+06	0
TcCLB.508921.40	hypothetical protein, conserved	Q4CSJ4	908420	1714100	0	4508400	10037000	835520	7177400	16744000	22822000	0	0	0	874173	1.03541e+07	0
TcCLB.511127.230	hypothetical protein, conserved	Q4E400	772930	364360	825370	2382000	2837600	3654900	4531900	9817100	21650000	0	0	0	654220	7.47892e+06	0
TcCLB.408437.10	hypothetical protein, conserved	Q4CPU4	0	0	3692100	9850200	9093500	8310000	8381000	17992000	29207000	0	0	0	1230700	1.38056e+07	0
TcCLB.507895.140	hypothetical protein	Q4DJQ0	6344200	19571000	5436100	46001000	77701000	73150000	82767000	171560000	231610000	0	0	0	1.04504e+07	1.13798e+08	0
TcCLB.509287.30	hypothetical protein, conserved	Q4E0B3	5580700	4756900	2029400	17690000	25005000	36852000	18460000	42794000	121180000	0	0	0	4.12233e+06	43663500	0
TcCLB.508859.30	hypothetical protein, conserved	Q4DCH7	503700	287240	709600	3989800	6373200	2158600	5332100	7287500	6377300	77594	0	0	500180	5.25308e+06	25864.7
TcCLB.506227.180	ras-related protein RAB5B, putative	Q4DSV2	5871200	2943900	2975000	20502000	32876000	32632000	29390000	44043000	86966000	58268	186250	0	3.93003e+06	4.10682e+07	81506
TcCLB.511367.260	Peptidase C19, ubiquitin carboxyl-terminal hydrolase, putative	Q4DYG8	1239900	2222400	2281100	4097400	12168000	10178000	6781900	29457000	56960000	0	0	0	1.91447e+06	1.99404e+07	0
TcCLB.504769.20	Mucin-associated surface protein (MASP), subgroup S008	Q4DSZ3	6049600	9369600	2507400	9380700	22416000	29666000	0	53634000	258180000	581030	485580	0	5.97553e+06	6.22128e+07	355537
TcCLB.510429.30	WD domain, G-beta repeat, putative	Q4CSQ0	4345200	4510100	4020300	1590700	56999000	44949000	2160300	72906000	89039000	0	0	0	4.29187e+06	4.46073e+07	0
TcCLB.506629.190	hypothetical protein, conserved	Q4DQC5	821690	0	0	1546700	1650000	1194100	3378800	3176400	5973500	0	0	0	273897	2.81992e+06	0
TcCLB.506295.140	hypothetical protein, conserved	Q4DEQ2	1139100	950730	1315400	7161000	6213100	4775600	10634000	15616000	25439000	0	0	0	1.13508e+06	1.16398e+07	0
TcCLB.507389.10	Flagellum attachment zone protein 14	Q4D0J0	22332000	44350000	40077000	231000000	282970000	246410000	275450000	410020000	700260000	17068	13550	0	3.55863e+07	357685000	10206
TcCLB.509011.60	hypothetical protein, conserved	Q4DDX0	950360000	2036400000	1582400000	6837300000	10350000000	8977000000	9120800000	23239000000	31683000000	71896000	31469000	5971700	1.52305e+09	1.50345e+10	3.64456e+07
TcCLB.506503.30	EAP30/Vps36 family, putative	Q4DRE4	4987000	6820200	3459000	17239000	39156000	25963000	27817000	70572000	118360000	0	0	0	5.08873e+06	4.98512e+07	0
TcCLB.506327.70	engulfment and cell motility domain 2, putative	Q4DBG4	14041000	16855000	9952600	50969000	94172000	125970000	65606000	180840000	279480000	0	0	0	13616200	132839500	0
TcCLB.508965.94	zinc finger domain, LSD1 subclass, putative	Q4DL86	3375600	2495600	2721600	2090600	15238000	11274000	19785000	50145000	64538000	68647	111190	0	2.86427e+06	2.71784e+07	59945.7
TcCLB.510941.3	protein kinase, putative (fragment)	Q4CT97	5203700	3452200	2471500	17745000	20427000	19040000	23643000	44757000	85530000	0	0	0	3.70913e+06	3.51903e+07	0
TcCLB.503979.20	hypothetical protein, conserved	Q4CMW4	3892200	9270000	4411400	28276000	45598000	42854000	38144000	78742000	97070000	0	3243600	0	5.85787e+06	55114000	1081200
TcCLB.506289.80	Small GTP-binding protein Rab32	Q4DVZ3	20933000	19167000	8700600	67736000	113100000	77327000	200480000	214470000	230790000	0	0	0	1.62669e+07	150650500	0
TcCLB.511313.30	formin, putative	Q4D1V1	1299700	2006500	2790000	4633500	13550000	17874000	10169000	19627000	46992000	0	0	0	2.03207e+06	1.88076e+07	0
TcCLB.506635.40	Regulator of chromosome condensation (RCC1) repeat, putative	Q4DIQ9	56810000	100250000	65755000	345590000	504870000	462530000	446260000	784060000	1580800000	407390	235190	14819	7.42717e+07	6.87352e+08	219133
TcCLB.504433.10	ADP-ribosylation factor-like protein 3, putative	Q4D2I4	24652000	38409000	19741000	79542000	86839000	63081000	190430000	463790000	648510000	527230	0	0	2.76007e+07	2.55365e+08	175743
TcCLB.506529.380	ser/thr protein phosphatase, putative	Q4E5P3	263350000	420000000	188890000	1037600000	1536700000	1784900000	2134700000	4005200000	5555200000	2269400	845080	0	2.90747e+08	2.67572e+09	1038160
TcCLB.507949.250	hypothetical protein, conserved	Q4DS02	1520700	0	0	1772400	1512200	0	0	10967000	13717000	140670	0	0	506900	4.66143e+06	46890
TcCLB.510603.169	hypothetical protein, conserved	Q4DLY9	1413500	0	0	2327100	3300100	1844900	3772800	6461400	7917500	57515	0	0	471167	4.27063e+06	19171.7
TcCLB.507275.50	hypothetical protein, conserved	Q4D4W1	2787200	1252000	1200500	9392700	11689000	5875300	17667000	20953000	28943000	0	0	0	1.74657e+06	1.57533e+07	0
TcCLB.504149.100	Nodulin-like, putative	Q4DUQ3	22577000	25558000	19132000	68190000	145600000	133920000	103550000	215200000	546620000	0	0	0	2.24223e+07	202180000	0
TcCLB.510187.400	kinetoplastid-specific phospho-protein phosphatase, putative	Q4E4B1	5487600	9485700	7523000	29486000	57265000	27900000	21385000	119280000	150060000	363550	0	0	7.49877e+06	6.75627e+07	121183
TcCLB.508771.10	cysteine peptidase, Clan CA, family C51, putative	Q4D410	1555100	3697700	5363800	6189000	40937000	37037000	3965000	37352000	64679000	0	0	0	3.53887e+06	3.16932e+07	0
TcCLB.511287.100	hypothetical protein, conserved	Q4DJ01	3690000	12291000	5504600	29496000	40843000	39266000	43549000	64425000	164230000	444000	219580	0	7.16187e+06	6.36348e+07	221193
TcCLB.507867.100	hypothetical protein	Q4DCD2	50740000	110420000	100340000	351630000	600760000	608210000	523600000	1244400000	1310600000	373780	319470	0	8.71667e+07	773200000	231083
TcCLB.510733.60	DNA polymerase epsilon catalytic subunit, putative	Q4D440	5159000	33123000	26785000	195750000	220930000	167470000	48526000	521300000	0	0	0	0	21689000	1.92329e+08	0
TcCLB.508839.50	OTU-like cysteine protease, putative	Q4D5L1	1839100	2292600	5057900	5660900	19667000	20342000	11255000	25172000	80860000	0	0	472000	3063200	2.71595e+07	157333
TcCLB.505965.80	hypothetical protein, conserved	Q4D593	1291900	2381600	633040	5005000	10241000	8993800	7994800	19708000	24019000	0	0	0	1.43551e+06	1.26603e+07	0
TcCLB.506579.10	ABC transporter, putative	Q4DAY6	192170000	251000000	195000000	745710000	1488900000	1419100000	876590000	2728100000	3909800000	963670	505830	0	2.12723e+08	1.86137e+09	489833
TcCLB.506445.110	High-affinity thymidine transporter	Q4DHG0	1183800	340700	0	2906200	3382300	1225100	4729000	5916700	8174600	82520	0	0	508167	4.38898e+06	27506.7
TcCLB.508779.20	hypothetical protein, conserved	Q4D0X2	0	3677200	2053300	3404400	4379900	6364700	7885700	13443000	62431000	0	0	0	1.91017e+06	1.63181e+07	0
TcCLB.511807.180	hypothetical protein, conserved	Q4E1C7	1219300	2810700	5273700	17586000	20735000	17990000	18914000	36226000	47492000	0	0	0	3.10123e+06	26490500	0
TcCLB.506925.220	hypothetical protein, conserved	Q4E4M5	5003200	5212800	3034100	15245000	33587000	31977000	25391000	43695000	73731000	0	0	0	4416700	37271000	0
TcCLB.506739.20	hypothetical protein, conserved	Q4DRS0	967890	1435800	2010800	7340100	8537400	6392900	11844000	15466000	24664000	0	0	0	1.4715e+06	1.23741e+07	0
TcCLB.418221.10	hypothetical protein, conserved	Q4CPH0	5525900	1139200	347660	4491300	11062000	9247400	35104000	33418000	24557000	207930	263600	0	2.33759e+06	1.96466e+07	157177
TcCLB.503855.30	adenylosuccinate lyase, putative	Q4DBH5	733520	1222100	0	0	901310	0	5469400	14201000	12173000	0	0	0	651873	5.45745e+06	0
TcCLB.510629.460	hypothetical protein	Q4E3W3	12830000	12951000	34933000	75843000	137390000	123430000	96305000	267570000	314270000	40695	329660	0	20238000	1.69135e+08	123452
TcCLB.511515.9	E3 ubiquitin-protein ligase, putative (fragment)	Q4CPR8	1431800	9557000	2169200	3022400	44488000	24045000	13245000	51426000	83149000	0	0	0	4386000	3.65626e+07	0
TcCLB.506959.80	hypothetical protein, conserved	Q4DID4	0	0	737060	480080	2297900	1436000	0	3001600	5055900	0	0	0	245687	2.04525e+06	0
TcCLB.510595.10	hypothetical protein	Q4CUW4	10159000	13019000	7628800	29746000	61733000	36031000	64479000	137090000	174780000	0	0	0	1.02689e+07	83976500	0
TcCLB.503697.120	hypothetical protein, conserved	Q4DKF4	17901000	27405000	45562000	107940000	196920000	182350000	112720000	257390000	610320000	81866	0	0	3.02893e+07	2.44607e+08	27288.7
TcCLB.508961.10	OTU-like cysteine protease, putative	Q4D0P2	0	397110	201080	438090	694550	3091500	426380	1539400	3347800	0	0	0	199397	1589620	0
TcCLB.510861.150	hypothetical protein	Q4DPG8	4426400	5315000	4370100	15543000	27964000	19060000	22796000	56685000	82933000	2205700	2368200	1293700	4.70383e+06	3.74968e+07	1.95587e+06
TcCLB.507009.130	Fusaric acid resistance protein-like, putative	Q4DC00	70761000	116130000	42513000	359060000	554930000	360020000	387740000	962250000	1009600000	807220	92344	496380	76468000	605600000	465315
TcCLB.504069.120	Proline transporter	Q4DAV2	33662000	42802000	28325000	212940000	214520000	191400000	213050000	356150000	457870000	0	0	0	3.49297e+07	2.74322e+08	0
TcCLB.510609.110	ATP-dependent RNA helicase, putative	Q4DJM0	15207000	26925000	20674000	1506800	2175300	850530	1121000	348280000	609560000	0	0	0	2.09353e+07	1.60582e+08	0
TcCLB.508717.53	SEP domain/UBX domain containing protein, putative	Q4D9H5	0	0	579690	0	416230	421630	398210	2375900	5271200	0	0	0	193230	1.48053e+06	0
TcCLB.510735.90	Flagellum attachment zone protein 4	Q4D3W7	3569900	40108000	30651000	83015000	59075000	91989000	27035000	248520000	628490000	0	0	740660	24776300	1.89687e+08	246887
TcCLB.505229.20	conserved protein, unknown function	Q4CRK0	1949000	9914100	7977100	23415000	37543000	22490000	34647000	79853000	104700000	0	126070	164940	6613400	5.04413e+07	97003.3
TcCLB.506475.100	conserved protein, unknown function	Q4DS43	15713000	8727700	12816000	67971000	47012000	64089000	108560000	99229000	181270000	0	0	0	12418900	94688500	0
TcCLB.504159.109	NOL1/NOP2/sun family, putative	Q4D759	1179600	0	0	0	2806200	0	0	3499100	11655000	0	0	0	393200	2.99338e+06	0
TcCLB.511589.250	Snf7, putative	Q4DNQ2	88883000	129260000	125890000	271090000	510070000	360160000	611770000	1654100000	1780600000	74870	99600	0	1.14678e+08	8.64632e+08	58156.7
TcCLB.506953.40	hypothetical protein, conserved	Q4CZI5	1348300	791190	452390	3489400	3407600	5137900	4418800	7142000	15393000	0	0	0	863960	6.49812e+06	0
TcCLB.506337.30	Charged multivesicular body protein 3, putative	Q4DKY5	7752700	10458000	18094000	35506000	60844000	45430000	39391000	107120000	253420000	1339400	26370	0	1.21016e+07	9.02852e+07	455257
TcCLB.509231.20	CMGC/RCK protein kinase, putative	Q4D0S5	0	1364400	1580000	2357600	5261200	3978600	5673800	9531800	15707000	0	0	0	981467	7085000	0
TcCLB.511307.10	kinesin, putative	Q4D0S9	10640000	11526000	4413500	18346000	49442000	22153000	32549000	67814000	185590000	38524	0	0	8.85983e+06	62649000	12841.3
TcCLB.507019.130	hypothetical protein	Q4DA43	159650000	174490000	252600000	856210000	1154500000	707360000	1088700000	1136000000	3139300000	358980	0	0	195580000	1.34701e+09	119660
TcCLB.511639.20	hypothetical protein, conserved	Q4CN47	125060000	150770000	122160000	389890000	1027400000	494350000	471270000	1384000000	1696200000	9524900	9338500	6534100	1.32663e+08	9.10518e+08	8.46583e+06
TcCLB.507569.10	hypothetical protein, conserved	Q4CTC8	18573000	50325000	40457000	113400000	130730000	103160000	186820000	408760000	550440000	0	0	0	3.64517e+07	248885000	0
TcCLB.509463.10	transmembrane amino acid transporter, putative	Q4CYP4	4250300	4462700	0	10181000	17107000	6302500	7698300	35181000	41220000	789830	0	0	2.90433e+06	1.9615e+07	263277
TcCLB.511735.79	Translation machinery associated TMA7, putative	Q4CUQ3	750860	1254000	578070	1894100	0	2886500	4814800	7023900	18245000	0	0	0	860977	5.81072e+06	0
TcCLB.510967.13	hypothetical protein, conserved	Q4CUX2	0	1059500	0	1222800	2398700	1883900	0	1407700	7376600	0	0	0	353167	2.38162e+06	0
TcCLB.505763.19	P-type H+-ATPase, putative	Q4CQ52	730800000	732080000	739200000	2323000000	4548400000	2772800000	3822600000	7310900000	8864800000	29722000	21164000	11892000	7.34027e+08	4.94042e+09	20926000
TcCLB.509733.130	The ARF-like 2 binding protein BART, putative	Q4DWC0	408220000	862260000	575120000	2765800000	3424100000	2939200000	2812600000	5286300000	7607600000	5750000	258280	0	615200000	4.13927e+09	2002760
TcCLB.511847.89	hypothetical protein, conserved	Q4D4N2	2168100	1088900	0	1990700	6365200	7191900	801290	21101000	6286900	0	0	0	1.08567e+06	7.2895e+06	0
TcCLB.510759.160	metacaspase 5, putative	Q4DS77	9735200	7647800	11492000	24071000	49006000	51175000	31225000	82385000	148300000	0	197510	0	9625000	6.43603e+07	65836.7
TcCLB.509617.40	hypothetical protein, conserved	Q4D632	4246400	13131000	7426400	16877000	29991000	47169000	10954000	69079000	156010000	100490	0	0	8.26793e+06	5.50133e+07	33496.7
TcCLB.511431.90	conserved protein, unknown function	Q4DGA7	49371000	69177000	74252000	203700000	212750000	222410000	499990000	562990000	857180000	256240	0	779510	6.42667e+07	4.26503e+08	345250
TcCLB.508921.30	Kinesin-13 4, putative	Q4CSJ5	0	1362300	2087000	1049700	4751200	5872300	1665400	6883900	25140000	0	0	24361	1.14977e+06	7.56042e+06	8120.33
TcCLB.511003.190	aldose 1-epimerase, putative	Q4DNT1	4331900	7515800	6770400	22288000	24981000	16680000	29798000	61265000	89645000	0	0	0	6.20603e+06	4.07762e+07	0
TcCLB.509837.20	hypothetical protein, conserved	Q4CVB1	2089300	3254800	1775300	9059100	10152000	11043000	11374000	24827000	26900000	101980	94831	43001	2.37313e+06	1.55592e+07	79937.3
TcCLB.508385.20	hypothetical protein, conserved	Q4DBZ2	4955000	3177100	7129200	17586000	19552000	37009000	25031000	36811000	63390000	67737	0	0	5087100	3.32298e+07	22579
TcCLB.507949.60	hypothetical protein, conserved	Q4DS12	2118700	2761900	2684500	9239700	11681000	7640500	3367400	26590000	39839000	0	0	0	2521700	1.63929e+07	0
TcCLB.510811.20	protein associated with differentiation 8, putative	Q4CQU2	12990000	8225600	6509100	51835000	27092000	26948000	64554000	68262000	121720000	357920	240150	0	9.24157e+06	60068500	199357
TcCLB.506559.190	kinatase, putative	Q4E5B2	81635000	58841000	75420000	123200000	399400000	338660000	293580000	587290000	1033400000	80274000	169390000	102190000	7.19653e+07	4.62588e+08	1.17285e+08
TcCLB.509011.100	myosin heavy chain kinase A, putative	Q4DDW6	57194000	115130000	90045000	217830000	560510000	360360000	289240000	754180000	1149700000	221900	0	0	8.74563e+07	5.55303e+08	73966.7
TcCLB.506195.180	Regulator of Vps4 activity in the MVB pathway, putative	Q4DXK8	5641700	18185000	6303300	20994000	37896000	30154000	35369000	101610000	156280000	0	0	491550	1.00433e+07	6.37172e+07	163850
TcCLB.503407.10	hypothetical protein, conserved	Q4CPQ1	5281800	4644200	4367400	10343000	21115000	18401000	14874000	47107000	68992000	0	69735	0	4.76447e+06	3.01387e+07	23245
TcCLB.506525.150	hypothetical protein, conserved	Q4DK20	24552000	47585000	32494000	109310000	150020000	174860000	147950000	335490000	386270000	3312800	4329200	0	34877000	2.17317e+08	2.54733e+06
TcCLB.506835.159	casein kinase 1 isoform 2, putative (fragment)	Q4DGN9	1375600	1558600	0	2450700	4193400	3113400	9241400	8255300	9008000	0	0	0	978067	6043700	0
TcCLB.507685.10	synaptobrevin, putative	Q4CPY0	59105000	109560000	75274000	238320000	393310000	316680000	275250000	674500000	1101900000	0	0	0	81313000	4.99993e+08	0
TcCLB.506627.50	mitochondrial exoribonuclease DSS-1, putative	Q4D9D0	22430000	14666000	0	40659000	36235000	48067000	74245000	80076000	175900000	0	0	0	1.23653e+07	7.58637e+07	0
TcCLB.510577.30	hypothetical protein	Q4CV17	33356000	32765000	28558000	82644000	135640000	138960000	124540000	264990000	414960000	157780	30048	672370	3.15597e+07	1.93622e+08	286733
TcCLB.511127.300	hypothetical protein, conserved	Q4E3Z2	0	251750	361920	0	0	0	0	3122300	4380000	0	26900	0	204557	1.25038e+06	8966.67
TcCLB.506337.20	hypothetical protein, conserved	Q4DKY6	889360	1271700	325450	836920	2135200	2887500	2135300	4982400	17208000	0	0	0	828837	5.03089e+06	0
TcCLB.511211.140	hypothetical protein, conserved	Q4DTN1	0	3479000	1535300	0	0	12235000	0	19334000	29235000	0	0	0	1.67143e+06	10134000	0
TcCLB.510431.110	hypothetical protein	Q4DXY3	461440000	751180000	669350000	2024400000	2521600000	2393100000	2414500000	5806100000	7659400000	2938400	6314600	848090	6.27323e+08	3.80318e+09	3367030
TcCLB.506915.30	hypothetical protein	Q4CUP5	38786000	39164000	33199000	117940000	158820000	179170000	174360000	293500000	410120000	0	0	0	3.70497e+07	2.22318e+08	0
TcCLB.511435.20	Replication Factor C Subunit 1-related protein	Q4D2L7	0	911910	0	497030	0	1658500	511350	3128900	5116100	0	0	0	303970	1.81865e+06	0
TcCLB.506925.230	hypothetical protein, conserved	Q4E4M4	6572600	28811000	13746000	71768000	161630000	103030000	109700000	3791800	133990000	0	0	0	1.63765e+07	97318300	0
TcCLB.510069.20	protein associated with differentiation 8, putative	Q4CQA6	11358000	6684500	6939000	30450000	24990000	23628000	54772000	51067000	110200000	575710	326570	0	8.32717e+06	49184500	300760
TcCLB.508175.50	hypothetical protein, conserved	Q4E2Y9	101370000	78711000	124300000	434850000	435000000	507170000	298430000	508510000	1305100000	859720	0	430150	1.0146e+08	581510000	429957
TcCLB.508501.220	hypothetical protein, conserved	Q4DUU4	24230000	30444000	17435000	79627000	88240000	101920000	73376000	161780000	320870000	367520	261020	335340	2.40363e+07	137635500	321293
TcCLB.503413.19	hypothetical protein	Q4CUD9	4901300	27188000	9092000	43369000	77614000	59475000	33610000	115820000	137030000	0	0	0	13727100	7.78197e+07	0
TcCLB.510565.100	hypothetical protein, conserved	Q4DPG1	37932000	48337000	44113000	124830000	173960000	139530000	163070000	311350000	557950000	43426	0	0	4.34607e+07	245115000	14475.3
TcCLB.510837.30	hypothetical protein, conserved	Q4CR08	29417000	58276000	17780000	59094000	209310000	152190000	78638000	263350000	420030000	179020	268180	52631	3.51577e+07	197102000	166610
TcCLB.508555.70	calpain-like cysteine peptidase, putative	Q4D608	941630	2449900	1802500	1650000	3394100	8782100	9810700	7638500	26766000	0	0	175620	1.73134e+06	9.67357e+06	58540
TcCLB.508555.50	cysteine peptidase, Clan CA, family C2, putative	Q4D610	17605000	24745000	13425000	36431000	58615000	52463000	69367000	133980000	270980000	841690	1441700	904310	1.85917e+07	1.03639e+08	1.06257e+06
TcCLB.508153.780	hypothetical protein	Q4E615	23300000	165230000	64156000	172500000	327990000	387430000	143540000	531980000	1225200000	744710	150860	198300	8.42287e+07	4.64773e+08	364623
TcCLB.508355.170	Snf7, putative	Q4E3B1	200470000	390620000	563720000	991280000	2411400000	1168400000	1011300000	2250100000	4810900000	2171200	94878	0	3.84937e+08	2107230000	755359
TcCLB.509669.160	hypothetical protein, conserved	Q4DP08	3236900	2466400	2543000	9519500	9355800	9763700	12153000	15052000	34240000	0	55829	0	2.74877e+06	15014000	18609.7
TcCLB.506135.40	chaperone protein DnaJ, putative	Q4DAZ3	7529800	1937400	292500	8542800	14051000	8802200	17433000	29386000	27986000	252980	313750	0	3.25323e+06	1.77002e+07	188910
TcCLB.504161.40	EAP30/Vps36 family, putative	Q4CW13	73919000	131290000	82586000	254170000	393410000	308210000	332420000	678780000	1157000000	324620	0	0	9.59317e+07	520665000	108207
TcCLB.511499.50	ubiquitin hydrolase, putative	Q4D1W6	58449000	110770000	79909000	157690000	338620000	300960000	236140000	674190000	990380000	240340	0	1129600	8.30427e+07	4.49663e+08	456647
TcCLB.503697.110	Soluble NSF attachment protein, SNAP, putative	Q4DKF5	710590	999280	835750	1007300	3727100	2299800	2754000	5988900	11593000	0	0	0	848540	4.56168e+06	0
TcCLB.508153.300	Flagellum attachment zone protein 19, putative	Q4E660	165260000	231800000	257390000	643660000	721310000	711020000	817000000	1547200000	2563900000	1481100	982390	1359500	218150000	1.16735e+09	1274330
TcCLB.511015.30	Trichohyalin, putative (fragment)	Q4CMS4	1027400	3731400	2044400	5580000	7652600	5267300	10087000	12167000	31911000	89601	0	0	2.26773e+06	1.21108e+07	29867
TcCLB.508707.30	Guanine nucleotide exchange factor in Golgi transport N-terminal/Sec7 domain containing protein, putative	Q4E275	11878000	25853000	5414600	21108000	89081000	66228000	23437000	95423000	165310000	0	167580	192510	1.43819e+07	76764500	120030
TcCLB.506559.270	sarcoplasmic reticulum glycoprotein, putative	Q4E5A3	68256000	119680000	32810000	203610000	263810000	283740000	250950000	467970000	876850000	338130	26551	0	73582000	391155000	121560
TcCLB.506855.120	RF-1 domain containing protein, putative	Q4E1T2	1343100	2455900	1910900	6931800	8060300	5910300	9594900	13012000	16918000	0	50036	0	1903300	1.00712e+07	16678.7
TcCLB.507507.30	Bardet-Biedl syndrome 9 protein	Q4CTU0	5862100	5398700	8708600	17292000	22920000	20506000	20652000	60291000	67975000	335980	157130	175350	6.65647e+06	3.49393e+07	222820
TcCLB.511529.68	cyclin-dependent kinases regulatory subunit, putative	Q4DMY8	427330	0	0	408040	0	985030	0	0	3074800	0	0	0	142443	744645	0
TcCLB.511277.560	synaptotagmin, putative	Q4E5D8	1564100	5063400	232570	2134000	4299800	2160200	5558900	13611000	43958000	0	0	0	2286690	11953650	0
TcCLB.504867.60	myotubularin-associated protein, putative	Q4DEI0	0	3626700	0	7695900	993370	4528600	48339	0	24560000	0	0	31882	1208900	6.30437e+06	10627.3
TcCLB.503975.100	Present in the outer mitochondrial membrane proteome 22	Q4DD65	876260000	667170000	690010000	2476300000	1976800000	2357200000	4677400000	3850800000	7920700000	8879600	3377300	2718500	744480000	3.87653e+09	4991800
TcCLB.510911.30	Ras-related protein Rab4, putative	Q4CZF2	776240	870350	412870	1389000	1576000	3305000	1826700	2987300	10314000	0	0	0	686487	3.56633e+06	0
TcCLB.510535.30	hypothetical protein	Q4DE91	113170000	172100000	126910000	219200000	505820000	301000000	541100000	1259200000	1442100000	1335500	1227800	1601200	1.37393e+08	7.11403e+08	1.38817e+06
TcCLB.511523.50	hypothetical protein, conserved	Q4D4V1	5122300	0	6621400	63781000	51768000	0	6001300	0	0	0	0	0	3.91457e+06	2.02584e+07	0
TcCLB.508179.60	protein kinase, putative	Q4D3P9	32502000	64521000	30797000	86868000	151680000	174370000	124540000	258330000	518700000	26550	60221	24899	4.26067e+07	2.19081e+08	37223.3
TcCLB.511293.60	kinesin, putative	Q4DDK9	7270300	28328000	20977000	25762000	83986000	90505000	13180000	84002000	273570000	33989	0	0	1.88584e+07	95167500	11329.7
TcCLB.509607.50	STE/STE11 serine/threonine-protein kinase, putative	Q4DDT8	1056800	4009300	9291700	20272000	11116000	32270000	8818600	24458000	47416000	0	0	0	4.78593e+06	2.40584e+07	0
TcCLB.506749.10	flagellar calcium-binding-like protein, putative	Q4CS06	0	0	0	48743000	87446000	68784000	78644000	127960000	156530000	0	0	0	0	94684500	0
TcCLB.510155.140	Meckel syndrome type 6 protein, putative	Q4E0G0	0	0	0	942660	5425400	4277200	4101000	8162600	10547000	0	0	0	0	5.57598e+06	0
TcCLB.503627.20	protein kinase, putative	Q4CS54	0	0	0	5654500	3748700	6937200	10344000	13894000	36839000	0	0	0	0	12902900	0
TcCLB.503431.20	hypothetical protein, conserved	Q4D4E3	0	0	0	856120	1474400	3124300	3694600	6889500	18212000	0	0	0	0	5.70849e+06	0
TcCLB.504147.190	hypothetical protein, conserved	Q4DZM6	0	0	0	16052000	37183000	36228000	54063000	90104000	162720000	0	0	0	0	6.60583e+07	0
TcCLB.503613.10	Calcium/calmodulin-dependent protein kinase kinase, putative	Q4CYK6	0	0	0	756640	0	1486300	1888600	3391900	4012800	0	0	0	0	1.92271e+06	0
TcCLB.503823.120	hypothetical protein, conserved	Q4DLG7	0	0	0	3197900	3347700	4705300	0	0	21882000	0	0	0	0	5522150	0
TcCLB.510305.70	hypothetical protein, conserved	Q4DCR1	0	0	0	56119000	62022000	58098000	68796000	85604000	185580000	0	0	0	0	86036500	0
TcCLB.506303.60	STE/STE11 serine/threonine-protein kinase, putative	Q4DN46	0	0	0	0	2902000	5354200	7957200	5111300	14487000	94912	0	0	0	5.96862e+06	31637.3
TcCLB.508707.50	hypothetical protein, conserved	Q4E273	0	0	0	2790600	2590300	2102000	2357500	4270500	11362000	0	0	0	0	4.24548e+06	0
TcCLB.503903.30	hypothetical protein	Q4CZR7	0	0	0	1904000	2308300	4923500	3663800	4862800	23445000	0	0	0	0	6.85123e+06	0
TcCLB.509179.130	hypothetical protein, conserved	Q4DPZ2	0	0	0	1870300	2560500	1990600	4418400	6953400	8137500	0	42212	0	0	4.32178e+06	14070.7
TcCLB.507683.34	hypothetical protein, conserved	Q4D2X0	0	0	0	6789300	7825600	8318700	15902000	16870000	21317000	0	0	0	0	12837100	0
TcCLB.506563.190	calpain-like cysteine peptidase, putative	Q4DQN7	0	0	0	14547000	29307000	31136000	57896000	81597000	144340000	305750	0	0	0	5.98038e+07	101917
TcCLB.509509.30	6-phosphofructo-2-kinase/fructose-2,6-biphosphatase, putative	Q4CWE5	0	0	0	1295400	2241600	1729600	1172500	2332100	3130400	0	0	0	0	1983600	0
TcCLB.504003.30	hypothetical protein	Q4D1L8	0	0	0	66786000	76622000	62659000	164080000	141440000	239820000	0	0	0	0	125234500	0
TcCLB.511211.20	Coatomer subunit gamma	Q4DTP4	0	0	0	0	0	0	2185800	0	0	0	0	0	0	364300	0
TcCLB.508153.740	hypothetical protein	Q4E619	0	0	0	0	1225900	883180	1050400	2448100	9366000	0	0	0	0	2.4956e+06	0
TcCLB.506749.20	flagellar calcium-binding 24 kDa protein	Q4CS05	0	0	0	1482600	2141500	1570700	4386000	5113700	7862900	0	0	0	0	3.75957e+06	0
TcCLB.503943.14	hypothetical protein, conserved	Q4CS08	0	0	0	0	0	8335400	0	7954000	0	0	0	0	0	2714900	0
TcCLB.509059.10	hypothetical protein	Q4D950	0	0	0	2111100	3987300	3901900	9848300	18501000	33165000	0	0	8876.2	0	11919100	2958.73
TcCLB.503833.60	hypothetical protein, conserved	Q4CUH1	0	0	0	1528200	1191400	3800200	4410200	4958100	2863000	0	0	0	0	3.12518e+06	0
TcCLB.509695.50	katanin, putative	Q4DTR4	0	0	0	0	0	0	0	0	5327600	0	0	0	0	887933	0
TcCLB.507711.100	Surface membrane protein	Q4DZR8	0	0	0	1330600	3388800	0	0	5678500	14630000	0	0	0	0	4.17132e+06	0
TcCLB.508175.280	hypothetical protein, conserved	Q4E2W9	0	0	0	0	0	0	0	0	0	0	0	0	0	0	0
TcCLB.506605.70	hypothetical protein, conserved	Q4DUX4	0	0	0	0	0	0	0	0	0	0	0	0	0	0	0
TcCLB.472833.10	Ring finger domain containing protein, putative	Q4CKK6	0	0	0	0	1305700	845420	784280	1298600	2497200	0	0	0	0	1.12187e+06	0
TcCLB.505057.10	hypothetical protein, conserved	Q4CN74	0	0	0	0	0	0	0	1758600	2758200	0	0	0	0	752800	0
TcCLB.506633.90	folate/pteridine transporter, putative	Q4D8Q4	0	0	0	2423500	3545400	2276700	2798900	7164400	9185200	0	0	0	0	4.56568e+06	0
TcCLB.510517.40	hypothetical protein	Q4DDF0	0	0	0	7326200	4873700	2007300	14963000	8713400	16098000	0	0	0	0	8.99693e+06	0
TcCLB.504213.110	Putrescine-cadaverine transporter	Q4DIK5	0	0	0	0	0	2032500	0	4463100	9795200	0	0	0	0	2.71513e+06	0
TcCLB.509551.90	hypothetical protein, conserved	Q4DJJ2	0	0	0	17855000	24341000	34423000	39752000	32749000	57514000	0	0	0	0	34439000	0
TcCLB.510101.59	palmitoyl acyltransferase 7, putative	Q4E3Q1	0	0	0	1311300	1795600	0	3355300	7127600	10327000	0	0	0	0	3.98613e+06	0
TcCLB.476733.20	YEATS family, putative	Q4CQF4	0	0	0	0	0	0	0	0	0	0	0	0	0	0	0
TcCLB.507631.20	hypothetical protein, conserved	Q4CRY3	0	0	0	9084600	6172000	8722600	18352000	18807000	23526000	0	0	0	0	14110700	0
TcCLB.509713.10	protein associated with differentiation 8, putative	Q4CUG0	0	0	0	0	0	0	9140500	6567400	6586300	0	0	0	0	3715700	0
TcCLB.510945.60	hypothetical protein, conserved	Q4D1Q5	0	0	0	1051900	1828300	4809900	0	15808000	22321000	0	0	0	0	7.63652e+06	0
TcCLB.506203.90	hypothetical protein, conserved	Q4DN06	0	0	0	673400	0	866550	982890	1305400	1759200	0	0	0	0	931240	0
TcCLB.511433.10	hypothetical protein, conserved	Q4CP36	0	0	0	710170	1577600	3834700	8028400	0	14260000	0	0	0	0	4735145	0
TcCLB.503945.40	6-phosphogluconolactonase, putative	Q4CQA8	0	0	0	0	0	0	0	0	0	0	0	0	0	0	0
TcCLB.504125.70	hypothetical protein, conserved	Q4DFR6	0	0	0	1649900	1986700	4199800	3257800	9358200	21951000	0	0	0	0	7.06723e+06	0
TcCLB.510221.39	adenosine monophosphate deaminase, putative (fragment)	Q4CS44	0	0	0	7213600	0	0	0	0	0	0	0	0	0	1.20227e+06	0
TcCLB.506869.34	DUF2407 ubiquitin-like domain containing protein, putative	Q4D2E2	0	0	0	0	0	0	0	3851900	8869800	0	0	0	0	2.12028e+06	0
TcCLB.506671.70	dispersed gene family protein 1 (DGF-1), putative	Q4DGM4	0	0	0	0	55459000	0	36951000	63306000	30417000	0	0	0	0	3.10222e+07	0
TcCLB.507257.180	hypothetical protein	Q4DJF9	0	0	0	10329000	13818000	10822000	17910000	27588000	30991000	0	87543	0	0	1.85763e+07	29181
TcCLB.509551.50	hypothetical protein	Q4DJJ7	0	0	0	421290	1048800	0	685570	849150	1392100	0	0	0	0	732818	0
TcCLB.509237.120	cysteine peptidase, Clan CA, family C2, putative	Q4DJS8	0	0	0	0	0	0	0	2845800	4916100	0	0	0	0	1293650	0
TcCLB.511283.140	hypothetical protein, conserved	Q4E2U6	0	0	0	5648200	8361600	4201500	3006100	10801000	0	0	0	0	0	5336400	0
TcCLB.456139.10	hypothetical protein, conserved	Q4CLM0	0	0	0	809840	2448300	1186100	2261000	5374400	6725200	0	0	0	0	3134140	0
TcCLB.509703.10	cellulosomal scaffoldin anchoring protein, putative	Q4CQ84	0	0	0	32848000	17802000	14802000	28305000	26800000	38094000	0	0	0	0	2.64418e+07	0
TcCLB.509557.10	hypothetical protein	Q4CWE7	0	0	0	7436000	7316100	6561400	6917400	9084000	11235000	0	0	0	0	8091650	0
TcCLB.511047.70	hypothetical protein, conserved	Q4D0B8	0	0	0	4445200	4174800	4508000	7310400	14188000	14587000	0	0	0	0	8.20223e+06	0
TcCLB.511129.60	hypothetical protein, conserved	Q4D8H4	0	0	0	1360500	2707200	1487700	5071000	9878700	16580000	0	0	0	0	6180850	0
TcCLB.509099.170	hypothetical protein, conserved	Q4DNW9	0	0	0	7558300	3733400	9175200	12157000	22744000	45271000	0	0	0	0	16773150	0
TcCLB.506475.105	hypothetical protein, conserved	Q4DS42	0	0	0	620510	0	2164500	2967900	5462700	8082600	0	0	0	0	3.21637e+06	0
TcCLB.506529.150	calcium-activated potassium channel, putative	Q4E5R5	0	0	0	0	0	0	0	0	0	0	0	0	0	0	0
TcCLB.450155.9	Nucleoporin NUP76	Q4CL41	0	0	0	0	0	0	0	0	0	0	0	0	0	0	0
TcCLB.505789.20	hypothetical protein, conserved	Q4CNQ4	0	0	0	879290	1569900	731060	0	3402500	0	0	0	0	0	1097125	0
TcCLB.506705.70	beta-fructofuranosidase-like protein (fragment)	Q4CYS7	0	0	0	2847200	8770100	9797000	5430600	9047500	24934000	0	0	0	0	1.01377e+07	0
TcCLB.506869.4	Exocyst complex component EXO99	Q4D2E6	0	0	0	0	1323700	0	2588000	2825000	0	0	0	0	0	1.12278e+06	0
TcCLB.504047.50	hypothetical protein, conserved	Q4D7T7	0	0	0	2200500	0	0	0	11569000	0	0	0	0	0	2.29492e+06	0
TcCLB.508065.70	protein associated with differentiation 8, putative	Q4D7Z6	0	0	0	4239200	3957000	6815300	6759900	5902400	27188000	0	0	0	0	9.14363e+06	0
TcCLB.506777.40	hypothetical protein, conserved	Q4DC73	0	0	0	1746300	0	1750200	0	6036500	8335900	0	0	0	0	2978150	0
TcCLB.504229.110	amino acid permease 24, putative	Q4DCW3	0	0	0	18173000	25141000	20516000	38669000	63373000	82996000	0	0	47835	0	41478000	15945
TcCLB.506175.20	hypothetical protein, conserved	Q4DET8	0	0	0	2154200	0	0	3071100	0	0	0	0	0	0	870883	0
TcCLB.510747.18	hypothetical protein, conserved	Q4DLF9	0	0	0	3464000	3714900	4273600	4101100	15281000	25174000	0	0	0	0	9.33477e+06	0
TcCLB.504033.200	hypothetical protein	Q4DR64	0	0	0	4099200	15243000	12268000	0	19879000	33571000	0	0	0	0	14176700	0
TcCLB.504033.40	hypothetical protein	Q4DR75	0	0	0	1923900	3723900	2572700	3734300	6120900	9197300	0	0	0	0	4545500	0
TcCLB.506475.110	hypothetical protein	Q4DS41	0	0	0	2861300	2196500	2234000	7202800	8512500	14795000	0	0	0	0	6300350	0
TcCLB.506475.90	hypothetical protein, conserved	Q4DS44	0	0	0	686180	737690	1335100	796060	1393900	2459800	0	0	0	0	1.23479e+06	0
TcCLB.508347.120	hypothetical protein, conserved	Q4DSX2	0	0	0	0	0	0	0	8266600	7675600	0	0	0	0	2.65703e+06	0
TcCLB.506357.199	hypothetical protein, conserved	Q4DY08	0	0	0	0	0	0	0	0	0	0	0	0	0	0	0
TcCLB.506679.120	hypothetical protein	Q4E091	0	0	0	14211000	14715000	19935000	17522000	20625000	42375000	0	0	0	0	2.15638e+07	0
TcCLB.508355.290	hypothetical protein, conserved	Q4E3A0	0	0	0	1846100	1752400	3597300	6044000	6882100	12405000	0	0	0	0	5421150	0
TcCLB.508301.10	OTU-like cysteine protease, putative	Q4CNA5	0	0	0	15925000	14914000	25303000	1473000	46679000	48813000	180010	0	300730	0	2.55178e+07	160247
TcCLB.504143.20	hypothetical protein, conserved	Q4CPN6	0	0	0	2988100	543660	432840	2242500	2908800	5469800	0	0	0	0	2430950	0
TcCLB.507737.40	hypothetical protein, conserved (fragment)	Q4CTI8	0	0	0	0	5414800	5025200	6145800	11093000	16018000	0	0	0	0	7282800	0
TcCLB.509001.30	hypothetical protein, conserved	Q4CV43	0	0	0	5194500	8036500	6028200	6819700	14755000	22576000	0	0	0	0	1.05683e+07	0
TcCLB.503749.10	Serine hydrolase (FSH1)/RWD domain/50S ribosome-binding GTPase/GTPase of unknown function C-terminal, putative	Q4CVK5	0	0	0	0	5335400	0	0	0	6607400	0	0	0	0	1.99047e+06	0
TcCLB.507583.30	hypothetical protein	Q4CX96	0	0	0	0	0	456900	0	8212100	0	0	0	0	0	1.44483e+06	0
TcCLB.510533.230	palmitoyl acyltransferase 11, putative	Q4DWZ4	0	0	0	0	2363100	443310	965510	5542900	10618000	0	0	0	0	3.32214e+06	0
TcCLB.510295.30	RNA editing complex protein MP18, putative	Q4CZ11	0	0	0	3128300	2906500	2465100	3508300	3700800	7876800	0	0	0	0	3.93097e+06	0
TcCLB.503779.10	Sperm tail/Sperm tail C-terminal domain containing protein, putative	Q4CZD6	0	0	0	3951700	1985300	927630	3503300	2661600	4176800	0	0	0	0	2.86772e+06	0
TcCLB.507795.100	mitochondrial ribosomal protein L3, putative	Q4D087	0	0	0	4380400	0	0	0	0	0	0	0	0	0	730067	0
TcCLB.511041.30	Vps54-like protein, putative	Q4D0V5	0	0	0	0	0	0	0	10343000	0	0	0	0	0	1.72383e+06	0
TcCLB.510835.30	hypothetical protein, conserved	Q4D532	0	0	0	2119200	6866300	5603900	1702300	6754500	8471000	0	0	0	0	5.25287e+06	0
TcCLB.503453.70	hypothetical protein, conserved	Q4D8J9	0	0	0	2856700	1479500	0	1730100	2140400	3076200	0	0	0	0	1.88048e+06	0
TcCLB.510421.264	hypothetical protein, conserved	Q4DXQ7	0	0	0	7423200	13915000	9165600	0	22698000	26797000	0	0	0	0	1.33331e+07	0
TcCLB.509429.59	hypothetical protein, conserved	Q4E0M4	0	0	0	0	0	0	4478100	10578000	11361000	0	0	0	0	4402850	0
TcCLB.511649.100	amino acid permease, putative	Q4DL06	0	0	0	515850	4033700	5616000	3224100	7050000	14636000	0	0	0	0	5.84594e+06	0
TcCLB.511517.37	reticulon domain protein, putative	Q4DMU8	0	0	0	8016000	19630000	5204600	16694000	12490000	11880000	0	2341900	893760	0	12319100	1.07855e+06
TcCLB.506503.53	hypothetical protein	Q4DRE1	0	0	0	0	0	3362000	0	15895000	13702000	0	0	47207	0	5.49317e+06	15735.7
TcCLB.511797.150	hypothetical protein	Q4DVS0	0	0	0	0	0	0	0	0	0	0	0	0	0	0	0
TcCLB.507603.220	hypothetical protein	Q4DW07	0	0	0	5155500	5120300	2300800	8064600	11400000	20978000	0	0	0	0	8.83653e+06	0
TcCLB.508707.10	amino acid transporter, putative	Q4E277	0	0	0	659420	0	0	1439000	0	4522000	0	0	0	0	1.1034e+06	0
TcCLB.506925.14	hypothetical protein, conserved	Q4E4P8	0	0	0	0	0	2755100	2190400	4381800	1499800	0	0	0	0	1.80452e+06	0
TcCLB.506529.610	hypothetical protein	Q4E5M0	0	0	0	0	1085600	0	1870700	2698600	3090400	0	0	0	0	1457550	0
TcCLB.463297.10	hypothetical protein (fragment)	Q4CKQ0	0	0	0	0	0	0	0	0	0	0	0	0	0	0	0
TcCLB.510457.10	Mucin-associated surface protein (MASP)	Q4CL10	0	0	0	0	0	471910	0	0	0	0	0	0	0	78651.7	0
TcCLB.508127.9	Mitochondrial 39-S ribosomal protein L47 (MRP-L47), putative	Q4CLN1	0	0	0	3328900	2872600	0	5192100	0	6060700	0	0	0	0	2909050	0
TcCLB.508059.40	syntaxin, putative	Q4CXY9	0	0	0	0	18584000	0	0	52899000	27165000	0	0	0	0	1.64413e+07	0
TcCLB.507667.11	GPI ethanolamine phosphate transferase 3, putative (fragment)	Q4CPJ3	0	0	0	0	0	0	0	0	0	0	0	0	0	0	0
TcCLB.507619.10	hypothetical protein, conserved (fragment)	Q4CN23	0	0	0	0	0	6888100	0	0	3217700	0	0	0	0	1684300	0
TcCLB.419469.14	kinesin, putative	Q4CNL8	0	0	0	0	0	0	0	0	0	0	0	0	0	0	0
TcCLB.511107.30	hypothetical protein, conserved	Q4CQI2	0	0	0	1310000	0	0	0	0	3090800	0	0	0	0	733467	0
TcCLB.503719.39	hypothetical protein, conserved	Q4CQT8	0	0	0	5074500	0	0	0	0	0	0	0	0	0	845750	0
TcCLB.407477.50	cytochrome c oxidase VIII (COX VIII), putative	Q4CSY1	0	0	0	0	0	0	0	0	8087700	0	0	0	0	1347950	0
TcCLB.510057.4	EF-hand domain pair, putative	Q4CTV8	0	0	0	0	0	0	1021200	1530900	3873800	0	0	0	0	1.07098e+06	0
TcCLB.507039.41	hypothetical protein, conserved	Q4CVN3	0	0	0	0	0	0	0	0	0	0	0	0	0	0	0
TcCLB.503837.20	amino acid transporter, putative	Q4CWQ7	0	0	0	1493400	0	378570	1977100	1908100	4031000	0	0	0	0	1.63136e+06	0
TcCLB.503643.10	KU70 protein, putative	Q4CY05	0	0	0	21860000	25605000	15660000	44478000	52366000	62559000	0	0	0	0	37088000	0
TcCLB.510571.10	hypothetical protein, conserved	Q4CYR0	0	0	0	0	0	0	0	0	0	0	0	0	0	0	0
TcCLB.507993.210	hypothetical protein, conserved	Q4E1V8	0	0	0	0	2004300	1496100	0	0	3944700	0	0	0	0	1240850	0
TcCLB.506487.60	endosomal integral membrane protein, putative (fragment)	Q4D049	0	0	0	2797300	0	1793000	0	2476900	0	0	0	0	0	1.17787e+06	0
TcCLB.510737.60	hypothetical protein, conserved	Q4D2W0	0	0	0	1159000	2551100	3372500	0	0	0	0	0	0	0	1.18043e+06	0
TcCLB.509005.30	hypothetical protein, conserved	Q4D2N3	0	0	0	1437400	0	2814400	0	0	5312800	0	0	0	0	1594100	0
TcCLB.510181.120	hypothetical protein, conserved	Q4DDI1	0	0	0	2240200	2770800	3721100	1917400	2594300	5090400	0	0	0	0	3055700	0
TcCLB.507663.20	hypothetical protein, conserved	Q4D4M5	0	0	0	3958900	3522600	4674400	0	10373000	59820000	0	0	0	0	1.37248e+07	0
TcCLB.506227.80	mitochondrial DNA polymerase I protein B, putative	Q4DSW2	0	0	0	0	0	0	0	0	0	0	3145900	0	0	0	1.04863e+06
TcCLB.507275.20	hypothetical protein, conserved	Q4D4W5	0	0	0	0	1142100	532630	1091500	2626000	4669300	0	0	0	0	1.67692e+06	0
TcCLB.511165.4	cytoplasmic translation machinery associated protein, putative	Q4D5E8	0	0	0	0	0	0	0	1065600	1248100	0	0	0	0	385617	0
TcCLB.509669.20	subtilisin-like serine peptidase, putative	Q4DP21	0	0	0	0	0	0	0	0	0	0	0	32328000	0	0	10776000
TcCLB.503781.30	hypothetical protein, conserved	Q4D8V1	0	0	0	0	0	0	0	0	0	0	0	0	0	0	0
TcCLB.509891.60	Eukaryotic protein of unknown function (DUF914), putative	Q4D8P5	0	0	0	2679200	2052400	2846800	4358300	7747100	8200600	0	0	0	0	4647400	0
TcCLB.505071.60	Serine/threonine-protein kinase NEK14, putative	Q4DES3	0	0	0	0	0	0	0	0	825800	0	0	0	0	137633	0
TcCLB.508995.69	pseudouridine synthase TruD, putative (fragment)	Q4D9Q8	0	0	0	0	0	0	0	0	63472	0	0	0	0	10578.7	0
TcCLB.511021.20	hypothetical protein	Q4DAB9	0	0	0	0	3343000	0	2636700	7694700	7844700	657830	0	0	0	3.58652e+06	219277
TcCLB.506637.120	hypothetical protein, conserved	Q4DCZ6	0	0	0	0	0	0	0	0	0	0	0	0	0	0	0
TcCLB.509599.157	serine/threonine protein kinase, putative	Q4DP61	0	0	0	0	0	970310	0	10651000	3372300	0	0	0	0	2498935	0
TcCLB.507049.90	hypothetical protein, conserved	Q4DPX3	0	0	0	0	1935400	2420500	0	3325500	3705200	0	0	0	0	1.89777e+06	0
TcCLB.507009.70	hypothetical protein, conserved	Q4DC06	0	0	0	0	0	0	0	0	0	0	0	0	0	0	0
TcCLB.506605.214	Miro-like protein, putative	Q4DUV8	0	0	0	0	2597900	0	3041200	6068500	8789300	0	0	0	0	3416150	0
TcCLB.506211.140	Complex 1 protein (LYR family), putative	Q4DYK4	0	0	0	0	0	0	0	0	0	0	0	0	0	0	0
TcCLB.511827.100	cysteine peptidase C (CPC), putative	Q4DQB0	0	0	0	1625300	1558500	1247400	1786200	1906500	0	0	551120	0	0	1.35398e+06	183707
TcCLB.511671.149	Low-affinity phosphate transporter PHO91 (fragment)	Q4DGL1	0	0	0	0	0	0	0	0	0	0	0	0	0	0	0
TcCLB.507063.60	hypothetical protein, conserved	Q4E027	0	0	0	4216100	6696100	4139400	5803100	13865000	21099000	0	0	0	0	9.30312e+06	0
TcCLB.511245.120	zinc finger domain, LSD1 subclass, putative	Q4DUK8	0	0	0	0	0	0	0	2489900	2235900	0	0	0	0	787633	0
TcCLB.508355.114	MICOS complex subunit MIC10-2, putative	Q4E3B9	0	0	0	1442700	0	0	0	2185800	0	0	0	0	0	604750	0
TcCLB.511287.170	hypothetical protein, conserved	Q4DIZ3	0	0	0	2929300	0	0	0	0	0	0	0	0	0	488217	0
TcCLB.503809.158	Triglyceride lipase, putative (fragment)	Q4DK04	0	0	0	0	0	0	0	0	0	0	0	0	0	0	0
TcCLB.511867.100	hypothetical protein, conserved	Q4DKQ6	0	0	0	0	0	525820	0	981160	0	0	0	0	0	251163	0
TcCLB.510719.10	vacuolar protein sorting-associated protein-like, putative	Q4DXV8	0	0	0	0	0	0	0	0	0	0	0	0	0	0	0
TcCLB.506821.190	hypothetical protein, conserved	Q4DNM6	0	0	0	0	0	0	0	22789000	11008000	0	0	0	0	5.63283e+06	0
TcCLB.507611.280	cytochrome oxidase subunit IX, putative	Q4E3G4	0	0	0	2525000	0	0	1968200	0	0	239780	0	0	0	748867	79926.7
TcCLB.509331.70	3-oxo-5-alpha-steroid 4-dehydrogenase, putative	Q4DQY3	0	0	0	0	746090	1480400	723120	1139300	1694000	0	0	0	0	963818	0
TcCLB.504057.130	hypothetical protein, conserved	Q4DSE1	0	0	0	1370800	2269100	1249700	0	1990000	3448100	0	0	0	0	1.72128e+06	0
TcCLB.504057.50	hypothetical protein, conserved	Q4DSF1	0	0	0	0	3849100	0	2466100	5006000	4387200	0	0	0	0	2.61807e+06	0
TcCLB.509007.80	hypothetical protein, conserved	Q4DSM0	0	0	0	0	0	0	0	0	0	0	0	0	0	0	0
TcCLB.504741.10	hypothetical protein, conserved	Q4DTU4	0	0	0	0	0	0	0	0	0	0	0	0	0	0	0
TcCLB.506241.160	hypothetical protein, conserved	Q4DU32	0	0	0	0	0	0	4513900	0	0	0	0	0	0	752317	0
TcCLB.507069.70	hypothetical protein	Q4DVK0	0	0	0	0	0	0	0	0	0	0	0	612680	0	0	204227
TcCLB.511725.120	kinetoplast polyadenylation/uridylation factor 2, putative	Q4DWI0	0	0	0	1416300	882890	0	0	0	0	148450	111570	0	0	383198	86673.3
TcCLB.506885.290	DNA replication licensing factor MCM9, putative	Q4E4H4	0	0	0	0	0	0	0	0	0	0	0	0	0	0	0
TcCLB.508257.160	TPR-repeat-containing chaperone protein DNAJ, putative	Q4DX42	0	0	0	0	0	0	1013400	0	0	0	0	0	0	168900	0
TcCLB.507237.20	Mucin-associated surface protein (MASP), subgroup S002	Q4DYY8	0	0	0	0	0	0	0	0	0	2394400	2227000	1441200	0	0	2.02087e+06
TcCLB.510303.299	hypothetical protein	Q4DYZ2	0	0	0	0	8849600	12094000	0	38009000	61388000	0	0	0	0	2.00568e+07	0
TcCLB.506825.180	STE/STE11 serine/threonine-protein kinase, putative	Q4DZE5	0	0	0	0	423400	328750	304030	0	1276300	0	0	0	0	388747	0
TcCLB.509287.20	serine/threonine-protein kinase NAK, putative	Q4E0B4	0	0	0	0	1024700	618750	1234800	0	2060100	0	0	0	0	823058	0
TcCLB.508277.40	divalent cation transporter, putative	Q4E0Z3	0	0	0	0	2386300	5326100	2259100	0	0	0	0	0	0	1.66192e+06	0
TcCLB.507093.160	hypothetical protein, conserved	Q4E1P2	0	0	0	0	0	0	0	0	0	0	0	0	0	0	0
TcCLB.506173.20	hypothetical protein	Q4E224	0	0	0	0	0	0	0	0	0	0	0	0	0	0	0
TcCLB.508741.110	hypothetical protein, conserved	Q4E359	0	0	0	0	0	0	0	0	0	0	0	0	0	0	0
TcCLB.510187.210	Plasma-membrane choline transporter, putative	Q4E4D1	0	0	0	0	0	0	0	0	0	0	0	0	0	0	0
TcCLB.511277.359	phosphatidic acid phosphatase, putative	Q4E5F8	0	0	0	0	0	0	0	0	0	0	0	0	0	0	0
TcCLB.506529.224	hypothetical protein, conserved	Q4E5Q8	0	0	0	0	0	0	0	0	3936700	0	0	0	0	656117	0
TcCLB.508153.490	peptidyl-prolyl cis-trans isomerase NIMA-interacting 4, putative	Q4E641	0	0	0	753150	937780	621230	1105100	1989800	0	0	0	0	0	901177	0
TcCLB.507021.50	kinesin, putative	Q4DB48	27742000	46136000	86886000	86575000	163280000	139050000	179060000	453610000	580630000	261270	557480	0	53588000	2.67034e+08	272917
TcCLB.503413.4	Present in the outer mitochondrial membrane proteome 22 (fragment)	Q4CUE0	112420000	109430000	89595000	347230000	230810000	267050000	809280000	471010000	966470000	804430	458040	177260	103815000	5.15308e+08	479910
TcCLB.509165.30	AGP2beta-2, putative	Q4CVQ6	12100000	23487000	19798000	23319000	65120000	89012000	28772000	125790000	217320000	7854400	8382000	0	1.84617e+07	91555500	5.41213e+06
TcCLB.509791.60	Flagellum attachment zone protein 5	Q4DNJ0	2344500	1583400	6311200	8539700	10077000	10536000	11199000	24069000	36979000	112970	0	0	3.41303e+06	16899950	37656.7
TcCLB.506657.70	RNA editing 3' terminal uridylyl transferase 1, putative	Q4D425	15680000	7870000	16122000	17245000	43379000	58077000	9203600	138310000	125300000	429220	70642	53246	13224000	6.52524e+07	184369
TcCLB.511421.100	Enkuring domain-containig protein	Q4DWQ4	1197000	1793600	3741700	5758000	6799600	5075600	7259500	16090000	25055000	0	0	0	2244100	1.10063e+07	0
TcCLB.510665.30	replication factor A protein 3, putative	Q4CXH1	2109300	7420700	2110500	8018000	12110000	7045500	3813600	25924000	57209000	0	0	0	3.88017e+06	1.902e+07	0
TcCLB.507099.40	Concanavalin A-like lectin/glucanases superfamily/SPRY domain/HECT-domain (ubiquitin-transferase), putative	Q4DSH5	52464000	104080000	44635000	128180000	286420000	218830000	183730000	469930000	679930000	889080	169230	55133	6.70597e+07	3.27837e+08	371148
TcCLB.506825.150	hypothetical protein, conserved	Q4DZE8	57813000	72123000	68871000	206240000	190980000	184800000	209190000	406710000	741940000	0	0	0	66269000	323310000	0
TcCLB.511819.40	CRAL/TRIO domain containing protein, putative	Q4DCM5	4825700	6105000	4278400	11099000	21388000	13076000	17685000	30277000	53979000	354110	184700	0	5069700	24584000	179603
TcCLB.507491.30	hypothetical protein, conserved	Q4DRJ5	23653000	17346000	9155800	32024000	81324000	33097000	116400000	133480000	89692000	0	0	0	1.67183e+07	8.10028e+07	0
TcCLB.509267.10	synaptobrevin, putative	Q4DDK4	14139000	95905000	20770000	137790000	94013000	207250000	69254000	287060000	443850000	0	0	0	4.36047e+07	2.06536e+08	0
TcCLB.503593.50	hypothetical protein, conserved	Q4D507	586850	3182200	5787200	4761800	7180600	4170200	6760100	36380000	30633000	2180500	785460	0	3.18542e+06	14980950	988653
TcCLB.506855.150	hypothetical protein, conserved	Q4E1S9	5781400	5302100	4925700	10270000	18893000	18375000	21148000	25116000	55441000	0	124180	0	5336400	2.48738e+07	41393.3
TcCLB.506155.30	kinesin-D	Q4DFG6	848290000	1446000000	729870000	1873900000	3303000000	2950300000	3052900000	7337800000	9627600000	119770000	67440000	154100000	1.00805e+09	4.69092e+09	113770000
TcCLB.511847.20	hypothetical protein, conserved	Q4D4N9	0	0	1482500	3020100	2558000	3262600	0	0	4809000	0	0	0	494167	2274950	0
TcCLB.510679.40	Cytostomal protein 3	Q4CYC6	41971000	51614000	39951000	128550000	166810000	138900000	136220000	287200000	369070000	1177400	761970	0	44512000	2.04458e+08	646457
TcCLB.510437.30	hypothetical protein, conserved	Q4D124	571350	1172200	0	1484600	2559400	0	1335900	4733100	5854700	0	0	0	581183	2.66128e+06	0
TcCLB.511827.30	hypothetical protein	Q4DQB8	8258800	15607000	14093000	19457000	39634000	16417000	38747000	98848000	133950000	206080	0	0	1.26529e+07	5.78422e+07	68693.3
TcCLB.511389.114	hypothetical protein, conserved	Q4DIU0	844840	1620500	960940	1010700	1574800	1191400	4980900	6424500	15652000	32554	0	0	1.14209e+06	5139050	10851.3
TcCLB.506163.35	hypothetical protein, conserved	Q4D736	1058100	0	970190	1500100	2130500	1491600	1304000	1895900	9854400	128950	94454	0	676097	3.02942e+06	74468
TcCLB.509911.120	hypothetical protein	Q4DFP5	6202800	18050000	5279500	10923000	47828000	32505000	29321000	62685000	81272000	0	0	127580	9844100	44089000	42526.7
TcCLB.506363.150	soluble N-ethylmaleimide sensitive factor (NSF) attachment protein, putative	Q4DAH4	5624900	5221500	14237000	16365000	28261000	16224000	30932000	55351000	76599000	0	42445	0	8.36113e+06	3.72887e+07	14148.3
TcCLB.511561.20	dispersed gene family protein 1 (DGF-1), putative	Q4CVS2	3754100	7676400	13437000	23070000	25844000	21246000	44618000	41630000	64829000	0	0	500020	8.28917e+06	3.68728e+07	166673
TcCLB.507807.40	Protein of unknown function (DUF2453), putative	Q4CY30	511150	0	0	342890	453390	393930	655500	1337300	1314900	14150	25581	33357	170383	749652	24362.7
TcCLB.506797.30	hypothetical protein	Q4DA12	34756000	104720000	123220000	202900000	281320000	249910000	184440000	518890000	873700000	266200	0	0	8.75653e+07	3.85193e+08	88733.3
TcCLB.509805.80	hypothetical protein, conserved	Q4E000	557450	1036000	918100	1914500	2531900	4896600	2400800	3732400	6541400	0	0	0	837183	3669600	0
TcCLB.509965.40	ubiquitin hydrolase, putative	Q4E0V5	17811000	40541000	37663000	48549000	59985000	135510000	43609000	185830000	364960000	123610	0	0	32005000	139740500	41203.3
TcCLB.507659.30	amino acid transporter, putative (fragment)	Q4CQK6	2099400	2498700	1995000	7591500	9114300	4624900	6167100	12127000	17696000	372070	0	0	2197700	9.55347e+06	124023
TcCLB.508777.80	Der1-like family, putative	Q4DS65	1475100	1528600	1326300	1241700	1313400	29793000	1066900	2085100	2003000	98032	112760	78653	1.44333e+06	6.25052e+06	96481.7
TcCLB.509437.70	hypothetical protein, conserved	Q4DV89	15532000	3496800	9096400	10028000	23478000	30421000	33790000	56402000	88790000	160370	0	0	9.37507e+06	4.04848e+07	53456.7
TcCLB.507087.40	kinesin, putative	Q4DF79	292320000	649870000	278310000	559390000	1250300000	1303200000	1006000000	2185400000	4173400000	441470	227930	102910	4.06833e+08	1.74628e+09	257437
TcCLB.510045.30	NAK family pseudokinase, putative	Q4CXN4	148390000	241780000	196490000	482290000	908670000	738670000	383740000	916770000	1556900000	264200	142710	648570	1.95553e+08	8.31173e+08	351827
TcCLB.503575.50	fatty acyl CoA synthetase, putative	Q4D203	30562000	13312000	30635000	64460000	66888000	62999000	78588000	129460000	226410000	1181000	2546400	0	2.48363e+07	1.04801e+08	1.24247e+06
TcCLB.511383.20	kinesin, putative	Q4D8J0	2327300	2844100	2140000	5168800	10155000	7700000	1572200	7302900	29775000	0	0	0	2.43713e+06	1.0279e+07	0
TcCLB.507023.170	Intraflagellar transport complex B protein 46 C terminal, putative	Q4DZ68	41392000	72145000	63589000	122150000	167720000	114350000	155140000	384880000	540680000	0	0	0	59042000	2.47487e+08	0
TcCLB.506925.100	SCAMP family, putative	Q4E4N8	121420000	228260000	98250000	399170000	498100000	299900000	235090000	805210000	1498800000	69613	40360	0	149310000	6.22712e+08	36657.7
TcCLB.507681.210	Flagellar Member 2	Q4DW33	418270000	504440000	370470000	1024500000	1175600000	1231100000	1207800000	2066000000	4034800000	6350900	2778500	982450	431060000	1.78997e+09	3.37062e+06
TcCLB.506297.60	START domain containing protein, putative	Q4E0R2	1055700	2105700	1587700	3274600	2619900	5117600	2852900	7691900	17671000	0	0	0	1.58303e+06	6.53798e+06	0
TcCLB.506147.110	Flagellum attachment zone protein 4	Q4DT97	22329000	30836000	26799000	76576000	87986000	78873000	44609000	128200000	242040000	902660	81732	0	2.66547e+07	109714000	328131
TcCLB.508729.18	Sucrase/ferredoxin-like, putative	Q4CM07	939670	0	0	842790	1134400	0	637390	2002100	3088600	0	0	0	313223	1.28421e+06	0
TcCLB.508641.310	hypothetical protein, conserved	Q4DZG5	3426200	5696000	5975200	7625900	14596000	12560000	20870000	25612000	42115000	0	0	0	5.03247e+06	20563150	0
TcCLB.511163.50	hypothetical protein, conserved	Q4CW41	515320	4596100	2223300	6106500	7414900	8932500	6668300	9266400	21437000	0	0	0	2.44491e+06	9.97093e+06	0
TcCLB.505763.10	proton motive ATPase 1, putative	Q4CQ53	23052000	36677000	29522000	100560000	102810000	96631000	53781000	128760000	245130000	1272600	0	0	2.97503e+07	1.21279e+08	424200
TcCLB.508443.60	hypothetical protein, conserved	Q4D4G5	79984000	43814000	86419000	186120000	221000000	204910000	202320000	286670000	612890000	858570	463940	0	7.00723e+07	2.85652e+08	440837
TcCLB.508137.20	hypothetical protein, conserved	Q4CTN1	24243000	5226900	59126000	24201000	52508000	63410000	89615000	164810000	327100000	1310000	1481700	0	2.9532e+07	120274000	930567
TcCLB.507515.4	trypanothione/tryparedoxin dependent peroxidase 2, putative	Q4DJ87	8715000	2583400	13111000	22269000	25060000	18520000	25035000	50666000	55914000	0	1097200	0	8.13647e+06	3.29107e+07	365733
TcCLB.510003.30	phosphatidylinositol 4-kinase alpha, putative	Q4D3R3	7879300	14903000	832930	12673000	32328000	21686000	12082000	40704000	70845000	57276	0	51536	7.87174e+06	3.17197e+07	36270.7
TcCLB.510105.160	hypothetical protein	Q4DZT9	674670	594610	654160	1157800	0	1428500	2044800	5503100	5349100	0	0	0	641147	2580550	0
TcCLB.506825.190	hypothetical protein	Q4DZE4	0	863380	0	1004700	0	1470200	1203900	0	3178900	0	0	0	287793	1142950	0
TcCLB.509161.30	OSM3-like kinesin, putative	Q4DBC0	2845500	7579600	7362500	10185000	15851000	9589300	17438000	26938000	60647000	37179	66111	15827	5929200	2.34414e+07	39705.7
TcCLB.506957.110	SNF-7-like protein, putative	Q4DKZ2	17298000	13161000	24266000	30862000	53435000	55499000	28623000	96332000	166870000	0	31141	0	1.82417e+07	7.19368e+07	10380.3
TcCLB.506543.100	hypothetical protein, conserved	Q4D7S7	31551000	26353000	36851000	64627000	72948000	90593000	86329000	151020000	276440000	176940	966600	168620	31585000	123659500	437387
TcCLB.509999.90	carnitine/choline acetyltransferase, putative	Q4DKK5	2752300	3231700	1915700	5963300	7316800	4304000	11645000	16909000	15604000	59274	44277	51767	2.63323e+06	10290350	51772.7
TcCLB.504427.260	kinesin-C	Q4DYM0	220260000	249060000	184180000	337330000	531670000	443210000	581540000	1227500000	1984400000	1506700	6244300	633040	2.17833e+08	8.50942e+08	2794680
TcCLB.508515.50	glycogenin glucosyltransferase, putative	Q4DM72	5944500	27266000	8193600	41857000	42370000	25823000	23554000	85345000	100100000	0	0	0	1.38014e+07	5.31748e+07	0
TcCLB.511233.40	Protein of unknown function (DUF498/DUF598), putative	Q4DN70	590100	671200	415370	1739500	1037600	1676000	1537900	1466500	5437000	0	0	0	558890	2.14908e+06	0
TcCLB.506211.170	multiprotein-bridging factor 1, putative	Q4DYK1	1020900	0	1237000	794350	0	769090	1577700	2241600	11974000	0	0	0	752633	2892790	0
TcCLB.508899.54	hypothetical protein, conserved	Q4DMP7	408020000	455980000	300280000	447710000	802460000	406460000	1182900000	2307000000	3672700000	2448600	2275800	956790	3.88093e+08	1.46987e+09	1893730
TcCLB.506355.20	receptor-type adenylate cyclase, putative	Q4DKC9	2368800	3095200	3809600	6673900	9649400	8916500	7389500	14203000	23243000	0	0	0	3091200	1.16792e+07	0
TcCLB.503411.30	hypothetical protein, conserved	Q4CV70	21249000	17222000	24061000	48341000	40480000	55598000	79096000	88393000	159620000	0	0	0	20844000	78588000	0
TcCLB.511261.4	P-type H+-ATPase, putative (fragment)	Q4DL30	50718000	34682000	26879000	69353000	83601000	71142000	138780000	244240000	238910000	914670	2196300	764870	3.74263e+07	1.41004e+08	1.29195e+06
TcCLB.509733.70	hypothetical protein, conserved	Q4DWC7	1886500	0	1644100	2663500	2767400	3545700	2708200	6037600	8774100	53983	32366	0	1.17687e+06	4.41608e+06	28783
TcCLB.508441.10	NUP-1 protein, putative	Q4DB82	36352000	65296000	1274600000	1845300000	17905000	10998000	2038000000	3200400000	3205400000	4947600	2110400000	0	4.58749e+08	1.71967e+09	7.05116e+08
TcCLB.510323.20	Flagellum attachment zone protein 19, putative	Q4D9C0	42666000	54113000	68192000	109890000	110590000	126490000	147690000	281180000	459050000	0	141410	0	5.49903e+07	205815000	47136.7
TcCLB.506505.30	hypothetical protein, conserved	Q4D3I2	7531100	0	0	7557600	7165800	4412800	5815000	11420000	19932000	422830	669850	0	2.51037e+06	9.38387e+06	364227
TcCLB.507017.140	mitochondrial RNA binding protein 1, putative	Q4DFD0	447890	1120600	1716200	1706500	3217100	2560500	1914900	7386700	7767800	148400	0	0	1.0949e+06	4092250	49466.7
TcCLB.503625.10	asparagine synthetase a, putative	Q4CRM4	57844000	98338000	107050000	148900000	249420000	174520000	127640000	399220000	859650000	2817000	2448500	3143300	87744000	3.26558e+08	2.80293e+06
TcCLB.510885.60	calcium-activated potassium channel, putative	Q4DP52	5522000	12388000	2763800	9920100	19873000	19655000	15191000	30752000	57368000	0	0	0	6.89127e+06	25459850	0
TcCLB.511041.50	flagellum transition zone component, putative	Q4D0V3	4547700	4020400	6300400	4141100	13284000	16024000	7639500	15589000	53049000	0	0	0	4.95617e+06	1.82878e+07	0
TcCLB.504047.70	hypothetical protein, conserved	Q4D7T5	2192700	2076400	5630400	13784000	10552000	7996300	9792400	10409000	19998000	0	0	0	3.29983e+06	1.20886e+07	0
TcCLB.511127.120	cysteine peptidase, Clan CA, family C19, putative	Q4E407	11032000	17634000	1960900	6325400	11428000	8274200	8022300	71731000	118110000	0	0	0	1.0209e+07	37315150	0
TcCLB.511137.20	Sec8 exocyst complex component specific domain containing protein, putative	Q4CM49	1761300	2595200	0	3082200	3063700	3269400	1159500	2692000	18434000	0	0	0	1.45217e+06	5.28347e+06	0
TcCLB.510531.100	hypothetical protein, conserved	Q4DEV7	3034400	4100300	2425100	7543300	9963100	9660500	4893000	13259000	24009000	0	0	0	3186600	11554650	0
TcCLB.511383.89	Flagellar Member 3	Q4D8I3	33357000	84064000	74064000	79937000	129900000	138030000	196530000	290070000	550320000	347760	0	0	6.38283e+07	2.30798e+08	115920
TcCLB.510613.40	hypothetical protein, conserved (fragment)	Q4CW26	3335800	975180	5090700	18081000	5083000	3914400	19031000	13491000	8276300	0	0	0	3.13389e+06	1.13128e+07	0
TcCLB.511283.294	b9 domain-containing protein 1	Q4E2T1	497260	913680	453980	697920	1655100	548970	1518900	4121500	4912300	0	0	0	621640	2.24245e+06	0
TcCLB.511441.10	cysteine peptidase, Clan CA, family C2, putative	Q4CS87	143270000	363480000	101500000	281470000	545000000	385680000	519590000	923560000	1685600000	2674500	2964900	3281700	202750000	7.23483e+08	2973700
TcCLB.503925.60	hypothetical protein	Q4DAQ5	5873200	5497000	871050	10388000	9158500	3701500	12944000	25656000	25355000	0	0	0	4.08042e+06	1.45338e+07	0
TcCLB.507077.50	conserved protein	Q4CW73	25749000	1924300	15425000	3573000	20442000	41300000	5205100	62417000	171520000	0	188900	0	14366100	50742850	62966.7
TcCLB.503415.30	hypothetical protein, conserved	Q4D315	20310000	18368000	5756800	37986000	35271000	34560000	27859000	44652000	133530000	0	0	0	14811600	5.23097e+07	0
TcCLB.503899.139	hypothetical protein, conserved	Q4DEJ3	4474800	154400000	159050000	298770000	306800000	360990000	419260000	360290000	495670000	0	0	0	1.05975e+08	373630000	0
TcCLB.506989.199	hypothetical protein, conserved	Q4DW88	2509000	3017900	0	861390	3192900	3424000	2973700	19225000	9180700	0	56790	0	1842300	6.47628e+06	18930
TcCLB.507073.10	Sec8 exocyst complex component specific domain containing protein, putative	Q4CX83	7506300	13890000	6515500	25855000	30532000	27126000	14871000	41101000	56110000	0	0	0	9.30393e+06	3.25992e+07	0
TcCLB.504109.80	Putative intraflagellar transport protein F6	Q4DR40	120590000	178620000	99814000	210330000	356190000	202270000	355830000	732450000	935220000	989440	1602100	226040	133008000	4.65382e+08	939193
TcCLB.506127.130	hypothetical protein, conserved	Q4DP87	5259300	19297000	8288400	24907000	18234000	25410000	17390000	58534000	85085000	0	0	0	1.09482e+07	38260000	0
TcCLB.508815.80	SNARE associated Golgi protein, putative	Q4DMJ6	9753700	7086600	3669300	17492000	21223000	10160000	22655000	31416000	39710000	422470	0	162130	6.83653e+06	23776000	194867
TcCLB.511625.40	protein phosphatase 2C, putative	Q4DGJ6	91822000	134330000	89475000	176220000	251540000	255730000	242790000	442400000	821950000	0	0	0	105209000	365105000	0
TcCLB.508043.40	kinesin-C	Q4D0K8	9655800	15241000	10031000	14658000	21704000	16224000	30035000	47855000	109900000	0	0	0	11642600	4.00627e+07	0
TcCLB.504109.90	ubiquitin carboxyl-terminal hydrolase, putative	Q4DR39	38876000	47869000	53603000	84329000	120280000	90866000	111380000	179570000	374910000	352250	503840	0	4.67827e+07	160222500	285363
TcCLB.508277.220	hypothetical protein	Q4E0X4	20688000	27766000	23835000	35809000	67199000	32114000	69309000	117590000	172910000	385670	96760	0	2.40963e+07	82488500	160810
TcCLB.510297.110	cAMP binding protein, putative	Q4DHY5	24029000	53659000	30266000	32432000	96446000	91344000	54847000	155370000	308500000	0	101340	2057300	3.59847e+07	123156500	719547
TcCLB.509001.40	calpain-like cysteine peptidase, putative	Q4CV42	31492000	41581000	33229000	53606000	66358000	35294000	91393000	222450000	249870000	1751700	5524900	2462200	35434000	119828500	3.24627e+06
TcCLB.504147.90	hypothetical protein, conserved	Q4DZN6	571480	747030	995680	1282700	3394000	1580000	461840	3311300	5577900	0	0	0	771397	2601290	0
TcCLB.506873.20	hypothetical protein, conserved	Q4CQD6	1665300	2863400	0	0	2451300	4455900	5116900	6077700	12329000	0	0	0	1.50957e+06	5071800	0
TcCLB.508557.29	CRAL/TRIO domain containing protein, putative	Q4CRG4	13878000	37954000	9923000	23741000	61146000	50428000	27337000	91599000	159310000	507290	96766	0	20585000	6.89268e+07	201352
TcCLB.507993.280	zinc-finger of a C2HC-type/Double zinc ribbon, putative	Q4E1V3	38411000	57971000	36370000	67004000	109290000	91170000	95923000	170920000	352820000	20218	15432	0	4.42507e+07	147854500	11883.3
TcCLB.508445.10	rab11B GTPase, putative	Q4D4J6	15302000	29599000	15082000	26214000	41570000	29623000	48742000	85342000	167670000	338700	133500	46006	1.99943e+07	6.65268e+07	172735
TcCLB.508819.50	katanin, putative (fragment)	Q4CYK7	0	0	1017000	0	1147500	781020	0	1784500	3052100	0	0	0	339000	1127520	0
TcCLB.506925.70	epsin, putative	Q4E4P1	432490000	843250000	864140000	1226400000	1944500000	1967600000	1298500000	2676700000	4985700000	2450600	14701000	0	7.13293e+08	2349900000	5717200
TcCLB.506945.110	casein kinase 1 isoform 2, putative	Q4DX87	21732000	26348000	23830000	39524000	55731000	69440000	87819000	92701000	128580000	0	0	0	23970000	7.89658e+07	0
TcCLB.511751.60	Intraflagellar transport complex B protein 46 C terminal, putative	Q4DVV9	9474100	15301000	12404000	16866000	22942000	21304000	25768000	53123000	103280000	0	0	0	1.2393e+07	4.05472e+07	0
TcCLB.506937.20	hypothetical protein, conserved	Q4CTR6	1067300	3220700	2569700	2882300	4031500	2999900	2313500	18367000	14189000	0	0	351010	2285900	7.46387e+06	117003
TcCLB.503897.120	hypothetical protein, conserved	Q4DKN3	2466300	1707200	848440	5691300	3041800	478420	2887100	5709600	14716000	0	203120	0	1673980	5.4207e+06	67706.7
TcCLB.506755.260	mitochondrial RNA-binding protein 2, putative	Q4DWJ0	0	1838100	0	466280	920560	611460	621030	4541900	4690800	0	0	0	612700	1.97534e+06	0
TcCLB.506503.80	kinesin, putative	Q4DRD7	3274600	4983900	5051500	2428300	11368000	13537000	4934200	12831000	40267000	0	0	0	4.43667e+06	1.42276e+07	0
TcCLB.506263.40	EAP30/Vps36 family, putative	Q4CU49	8980300	11959000	9803700	17037000	20530000	14758000	31299000	43014000	70034000	39732	76860	0	1.02477e+07	3.27787e+07	38864
TcCLB.510303.170	hypothetical protein, conserved	Q4DZ05	199520000	224500000	211810000	452900000	546020000	453180000	571750000	856770000	1185900000	277900000	322090000	0	2.11943e+08	6.77753e+08	1.99997e+08
TcCLB.509767.210	vesicle transport v-SNARE 11, putative	Q4DSB4	2069100	3647700	1821700	982040	2954600	4443400	1548200	17150000	21053000	224580	0	0	2.51283e+06	8.02187e+06	74860
TcCLB.508331.50	Fungal tRNA ligase phosphodiesterase domain containing protein, putative	Q4DCF2	4108800	7356200	6253900	14590000	14478000	7378700	9999400	31600000	34630000	0	0	0	5906300	18779350	0
TcCLB.511745.30	E3 ubiquitin-protein ligase, putative	Q4CVL5	21285000	65699000	12657000	20921000	82687000	72643000	34240000	162930000	258220000	0	0	0	3.32137e+07	105273500	0
TcCLB.503449.40	hypothetical protein, conserved	Q4CRX1	936240	5006600	1316300	918240	10080000	908780	2144300	5143800	26714000	0	0	0	2.41971e+06	7651520	0
TcCLB.510149.80	ABC transporter, putative	Q4DHQ7	5990100	26700000	15279000	19618000	61312000	36105000	19910000	80287000	85654000	0	164960	0	15989700	50481000	54986.7
TcCLB.511071.130	Trypanosome basal body component protein	Q4DI03	1835600	1135400	1767600	4138400	4080300	2876100	6143800	3624800	8858500	0	0	0	1.57953e+06	4953650	0
TcCLB.508909.330	STE/STE11 serine/threonine-protein kinase, putative	Q4E1J8	167730000	381330000	156120000	240880000	492310000	418320000	427130000	1129700000	1700000000	629650	152380	4988.1	235060000	7.34723e+08	262339
TcCLB.508811.10	hypothetical protein	Q4D809	414190000	726330000	481400000	760940000	1418000000	1225700000	1252800000	2210400000	3200100000	1517700	840210	308750	540640000	1677990000	888887
TcCLB.506375.110	(H+)-ATPase G subunit, putative	Q4DE73	21316000	36296000	21491000	42604000	39627000	124340000	62706000	84510000	136520000	22395000	2193000	0	2.63677e+07	8.17178e+07	8196000
TcCLB.508689.30	hypothetical protein, conserved	Q4CUG3	0	1235900	847110	1051900	1120400	747640	1116900	2975300	5885600	0	0	908840	694337	2.14962e+06	302947
TcCLB.509331.20	hypothetical protein, conserved	Q4DQY8	0	0	1997900	385550	0	1021900	0	3973700	6869600	0	0	0	665967	2.04179e+06	0
TcCLB.504059.30	hypothetical protein, conserved	Q4CVM1	0	0	6317800	434300	1038300	627270	1528400	7105400	27967000	0	0	0	2.10593e+06	6.45011e+06	0
TcCLB.509537.90	hypothetical protein, conserved	Q4DBS4	1132400	2954700	6869800	8668100	10782000	2684400	0	26246000	18606000	0	0	0	3652300	1.11644e+07	0
TcCLB.510329.110	hypothetical protein	Q4E3K2	1497800	1413700	477590	0	1520300	1479100	1032400	2094300	14578000	0	0	0	1.1297e+06	3.45068e+06	0
TcCLB.504427.30	hypothetical protein, conserved	Q4DYP1	5991300	13941000	12040000	11590000	21296000	16392000	17892000	50373000	76273000	566750	0	0	1.06574e+07	3.23027e+07	188917
TcCLB.508461.270	rab7 GTP binding protein, putative	Q4E4T4	3966900	2156600	3656500	3435100	17712000	2790100	5583700	13499000	16213000	388840	920360	0	3260000	9872150	436400
TcCLB.511817.80	calcium/calmodulin-dependent protein kinase, putative	Q4DYB9	0	2005200	3792700	2226900	1320900	2806600	2731700	6320000	19628000	19896	0	0	1.93263e+06	5.83902e+06	6632
TcCLB.506629.180	hypothetical protein, conserved	Q4DQC6	4709100	10323000	5033400	10970000	0	0	0	48779000	61427000	0	0	0	6688500	20196000	0
TcCLB.511217.30	diacylglycerol kinase, putative	Q4DVD8	63715000	107830000	106360000	154670000	259380000	191000000	184580000	411190000	476890000	542620	0	0	92635000	2.79618e+08	180873
TcCLB.507795.20	hypothetical protein, conserved	Q4D093	6621500	13252000	13713000	18690000	27887000	17766000	30647000	46148000	61554000	0	0	0	11195500	33782000	0
TcCLB.509885.40	succinate dehydrogenase subunit	Q4D3F2	792780	624560	702330	1473700	1272500	1069000	1151900	3762900	4000400	61604	0	0	706557	2.12173e+06	20534.7
TcCLB.511761.20	hypothetical protein, conserved	Q4D8F2	1389600	2243100	3752600	0	5429700	4167500	1247500	12100000	21343000	0	0	0	2.46177e+06	7.38128e+06	0
TcCLB.508839.60	small GTPase, putative	Q4D5L0	5735500	4533100	2007200	3402100	4815200	2525900	20499000	17613000	24668000	0	0	0	4.09193e+06	1.22539e+07	0
TcCLB.508241.130	mRNA processing protein, putative	Q4DG22	1288900	0	1078300	3064700	2683000	603480	1806500	2536200	3356200	0	0	0	789067	2341680	0
TcCLB.511867.160	Ankyrin repeats (3 copies), putative	Q4DKQ0	2172000	1692300	1152100	612340	1144400	614360	9906800	687390	16801000	0	0	0	1.67213e+06	4.96105e+06	0
TcCLB.510329.60	RAB GDP dissociation inhibitor alpha, putative	Q4E3K7	10864000	30371000	17361000	31925000	39622000	32197000	45579000	94908000	103090000	0	0	0	19532000	5.78868e+07	0
TcCLB.506559.500	hypothetical protein, conserved	Q4E577	23189000	6172000	42793000	75530000	90842000	45448000	54805000	88593000	69752000	123110000	102790000	847880	2.40513e+07	7.08283e+07	7.55826e+07
TcCLB.508667.40	hypothetical protein, conserved	Q4CU13	3272600	1419400	4802600	4115800	4987600	9039400	10508000	8083500	19126000	0	0	0	3.16487e+06	9310050	0
TcCLB.508893.20	zinc-finger of a C2HC-type/Double zinc ribbon, putative	Q4CSD1	7598900	8331700	10993000	13487000	17434000	17977000	20300000	26777000	62368000	0	0	0	8.97453e+06	26390500	0
TcCLB.510445.10	casein kinase 1 isoform 2, putative	Q4CSC8	4094200	5908100	2978300	9207100	10011000	10816000	9289000	17061000	19750000	0	0	0	4.32687e+06	1.2689e+07	0
TcCLB.510359.40	PPPDE putative peptidase domain containing protein, putative	Q4E565	1495000	2966500	1898700	1801400	4762900	4332800	5112000	7406700	13797000	0	0	0	2.12007e+06	6.20213e+06	0
TcCLB.508879.30	Inner arm dynein 5-1	Q4DXF3	316100000	234370000	188080000	440740000	575790000	561710000	502190000	751390000	1484100000	2447200	1168700	915130	2.46183e+08	719320000	1.51034e+06
TcCLB.508707.70	hypothetical protein, conserved	Q4E270	1337100	1067700	0	1027300	0	0	1974200	3719400	7269500	0	0	0	801600	2.33173e+06	0
TcCLB.510283.50	hypothetical protein, conserved	Q4DDQ6	10398000	6966000	12105000	28934000	13934000	13942000	31987000	27965000	52228000	176720	0	0	9823000	28165000	58906.7
TcCLB.508689.40	hypothetical protein, conserved	Q4CUG2	0	0	622980	0	0	0	0	0	3562100	0	0	0	207660	593683	0
TcCLB.507547.80	CMGC/CLK family protein kinase, putative	Q4D8V8	2670300	5936400	1659400	3054900	6547000	5577800	5402600	10061000	28045000	0	0	0	3.42203e+06	9.78138e+06	0
TcCLB.506147.220	Snf7, putative	Q4D445	37143000	75601000	71218000	50428000	168710000	81312000	124490000	300400000	316610000	296560	450670	232330	6.13207e+07	1.73658e+08	326520
TcCLB.506355.10	hexose transporter	Q4DKD0	0	0	3941200	14367000	0	0	7919500	0	0	0	0	0	1.31373e+06	3.71442e+06	0
TcCLB.511517.90	hypothetical protein, conserved	Q4DMU2	2050300	0	1239200	0	3306000	2701400	2502100	3392800	6692700	0	0	0	1096500	3.09917e+06	0
TcCLB.506517.14	STE/STE11 serine/threonine-protein kinase, putative	Q4DDB1	25746000	33677000	19463000	38739000	49313000	47488000	57658000	97149000	154920000	0	0	0	2.62953e+07	7.42112e+07	0
TcCLB.507023.190	DNA-J protein, putative	Q4DZ66	1346200	8172300	1695000	1453700	7635800	8057100	2517900	16736000	26834000	0	0	0	3.73783e+06	1.05391e+07	0
TcCLB.511211.70	cytochrome c oxidase assembly protein	Q4DTN9	1500700	0	0	1688700	1338500	0	1387100	1629900	2392100	0	0	0	500233	1406050	0
TcCLB.510421.310	hypothetical protein, conserved	Q4DXQ2	1658000	0	569550	1052200	677230	0	2461100	1094900	7233400	0	1394500	0	742517	2.08647e+06	464833
TcCLB.508669.30	hypothetical protein	Q4CXX5	3800700	6200100	10003000	4911500	15487000	13157000	9617100	23316000	45796000	86558	0	0	6.66793e+06	18714100	28852.7
TcCLB.509153.50	hypothetical protein, conserved	Q4DLS5	1512600	4331300	3726000	7984100	8420600	4917000	4630100	7254000	20471000	0	0	0	3.18997e+06	8.94613e+06	0
TcCLB.507053.160	PX domain containing protein, putative	Q4DTI9	31550000	49219000	23469000	45682000	69349000	61018000	57863000	119690000	230060000	713740	745190	0	34746000	97277000	486310
TcCLB.508209.100	10 kDa heat shock protein, putative	Q4DFB0	2991800	16486000	1632700	9453800	8399900	15011000	12865000	37030000	35164000	0	0	0	7.03683e+06	19653950	0
TcCLB.511545.140	hypothetical protein, conserved	Q4DMR7	21473000	37573000	37842000	51488000	65076000	73639000	34620000	129270000	183590000	2315500	83894	60953	32296000	8.96138e+07	820116
TcCLB.507531.19	phosphatidylinositol 4-kinase alpha, putative	Q4CU18	1425100	1020400	0	0	1465900	1178400	1488400	3967600	5468600	0	0	0	815167	2.26148e+06	0
TcCLB.508257.30	hypothetical protein, conserved	Q4DX56	8543500	14692000	8467500	20611000	21935000	28560000	15808000	19711000	68580000	0	0	0	1.05677e+07	2.92008e+07	0
TcCLB.506885.330	hypothetical protein, conserved	Q4E4H0	960570	1146800	2500300	2241100	11701000	73047	2107900	0	9314300	1046500	18561	0	1535890	4.23956e+06	355020
TcCLB.503527.10	hypothetical protein, conserved	Q4CXB2	21137000	14703000	8985100	32371000	41546000	18782000	26902000	50076000	76062000	772060	1381000	148540	14941700	40956500	767200
TcCLB.508909.150	hypothetical protein, conserved	Q4E1L2	2722700	0	0	0	2529700	1610200	1066700	3504000	6176100	0	0	0	907567	2.48112e+06	0
TcCLB.506177.80	hypothetical protein, conserved	Q4DHT4	0	0	3499800	2252400	2082800	0	2490600	4809400	7422300	0	0	0	1166600	3176250	0
TcCLB.506211.100	Sarcalumenin, putative	Q4DYK9	11005000	16587000	3071000	12750000	19272000	10469000	18099000	29703000	76536000	57137	0	0	10221000	2.78048e+07	19045.7
TcCLB.511867.130	hypothetical protein, conserved	Q4DKQ3	18972000	17161000	23048000	30553000	28993000	51485000	40477000	50473000	119510000	0	0	0	19727000	5.35818e+07	0
TcCLB.504013.70	Carboxypeptidase-like protein	Q4D6P1	15923000	62039000	35107000	7740100	96784000	67342000	47135000	131110000	263000000	59948	158830	270580	3.76897e+07	1.02185e+08	163119
TcCLB.510887.14	chaperone DNAJ protein, putative	Q4D1P2	12575000	11892000	19214000	24462000	39861000	21680000	20037000	55299000	75145000	16507000	13044000	0	1.45603e+07	39414000	9.85033e+06
TcCLB.503843.30	hypothetical protein, conserved	Q4CWW1	0	2552000	1737700	3395600	3472400	2220700	2958500	4982300	6143400	0	0	0	1429900	3862150	0
TcCLB.508961.4	ADP-ribosylation factor, putative	Q4D0P3	32499000	25129000	12784000	30866000	39504000	33382000	39655000	101010000	134690000	0	0	0	2.34707e+07	63184500	0
TcCLB.506925.200	hypothetical protein, conserved	Q4E4M7	39075000	64948000	27686000	61110000	96325000	77545000	81731000	119900000	270540000	635050	0	0	43903000	117858500	211683
TcCLB.511907.30	cytoskeleton associated protein, putative	Q4DY84	30385000	34502000	41149000	47030000	76554000	59965000	56321000	111060000	217890000	270160	302330	38013	3.53453e+07	9.48033e+07	203501
TcCLB.506575.60	diacylglycerol kinase, putative	Q4D7W4	4255100	13350000	19097000	16924000	28855000	21933000	19391000	39228000	70203000	0	27403	0	1.2234e+07	3.27557e+07	9134.33
TcCLB.511691.39	hypothetical protein, conserved (fragment)	Q4CRW7	9417700	2716000	4825300	19141000	9600600	5611300	12456000	16501000	26608000	513050	522150	392310	5653000	1.49863e+07	475837
TcCLB.503657.20	Bardet-Biedl syndrome 8 protein	Q4CYP7	17290000	25413000	20504000	28785000	43236000	34353000	41487000	90896000	95915000	264270	0	60674	21069000	5.57787e+07	108315
TcCLB.511727.145	hypothetical protein	Q4DY44	62881000	170580000	99202000	114510000	208200000	208100000	93965000	364110000	772100000	214660	80284	0	1.10888e+08	293497500	98314.7
TcCLB.506247.80	Bromodomain factor 1	Q4E147	8803700	16258000	22126000	74327000	58020000	46470000	22851000	22714000	24682000	43155000	0	0	1.57292e+07	4.15107e+07	14385000
TcCLB.510055.160	STE/STE11 serine/threonine-protein kinase, putative	Q4DMM6	3554500	6640500	3889500	5362900	10586000	5931600	10321000	17852000	23983000	0	0	0	4.69483e+06	1.23394e+07	0
TcCLB.508719.30	hypothetical protein, conserved	Q4D3G1	8046400	2373200	3604500	5242300	4502000	3691600	17330000	23923000	18026000	10788000	25150000	5197600	4674700	12119150	1.37119e+07
TcCLB.507073.30	hypothetical protein, conserved	Q4CX81	0	1603200	0	0	1078500	1220300	920460	1605200	3486500	0	0	0	534400	1385160	0
TcCLB.510879.220	rhodanese-like domain containing protein, putative	Q4DJW1	4924700	6208400	10495000	7115400	10437000	13083000	13657000	17928000	49324000	0	0	0	7.20937e+06	1.85907e+07	0
TcCLB.508799.120	amino acid permease/transporter, putative	Q4DZK3	14792000	0	3957200	14693000	10976000	4595200	18097000	20531000	27795000	0	0	0	6.24973e+06	1.61145e+07	0
TcCLB.508153.120	ubiquitin carboxyl-terminal hydrolase, putative	Q4E680	290270000	459680000	363290000	571350000	797230000	651200000	727750000	1320700000	1628400000	733550	554330	14731	371080000	9.49438e+08	434204
TcCLB.509875.190	clathrin coat assembly protein, putative	Q4E0C4	114510000	178810000	181960000	289030000	456090000	182070000	248080000	496250000	753570000	0	0	0	1.58427e+08	4.04182e+08	0
TcCLB.508675.29	calpain-like cysteine peptidase, putative	Q4D066	819000000	768460000	773440000	1096100000	1319100000	766160000	1669200000	2913600000	4281700000	2363800	4996000	2272700	7.86967e+08	2.00764e+09	3.21083e+06
TcCLB.506041.60	hypothetical protein, conserved	Q4CYP9	92075000	106940000	95353000	111580000	141810000	191530000	183460000	286830000	583130000	2138000	3489200	1741500	9.81227e+07	2.49723e+08	2.45623e+06
TcCLB.510303.30	hypothetical protein, conserved	Q4DZ16	912190	1072000	25469000	65693000	1995100	1463000	2787000	59098000	8563400	0	0	0	9.15106e+06	2.32666e+07	0
TcCLB.509719.50	CMGC/RCK protein kinase, putative	Q4D7J6	5790900	10422000	11788000	9193800	16472000	19021000	14582000	25804000	57167000	0	0	0	9.33363e+06	2.37066e+07	0
TcCLB.508541.160	hypothetical protein, conserved	Q4DNA2	2504700	11212000	608190	2820200	12532000	9682900	9624800	17180000	20837000	3661100	201890	5871100	4.77496e+06	1.21128e+07	3.2447e+06
TcCLB.509895.50	hypothetical protein, conserved	Q4DCX9	3832700	0	1891500	6482600	2819900	2843400	4143000	4670100	8021400	277260	0	0	1.90807e+06	4.83007e+06	92420
TcCLB.510099.10	Protein of unknown function (DUF3808), putative	Q4DAF1	613850	1557900	1042900	1600100	1826600	2145700	1242900	3561700	5861600	0	0	0	1071550	2.70643e+06	0
TcCLB.508613.30	peroxisomal membrane protein 4, putative	Q4DBE4	4360200	0	0	4393800	0	3349600	3420600	4880900	5805600	341160	0	0	1453400	3641750	113720
TcCLB.508443.30	hypothetical protein, conserved	Q4D4G8	119130000	236330000	221220000	139640000	311160000	258970000	251210000	582340000	1341600000	597750	19575	0	1.92227e+08	480820000	205775
TcCLB.511285.4	intraflagellar transport protein 140, putative (fragment)	Q4DHA6	2559500	2030500	1255200	2648000	4181400	1344800	2200300	7488000	11358000	0	0	0	1948400	4.87008e+06	0
TcCLB.503557.14	Heat shock factor binding 1 domain-containing protein	Q4CR70	15917000	50720000	45065000	36038000	52100000	36429000	56700000	175510000	201520000	0	0	0	37234000	93049500	0
TcCLB.508593.60	FAM91 N-terminus/FAM91 C-terminus, putative	Q4DMW2	13082000	14614000	12679000	12963000	15497000	20443000	14372000	52647000	85706000	58322	17146	0	1.34583e+07	3.36047e+07	25156
TcCLB.511283.320	hypothetical protein, conserved	Q4E2S8	3574900	6724000	4109800	7322000	5813500	5328900	14877000	15876000	22669000	0	0	0	4802900	1.19811e+07	0
TcCLB.510861.140	CAMK/CAMKL family protein kinase, putative	Q4DPG9	142120000	394430000	273550000	410890000	518530000	489550000	315510000	987730000	1308600000	339040	142760	0	2.70033e+08	6.71802e+08	160600
TcCLB.508601.100	leucine rich repeat	Q4DBQ1	2624600	10059000	17081000	16083000	18905000	10438000	3945700	27812000	70609000	0	0	0	9.92153e+06	2.46321e+07	0
TcCLB.503899.10	heat shock 70 kDa protein, putative	Q4DEK6	0	0	1328600	0	1206200	918900	0	2439400	2018400	0	0	0	442867	1097150	0
TcCLB.511277.570	60S ribosomal protein L7, putative	Q4E5D7	2405500	2523300	7002800	4820700	5255900	3929000	38978000	2684700	3278600	531700	1397500	0	3977200	9.82448e+06	643067
TcCLB.506507.20	hypothetical protein, conserved	Q4CZT4	2307400	1620100	2013700	2893100	2805700	1707200	3720600	7180300	11005000	0	521690	0	1980400	4.88532e+06	173897
TcCLB.509013.19	calpain-like cysteine peptidase, putative (fragment)	Q4CW01	22434000	73669000	22378000	35118000	31124000	46278000	37341000	252290000	180340000	510020	640520	0	3.94937e+07	9.70818e+07	383513
TcCLB.511167.50	hypothetical protein, conserved	Q4DHD3	8153600	8279900	7042600	13156000	14169000	7893300	24550000	21098000	34404000	0	0	767080	7.82537e+06	1.92117e+07	255693
TcCLB.507907.50	hypothetical protein, conserved	Q4D622	49424000	54987000	66676000	58080000	102990000	66450000	80226000	211060000	319230000	652230	195210	292720	57029000	1.39673e+08	380053
TcCLB.506885.4	hypothetical protein, conserved (fragment)	Q4E4J7	1655800	1879300	990190	1624200	2905900	1992000	1991300	5198200	8404700	0	0	0	1508430	3686050	0
TcCLB.508407.10	membrane associated protein, putative	Q4CLT0	11869000	25427000	1319400	10180000	23809000	6641300	10015000	41850000	95997000	0	0	0	12871800	3.14154e+07	0
TcCLB.505985.9	calpain cysteine peptidase, putative (fragment)	Q4CPQ6	790580000	1291700000	797140000	576070000	1500900000	1037300000	1548700000	3307700000	6080500000	3674400	12155000	7143800	9.59807e+08	2.34186e+09	7.65773e+06
TcCLB.504013.60	regulatory subunit of protein kinase a-like protein, putative	Q4D6P2	524070000	640250000	667330000	803640000	872090000	875630000	710600000	2503100000	3164900000	3965700	841990	798500	610550000	1.48833e+09	1868730
TcCLB.511719.41	hypothetical protein, conserved (fragment)	Q4CWT9	2667900	2409700	3015500	3958400	4989000	4382400	5741300	6628700	13661000	0	0	0	2697700	6.56013e+06	0
TcCLB.504051.40	hypothetical protein, conserved	Q4CZV0	12379000	16330000	25600000	32155000	25836000	39398000	27879000	49658000	88743000	1040600	0	0	18103000	4.39448e+07	346867
TcCLB.511693.20	hypothetical protein, conserved	Q4DG58	3482200	9779900	3950800	6889600	9816300	4422600	12456000	18053000	31814000	0	0	0	5.73763e+06	1.39086e+07	0
TcCLB.509997.30	tryparedoxin 1, putative	Q4D1B8	2262300	0	5994300	5761900	4598000	3625100	8859000	7411000	9716000	3958600	2888400	3467800	2752200	6.66183e+06	3.43827e+06
TcCLB.510901.110	hypothetical protein, conserved	Q4DXC4	4990000	14407000	15036000	11854000	31109000	18821000	14559000	25078000	65243000	0	50933	0	1.14777e+07	2.77773e+07	16977.7
TcCLB.509409.10	calcium/calmodulin-dependent protein kinase, putative	Q4CLI0	18168000	61643000	31111000	29805000	49946000	41349000	50539000	137270000	227300000	31887	505670	694200	36974000	8.93682e+07	410586
TcCLB.507625.180	kinesin, putative	Q4DPD8	10841000	26568000	11538000	15902000	33806000	37772000	11163000	43895000	93953000	0	110300	0	1.63157e+07	3.94152e+07	36766.7
TcCLB.504883.10	NAK family pseudokinase, putative	Q4D6L8	1279600	3267600	1958400	676900	1478600	5446400	1085300	8185400	14371000	0	0	0	2.16853e+06	5.20727e+06	0
TcCLB.507615.19	microtubule-associated protein, putative, (fragment)	Q4DN34	41975000	46244000	14020000	54792000	49426000	58524000	78351000	98424000	150320000	3439100	4730000	218120	3.40797e+07	81639500	2795740
TcCLB.506797.50	cytoskeleton associated protein, putative	Q4DA10	206650000	307510000	393250000	326040000	495510000	435930000	438130000	1025700000	1612200000	1193600	430450	350750	302470000	7.22252e+08	658267
TcCLB.507063.250	hypothetical protein	Q4E013	0	3558800	1460400	639860	3726400	672170	4573100	2019000	11994000	0	0	0	1.67307e+06	3.93742e+06	0
TcCLB.506681.20	hypothetical protein, conserved	Q4D9W0	0	303740	467540	1181600	921250	1035900	478940	0	0	0	0	0	257093	602948	0
TcCLB.507389.20	hypothetical protein, conserved	Q4D0I9	0	0	4633200	0	0	2446700	0	8641800	10467000	0	462510	0	1544400	3.59258e+06	154170
TcCLB.511289.70	Mitochondrial ADP/ATP carrier protein 5, putative	Q4DD13	58360000	16949000	14067000	97308000	71131000	34898000	29114000	77737000	103160000	2204800	3657400	0	29792000	6.88913e+07	1.95407e+06
TcCLB.506513.50	calcium/calmodulin-dependent protein kinase, putative	Q4DPJ2	1193800	6818000	3176300	3312000	7379200	4486100	4731800	11036000	20756000	0	0	0	3.72937e+06	8616850	0
TcCLB.511001.60	CAMK/CAMKL family protein kinase, putative	Q4DZ37	65872000	98732000	25703000	40067000	98108000	80824000	65524000	172090000	421910000	1420900	666590	146720	6.34357e+07	146420500	744737
TcCLB.508643.20	hypothetical protein, conserved	Q4CXP6	30559000	37376000	30480000	43382000	62935000	50667000	63404000	88569000	145070000	0	737230	0	32805000	7.56712e+07	245743
TcCLB.507001.34	Heat shock factor binding 1 domain-containing protein	Q4DF25	233140000	291010000	131110000	154760000	336090000	241690000	365060000	575290000	1342000000	0	0	0	218420000	5.02482e+08	0
TcCLB.506791.20	hypothetical protein, conserved	Q4DCX3	363660	533330	477070	0	799120	934840	832600	1033300	2711600	0	0	0	458020	1051910	0
TcCLB.507875.170	ribosomal P protein AGP2beta-1, putative	Q4DWV3	6890900	16847000	17837000	6736800	23238000	21474000	7871600	34340000	97070000	0	0	0	13858300	31788400	0
TcCLB.509961.30	hypothetical protein, conserved	Q4D7I8	31940000	57643000	41658000	64824000	92880000	68038000	63349000	132180000	179760000	2036300	1556700	503860	43747000	1.00172e+08	1365620
TcCLB.506737.140	syntaxin binding protein 1, putative	Q4DGR9	6291400	10386000	12057000	12698000	17124000	14112000	13522000	26009000	48084000	0	0	0	9.57813e+06	2.19248e+07	0
TcCLB.508153.610	Putative intraflagellar transport protein C3	Q4E631	13680000	32319000	16679000	29096000	38632000	17569000	20291000	80952000	100040000	233690	0	4146.3	2.08927e+07	4.77633e+07	79278.8
TcCLB.509437.60	CorA-like Mg2+ transporter protein, putative	Q4DV90	5411800	5593000	5331700	6212100	8293600	8016300	9711700	18980000	23069000	0	0	0	5445500	12380450	0
TcCLB.511517.170	hypothetical protein, conserved	Q4DMT0	4018800	5917200	4546200	4357200	9736200	5010900	5118400	17859000	23512000	0	0	0	4827400	1.09323e+07	0
TcCLB.506859.170	cytoskeleton associated protein, putative	Q4DVF9	114860000	214610000	185260000	110610000	199720000	134050000	220630000	601910000	1062500000	1247300	0	0	1.71577e+08	3.88237e+08	415767
TcCLB.504575.15	ubiquinol-cytochrome-C-reductase, putative	Q4CT35	47187000	61448000	49063000	56952000	86966000	58738000	124940000	158260000	226420000	0	0	0	52566000	1.18713e+08	0
TcCLB.510155.10	hypothetical protein, conserved	Q4E0H5	29618000	41868000	61824000	39656000	66164000	56490000	55928000	169160000	213510000	0	0	0	4.44367e+07	1.00151e+08	0
TcCLB.506729.70	hypothetical protein, conserved	Q4D4Z1	1741600	1345100	1055100	1640100	2981100	1526700	1787800	5652100	5069000	0	99735	0	1380600	3.10947e+06	33245
TcCLB.511421.210	hypothetical protein, conserved	Q4DWP3	775560	1078000	420060	230140	2103200	897360	1024300	1432200	4538700	0	0	0	757873	1.70432e+06	0
TcCLB.509607.70	CAMK/CAMKL family protein kinase, putative	Q4DDT6	6817600000	6864100000	7438000000	9612700000	12598000000	11569000000	10586000000	20810000000	29788000000	20777000	16823000	7098300	7039900000	1.58273e+10	1.48994e+07
TcCLB.510357.80	hypothetical protein, conserved	Q4DBV6	3706600	1285000	3577800	6113700	4982700	1163200	8840000	5071700	12342000	0	0	0	2.85647e+06	6.41888e+06	0
TcCLB.509823.4	hypothetical protein, conserved	Q4CTT2	1171700	744720	916050	1082300	1857500	1506700	1631300	1392100	5254800	0	0	0	944157	2.12078e+06	0
TcCLB.506839.70	NADH dehydrogenase, putative	Q4DCU2	93966000	80988000	113050000	124660000	164350000	108730000	202410000	361600000	330450000	4347700	7718700	6348400	9.60013e+07	2.15367e+08	6.13827e+06
TcCLB.507491.59	ubiquitin fold modifier protein, putative	Q4DRJ2	1446300	0	0	911810	1215900	450720	1123700	0	2782600	0	0	0	482100	1.08079e+06	0
TcCLB.511237.70	hypothetical protein, conserved	Q4D7C7	1232700	3141700	1402500	1115300	3832100	1563600	2670100	8710900	7959000	0	0	0	1.92563e+06	4308500	0
TcCLB.510101.450	hypothetical protein, conserved	Q4E3L7	35909000	21583000	42440000	58639000	68805000	56828000	69866000	81312000	108880000	110990	67801	0	3.33107e+07	74055000	59597
TcCLB.508205.30	calcium/calmodulin-dependent protein kinase, putative	Q4CUA3	1060500	5109400	781100	1625600	3504800	3442500	2588900	8296000	11347000	0	0	0	2317000	5.13413e+06	0
TcCLB.509877.10	Calmodulin-binding, putative	Q4CYZ3	1701700	3560000	6664900	8802200	8966500	3065400	3925600	7935800	19986000	0	0	0	3.97553e+06	8780250	0
TcCLB.508547.170	hypothetical protein, conserved	Q4DRF0	2415600	1267400	4891700	2828800	2310900	5136300	7025900	934510	19495000	0	0	0	2.85823e+06	6.28857e+06	0
TcCLB.504147.224	RNA-editing-associated protein 1, putative	Q4DZM3	3029100	6292100	6817000	5240600	7127000	7768100	5651000	9595200	35466000	0	0	0	5379400	1.1808e+07	0
TcCLB.510173.60	intraflagellar transport protein 122B, putative	Q4DB36	114770000	185720000	54483000	119510000	167170000	110960000	215800000	376830000	567460000	496910	100270	0	1.18324e+08	2.59622e+08	199060
TcCLB.504147.240	hypothetical protein, conserved	Q4DZM2	10081000	13460000	15159000	19340000	19801000	22047000	19317000	28873000	59826000	776840	330080	0	12900000	2.82007e+07	368973
TcCLB.504149.160	phosphoinositide-specific phospholipase C, putative	Q4DUP6	6795000	2514900	6647500	11462000	11397000	6896300	6301200	12430000	21251000	242600	141900	0	5.31913e+06	1.16229e+07	128167
TcCLB.509109.80	hypothetical protein, conserved	Q4DQM9	50476000	77456000	13176000	20200000	51784000	41296000	53422000	286350000	161360000	0	0	0	47036000	102402000	0
TcCLB.511367.60	Lupus La protein homolog, putative	Q4DYI6	15807000	26442000	19163000	24046000	31526000	28965000	33874000	62706000	85924000	0	0	0	2.04707e+07	4.45068e+07	0
TcCLB.506607.19	phosphoribosylpyrophosphate synthetase, putative	Q4CLG0	1216400	0	0	696230	1115000	844390	1261800	1357400	0	50865	0	0	405467	879137	16955
TcCLB.511817.210	NEK family Serine/threonine-protein kinase, putative	Q4DYA5	344380	581490	441830	255640	364320	593800	434560	1861300	2406400	0	0	0	455900	986003	0
TcCLB.509461.30	SET domain containing protein, putative	Q4DBM3	4081800	7265500	2157300	2009200	5038700	3346800	6488700	15453000	25996000	0	0	0	4.50153e+06	9.72207e+06	0
TcCLB.506529.480	Fusaric acid resistance protein-like, putative	Q4E5N4	2164000	1552900	2995300	5921400	2599400	3859500	0	6333500	10220000	0	0	0	2237400	4822300	0
TcCLB.506127.150	BRO1-like domain/ALIX V-shaped domain binding to HIV, putative	Q4DP85	1423500	3292800	1713100	3050500	2748200	2657200	4059500	5968600	9162700	196030	0	0	2.14313e+06	4.60778e+06	65343.3
TcCLB.503919.60	hypothetical protein, conserved	Q4D2K0	1984500	140280	1606500	1816100	2796700	873910	2878600	4026600	3612800	15182000	11031000	25975000	1243760	2.66745e+06	17396000
TcCLB.508461.430	proteasome beta 2 subunit, putative	Q4E4R6	0	0	1559600	0	778920	0	1181600	1886500	2828600	164840	0	0	519867	1.1126e+06	54946.7
TcCLB.511621.190	kinetoplastid-specific dual specificity phosphatase, putative	Q4DT47	0	4192100	0	0	0	3255400	0	6262000	8399000	0	0	0	1.39737e+06	2.98607e+06	0
TcCLB.504423.30	hypothetical protein, conserved	Q4CYL3	302520000	410640000	329530000	403290000	537050000	395300000	472340000	1093900000	1549500000	1631300	645730	110830	3.47563e+08	7.41897e+08	795953
TcCLB.507099.10	ATPase family associated with various cellular activities (AAA), putative	Q4DSH8	18421000	20923000	32754000	37183000	41328000	38991000	32263000	63770000	93805000	238790	86019	0	2.40327e+07	5.12233e+07	108270
TcCLB.509799.5	hypothetical protein, conserved	Q4DIK1	0	2240600	2374800	0	2837700	3314000	0	2673800	10827000	0	0	0	1.53847e+06	3.27542e+06	0
TcCLB.506925.270	hypothetical protein, conserved	Q4E4M2	6131600	4568300	4916500	3794200	8594400	7087100	12843000	11462000	22571000	0	0	88590	5.20547e+06	1.10586e+07	29530
TcCLB.508865.4	protein phosphatase 2C, putative	Q4D7R5	1758800	2379300	2292200	2098100	2725100	2909900	3110800	6748900	9706200	0	0	0	2.14343e+06	4.54983e+06	0
TcCLB.510611.10	hypothetical protein, conserved	Q4D8E4	3735000	1564100	3716700	2349200	3688500	4015500	6498900	7400800	14211000	0	0	0	3.00527e+06	6360650	0
TcCLB.511383.80	hypothetical protein, conserved	Q4D8I4	689340	0	475120	408880	528430	388670	1075200	964400	1561900	0	0	0	388153	821247	0
TcCLB.506595.110	AGP2beta-2, putative	Q4DLC1	941880	2048400	1905600	1070500	2107100	2078500	1106600	2606700	11745000	0	0	0	1631960	3452400	0
TcCLB.441729.9	hypothetical protein (fragment)	Q4CKB7	0	1711300	3502000	3005100	5124100	6886100	0	4206400	2798700	0	0	0	1.73777e+06	3.67007e+06	0
TcCLB.508601.70	D123, putative	Q4DBQ3	0	0	1319900	989100	0	0	0	2014300	2571000	0	0	0	439967	929067	0
TcCLB.509627.40	succinate dehydrogenase subunit	Q4CY99	2105900	3123100	2287500	4780900	5820500	2204200	3894000	8785500	6194300	156590	0	0	2505500	5279900	52196.7
TcCLB.503579.40	hypothetical protein, conserved	Q4DDG5	751310	1496000	0	733660	973590	889640	838910	3140400	2884700	0	0	0	749103	1.57682e+06	0
TcCLB.509393.30	hypothetical protein, conserved	Q4D0M5	6958100	11295000	2791300	6813100	14361000	10451000	9109600	14738000	33029000	0	0	0	7014800	1.47503e+07	0
TcCLB.508939.40	hypothetical protein	Q4D1X3	4113700	6649500	21549000	31993000	28822000	27717000	21075000	4638300	21144000	25953000	31923000	29786000	1.07707e+07	2.25649e+07	2.92207e+07
TcCLB.509023.120	cysteine peptidase, Clan CA, family C19, putative	Q4DRN4	38879000	92593000	42324000	45558000	115040000	95445000	36772000	152990000	282130000	1186200	264160	2456200	57932000	121322500	1.30219e+06
TcCLB.506913.20	protein kinase, putative (fragment)	Q4CM01	33196000	40013000	30313000	24377000	32121000	40847000	34081000	87063000	215090000	0	893100	0	3.45073e+07	7.22632e+07	297700
TcCLB.506775.130	hypothetical protein, conserved	Q4DRH2	58745000	61709000	57587000	87085000	77007000	59636000	164280000	125170000	231730000	92065	0	0	59347000	1.24151e+08	30688.3
TcCLB.510523.29	hypothetical protein, conserved (fragment)	Q4CNH9	11305000	19521000	25347000	19355000	33878000	10397000	31605000	60308000	79165000	0	0	0	1.87243e+07	39118000	0
TcCLB.509013.10	calpain-like cysteine peptidase, putative	Q4CW02	65767000	107940000	59528000	58829000	131210000	61220000	99201000	300760000	321000000	1013000	40202000	445080	77745000	1.62037e+08	1.38867e+07
TcCLB.511735.30	hypothetical protein, conserved	Q4CUQ9	1042000	689880	1148500	1196900	1681300	0	1545300	2964900	4615900	0	0	0	960127	2.00072e+06	0
TcCLB.511165.20	hypothetical protein	Q4D5E6	15002000	14396000	11788000	23069000	26803000	20912000	25464000	34283000	40887000	31193000	34316000	46455000	1.37287e+07	2.85697e+07	3.73213e+07
TcCLB.506983.39	calpain-like cysteine peptidase, putative	Q4CYU3	214150000	404830000	274890000	334520000	345960000	258400000	593290000	960100000	1216600000	0	0	454020	2.97957e+08	618145000	151340
TcCLB.507507.20	ADP-ribosylation factor GTPase activating protein 1, putative	Q4CTU1	1309200	11660000	4139900	880880	11252000	3259700	22163000	17145000	16236000	0	0	0	5.70303e+06	1.18228e+07	0
TcCLB.507211.40	inosine-5'-monophosphate dehydrogenase, putative	Q4CUG6	2574500	1499400	1773500	709430	3531400	1403400	1924300	6875900	9786700	0	0	0	1.94913e+06	4.03852e+06	0
TcCLB.507773.50	hypothetical protein, conserved	Q4CZI9	0	343970	0	0	1424900	0	0	0	0	0	0	0	114657	237483	0
TcCLB.504231.30	hypothetical protein, conserved	Q4CSH3	7936400	10673000	10653000	8557100	17368000	10796000	11468000	29012000	43847000	40898	80877	0	9.75413e+06	2.01747e+07	40591.7
TcCLB.506155.50	vacuolar protein sorting-associated protein-like, putative	Q4DFG4	2478200	4951800	4940000	3416500	6240000	4137500	6918500	8124900	22242000	0	0	0	4.12333e+06	8.51323e+06	0
TcCLB.503451.9	hypothetical protein, conserved (fragment)	Q4CP84	1162600	2815100	2161500	1467700	2655200	2065200	765450	6510100	11816000	0	0	0	2046400	4213275	0
TcCLB.507603.180	ubiquitin hydrolase, putative	Q4DW10	28443000	76283000	14890000	36030000	85193000	57943000	34892000	111220000	166720000	29888	0	18740	39872000	8.19997e+07	16209.3
TcCLB.508839.80	amidase, putative	Q4D5K8	5370800	14089000	13478000	15656000	20675000	21174000	4620000	21151000	52201000	146310	145030	52557	1.09793e+07	22579500	114632
TcCLB.508817.110	TPR repeat, putative	Q4DKE2	11573000	16236000	18435000	12009000	23375000	24360000	15449000	33724000	80894000	159440	0	0	1.54147e+07	3.16352e+07	53146.7
TcCLB.511907.200	cysteine peptidase inhibitor, putative	Q4DY71	0	13189000	2848400	0	8963000	9759100	0	3493200	43595000	0	0	0	5345800	1.09684e+07	0
TcCLB.508177.64	hypothetical protein, conserved	Q4DF42	79635000	134150000	158350000	131970000	195390000	180730000	189300000	262350000	558680000	2548800	2133600	925820	124045000	253070000	1.86941e+06
TcCLB.509049.30	hypothetical protein, conserved	Q4CTB5	83722000	128190000	65602000	88478000	142970000	111500000	134060000	266830000	387500000	178790	135660	0	9.25047e+07	1.88556e+08	104817
TcCLB.506583.50	hypothetical protein, conserved	Q4CWR2	23628000	48914000	28264000	13657000	72339000	23917000	28688000	124460000	146600000	0	0	0	33602000	6.82768e+07	0
TcCLB.507677.160	hypothetical protein, conserved	Q4DQK1	39156000	40040000	21253000	56444000	32040000	33017000	42791000	92497000	151040000	4911600	5348300	2280100	33483000	67971500	4180000
TcCLB.508811.30	hypothetical protein, conserved	Q4D808	89137000	84084000	82831000	115100000	90106000	105380000	135590000	178280000	410810000	360610	127300	353960	8.53507e+07	1.72544e+08	280623
TcCLB.510325.69	Aminopeptidase M1, putative (fragment)	Q4CXX8	2788700	0	0	755640	1225900	564890	1461900	4383200	2882000	302560	532930	207230	929567	1.87892e+06	347573
TcCLB.510801.10	calpain-like cysteine peptidase, putative (fragment)	Q4CNG5	34493000	68807000	25016000	26266000	50590000	21311000	63161000	169000000	186920000	242830	843670	832880	42772000	86208000	639793
TcCLB.510993.10	(H+)-ATPase G subunit	Q4CNF9	2062800	2136900	2034900	1090200	1780700	1575400	3238600	7583900	9860200	0	0	0	2078200	4.18817e+06	0
TcCLB.506941.139	zinc finger protein, putative	Q4DXI2	4621000	20625000	596730	11264000	4126800	28295000	3621800	14438000	41956000	4179600	0	20716000	8.61424e+06	17283600	8.29853e+06
TcCLB.511325.25	amino acid transporter, putative	Q4CPZ3	885070	4177000	1760200	1730400	6195200	2312800	1597800	3355100	12130000	0	0	0	2274090	4553550	0
TcCLB.507023.120	aldehyde dehydrogenase family, putative	Q4DZ74	1458300	622200	3119900	2281800	2657300	2015500	2505200	6015600	5304400	0	0	0	1.73347e+06	3463300	0
TcCLB.507099.90	hypothetical protein, conserved	Q4DSH0	1439100	6328400	2658200	2682600	4309100	5610500	4556000	8093700	16392000	5257.1	0	0	3.47523e+06	6940650	1752.37
TcCLB.510989.30	guanin nucleotide-binding protein, putative	Q4D5J5	1316800	5051800	1001400	1734100	6907900	3083700	6965600	3500700	7132100	0	0	0	2.45667e+06	4887350	0
TcCLB.504105.250	hypothetical protein	Q4DZ87	1660700	1614000	740910	1150600	0	1717100	2617000	3548400	6943700	0	0	0	1.33854e+06	2662800	0
TcCLB.507875.180	AGP2beta-2, putative	Q4DWV2	2936600	8105900	6301100	2451900	7570000	10363000	2867600	14747000	30952000	0	0	0	5781200	1.14919e+07	0
TcCLB.510005.41	retrotransposon hot spot (RHS) protein, putative	Q4DC14	7784400	19635000	34956000	36578000	62688000	73591000	19218000	24970000	29915000	22879000	12318000	135550000	20791800	41160000	5.69157e+07
TcCLB.503837.10	hypothetical protein, conserved	Q4CWQ8	127870000	102840000	72527000	182960000	136180000	92298000	200690000	240230000	347900000	7251600	11567000	5838500	101079000	200043000	8.21903e+06
TcCLB.506247.320	methyltransferase, putative	Q4E123	1529800	2663100	1797100	1970000	3264900	1910000	4043400	5796400	6717700	0	0	0	1.99667e+06	3950400	0
TcCLB.508207.150	Silent information regulator 2 related protein 1	Q4DVL9	4808800	13228000	8448100	13548000	23243000	13215000	7854100	23632000	22384000	63731	265110	0	8828300	1.73127e+07	109614
TcCLB.507031.110	hypothetical protein, conserved	Q4DS98	2250600	2545600	2173500	4072500	2221300	3834500	0	4876300	12198000	0	0	0	2.32323e+06	4.53377e+06	0
TcCLB.506811.180	STE/STE11 serine/threonine-protein kinase, putative	Q4DUZ9	58874000	134310000	185170000	74442000	278260000	319210000	228080000	294240000	280000000	0	0	0	126118000	2.45705e+08	0
TcCLB.506405.10	phosphomannomutase-like protein, putative	Q4DEE6	2590100	2675100	0	1085300	1234200	6374300	4442700	1280400	6048500	4063900	0	0	1.75507e+06	3410900	1.35463e+06
TcCLB.503987.4	Ras-related protein RAB2B, putative (fragment)	Q4CZ47	4779200	3934700	2801900	6831400	8045200	3676900	6241900	6735700	13222000	0	0	0	3838600	7458850	0
TcCLB.510325.10	ubiquitin carboxyl-terminal hydrolase, putative	Q4CXY4	70489000	69557000	89835000	50841000	145280000	121840000	87214000	207730000	279980000	0	67419	0	76627000	1.48814e+08	22473
TcCLB.503715.30	ras-related protein RAB1A, putative	Q4CZR0	109740000	64510000	91598000	189930000	122450000	75570000	151990000	179770000	309090000	6999200	4908700	1520400	88616000	1.71467e+08	4476100
TcCLB.508461.570	glycosomal membrane protein, putative	Q4E4Q2	0	0	2812800	1944600	1715500	907500	1859100	2138500	2253300	423430	0	0	937600	1.80308e+06	141143
TcCLB.511801.10	leucine rich repeat	Q4D7I4	57899000	53653000	79437000	112620000	99675000	71490000	112150000	149760000	187810000	236950	71462	0	63663000	1.22251e+08	102804
TcCLB.506287.9	hypothetical protein, conserved	Q4DIX8	185650000	198060000	122320000	172350000	214360000	210750000	215920000	453000000	676300000	33088	55369	24694	1.68677e+08	323780000	37717
TcCLB.503999.50	ubiquitin-conjugating enzyme, putative	Q4D439	1580800	3013200	2403400	1975500	3607900	1340500	3630700	7369000	8880100	0	0	0	2.33247e+06	4.46728e+06	0
TcCLB.506721.30	cysteine peptidase, Clan CA, family C2, putative	Q4D6J0	924080000	1589400000	843440000	767340000	1537500000	1189800000	1389200000	3344400000	4611700000	13866000	17924000	149180000	1.11897e+09	2139990000	6.03233e+07
TcCLB.507519.110	60S ribosomal protein L7, putative	Q4DNZ7	242230000	114670000	122600000	233920000	189900000	138400000	202780000	190800000	875060000	7383600	34880000	9369800	1.59833e+08	3.05143e+08	1.72111e+07
TcCLB.503899.110	glutathione peroxidase-like protein, putative	Q4DEJ6	2390800	4831900	3446100	6302400	9549200	4403700	3716700	6794900	9940500	181300	0	0	3.55627e+06	6.78457e+06	60433.3
TcCLB.506673.40	hypothetical protein, conserved	Q4D6C8	8137800	13023000	2688300	750340	6903300	6116500	6835700	28102000	42259000	0	0	416390	7949700	15161140	138797
TcCLB.506195.210	hypothetical protein, conserved	Q4DXK5	139160000	170180000	147490000	136550000	235810000	139450000	257440000	395180000	574530000	4105700	7055100	1185700	1.52277e+08	2.89827e+08	4115500
TcCLB.506201.80	serine/threonine-protein phosphatase PP1, putative	Q4CV19	7103100	3395400	4580300	3382600	4065200	4056700	8446300	11641000	25784000	0	0	0	5.02627e+06	9.56263e+06	0
TcCLB.504827.60	hypothetical protein, conserved	Q4DNE8	0	1336800	0	0	0	0	1188100	1411600	2471600	0	0	0	445600	845217	0
TcCLB.508837.80	Flagellar Member 3	Q4DUG1	3133200000	3863600000	2794900000	2490700000	4888200000	3776700000	4065400000	7429300000	14362000000	16094000	11647000	16642000	3263900000	6.16872e+09	1.47943e+07
TcCLB.510603.130	hypothetical protein, conserved	Q4DLZ3	188280000	355480000	65175000	131050000	327750000	243310000	228390000	518040000	847860000	51275	710260	253020	2.02978e+08	3.82733e+08	338185
TcCLB.506859.180	cytoskeleton associated protein, putative	Q4DVF8	949270000	1554800000	1667600000	783570000	1718600000	1130300000	1733000000	3498400000	6850200000	8439400	5721000	32510000	1.39056e+09	2.61901e+09	15556800
TcCLB.510407.20	hypothetical protein, conserved	Q4D7E3	2109500	2687300	2564000	2509400	5523100	2809000	2873900	7315400	6671000	348520	1003000	420150	2453600	4.61697e+06	590557
TcCLB.503465.40	hypothetical protein	Q4CWV7	2483000	3688100	6407000	2656800	4378500	4607000	2907600	11461000	21305000	0	0	0	4192700	7.88598e+06	0
TcCLB.511815.170	cytoskeleton associated protein, putative	Q4DJ92	85333000	109650000	114970000	57120000	109130000	75590000	129090000	308490000	485870000	389700	1642700	0	1.03318e+08	194215000	677467
TcCLB.510299.10	AmmeMemoRadiSam system protein B, putative	Q4CZK7	2226600	11311000	4464500	6297600	12242000	4909100	4231500	13517000	26433000	111360	0	0	6000700	11271700	37120
TcCLB.511621.100	hypothetical protein, conserved	Q4DT56	35406000	49385000	52717000	37153000	60862000	52995000	50789000	104230000	209590000	42820	55967	0	45836000	85936500	32929
TcCLB.511881.20	Serine/threonine-protein phosphatase 2A, putative	Q4CTY6	0	44914000	0	14439000	24429000	20287000	18341000	48942000	41137000	0	0	147490	1.49713e+07	2.79292e+07	49163.3
TcCLB.509805.220	cholinephosphate cytidylyltransferase A, putative	Q4DZY5	3334400	1790600	562230	3489300	2322300	1342200	5544500	3864400	4643400	73789	0	0	1.89574e+06	3534350	24596.3
TcCLB.507061.20	ribosomal protein L2, putative	Q4D9I6	1171400	2096400	1102100	2200600	2448400	0	2697900	2613400	6277800	162540	386210	257490	1.45663e+06	2706350	268747
TcCLB.511153.130	DNA-direcetd RNA polymerase II, subunit 9, putative	Q4DHB0	5181300	6042900	3450400	5324600	4340200	5218400	7472400	15916000	16062000	0	0	0	4.89153e+06	9055600	0
TcCLB.508461.370	hypothetical protein, conserved	Q4E4S2	3000000	5436600	0	1893300	3490800	5699800	2588900	4126600	13420000	0	0	47876000	2812200	5.20323e+06	1.59587e+07
TcCLB.509143.10	Vps51/Vps67, putative	Q4CPB1	208320000	348160000	124250000	284880000	487970000	27899000	25005000	69749000	1610300000	153600	224740	0	226910000	4.17634e+08	126113
TcCLB.511309.20	hydrolase-like protein, putative	Q4D8I0	855570	4093900	4478000	1340000	4637800	2716000	1233400	6617200	17978000	0	0	0	3142490	5.75373e+06	0
TcCLB.511871.100	Flagellum attachment zone protein 13	Q4DK59	188800000	306800000	211730000	166440000	354970000	218690000	248910000	715320000	881690000	358660	107850	0	2.35777e+08	4.31003e+08	155503
TcCLB.508397.79	hypothetical protein, conserved	Q4D3D8	1971100	0	2414900	1510000	4259200	0	0	3373300	6865600	0	0	0	1462000	2.66802e+06	0
TcCLB.511439.40	hypothetical protein	Q4DAP5	1024800000	1462800000	1122200000	1243400000	1458100000	1223500000	1640400000	2988900000	4614300000	13732000	12899000	3297800	1.20327e+09	2.19477e+09	9.97627e+06
TcCLB.506249.40	Domain of unknown function (DUF4496), putative	Q4CX10	1597600	1690100	1211900	574000	3107800	1794500	1211500	3704600	6019500	0	0	0	1.49987e+06	2.73532e+06	0
TcCLB.507049.41	hypothetical protein, conserved	Q4DPY0	555390	2564700	3152600	917230	2654900	789660	3416600	6686700	8411700	0	0	70960	2.0909e+06	3.8128e+06	23653.3
TcCLB.503599.10	calcium/calmodulin-dependent protein kinase, putative	Q4D2U3	181300000	339980000	185700000	186060000	297090000	254480000	248240000	609070000	982340000	328220	332850	0	235660000	4.29547e+08	220357
TcCLB.511725.10	proteasome regulatory non-ATPase subunit, putative	Q4DWI7	2383200	1985200	3496200	3321800	3852500	2997300	2527100	5804300	10118000	111230	295760	0	2.62153e+06	4.77017e+06	135663
TcCLB.507989.10	hypothetical protein, conserved	Q4CV27	45341000	3006500	1832700	744620	1369600	74624000	42096000	61515000	1832700	0	49444000	0	1.67267e+07	3.03637e+07	1.64813e+07
TcCLB.509611.20	peptidyl-prolyl cis-trans isomerase	Q4DKA4	34036000	67221000	60401000	58337000	63835000	79915000	66322000	114860000	202440000	202490	633630	0	53886000	9.76182e+07	278707
TcCLB.511277.440	tubulin tyrosine ligase protein, putative	Q4E5F1	1430000	6118900	6207300	1894200	4056000	2900800	3058500	15201000	22655000	20212	0	0	4585400	8294250	6737.33
TcCLB.509789.10	ABC1 family, putative	Q4CZS5	6239800	2851600	3387500	7287100	3965900	2832200	4676100	9571600	16805000	0	134270	0	4.15963e+06	7.52298e+06	44756.7
TcCLB.424795.10	hypothetical protein, conserved	Q4CKG9	1775900	1522700	1456000	2504700	2667400	0	3364300	3882200	4777100	252430	0	0	1.58487e+06	2865950	84143.3
TcCLB.506775.180	hypothetical protein, conserved	Q4DRG7	998670	0	0	2275700	0	0	1331600	0	0	0	0	0	332890	601217	0
TcCLB.508469.30	hypothetical protein, conserved	Q4CW04	197320000	61991000	77900000	95447000	81809000	92272000	644600000	115290000	187530000	272910000	417320000	104240000	1.12404e+08	2.02825e+08	2.64823e+08
TcCLB.503723.20	hypothetical protein, conserved	Q4D9N1	28672000	38862000	18553000	27622000	42405000	30195000	34609000	70851000	104950000	0	0	0	2.86957e+07	51772000	0
TcCLB.509161.34	hypothetical protein, conserved	Q4DBB9	6398800	5454200	6405400	6715800	5598500	6539100	5783200	19998000	21224000	0	0	0	6.08613e+06	1.09764e+07	0
TcCLB.504057.160	Retinal Maintenance, putative	Q4DSD7	54981000	77346000	79948000	61145000	93623000	81145000	80545000	169630000	277430000	0	0	0	7.07583e+07	127253000	0
TcCLB.511807.253	Tim10/DDP family zinc finger, putative	Q4E1C1	1386100	5909700	6285100	3333100	4706600	5129600	0	17988000	17666000	0	0	0	4.52697e+06	8.13722e+06	0
TcCLB.508909.10	OSM3-like kinesin, putative	Q4E1M3	1706000	15320000	2858200	3167500	13742000	8062200	5984300	17283000	22936000	0	70102	0	6.62807e+06	11862500	23367.3
TcCLB.508277.280	hypothetical protein	Q4E0X0	2154600	0	1388200	1527100	1858600	1252800	2263900	3005600	2718300	0	0	0	1.18093e+06	2.10438e+06	0
TcCLB.511041.40	hexose transporter, putative	Q4D0V4	21363000	13386000	26354000	31170000	27832000	29319000	31610000	43122000	53896000	3003600	2407500	1337200	2.03677e+07	3.61582e+07	2.24943e+06
TcCLB.506485.100	hypothetical protein, conserved	Q4DAR8	13037000	0	12871000	27493000	17414000	1167900	0	23492000	22310000	12609000	22041000	23687000	8636000	1.53128e+07	1.94457e+07
TcCLB.510029.40	DNA-directed RNA polymerase III subunit C11, putative	Q4CWD9	1066100	0	1192700	507110	701090	1041100	1177000	1833900	2747100	0	0	0	752933	1334550	0
TcCLB.508153.190	kinesin, putative	Q4E671	0	6085100	0	94054	2594500	1805900	2878700	5411600	8751300	0	0	0	2.02837e+06	3.58934e+06	0
TcCLB.508233.25	hypothetical protein	Q4CX72	1017500	1356600	788670	704020	1389600	1053900	1419200	3489900	3121100	0	0	0	1.05426e+06	1.86295e+06	0
TcCLB.511907.110	fatty acid transporter protein-like, putative	Q4DY76	9720700	20845000	13141000	15621000	12880000	14303000	18792000	37480000	55368000	0	0	0	14568900	2.57407e+07	0
TcCLB.507091.50	aspartate carbamoyltransferase, putative	Q4DGV1	1379600	0	1935800	346920	1031200	478620	980900	1768300	7083700	0	0	0	1.10513e+06	1.94827e+06	0
TcCLB.511671.110	hypothetical protein, conserved	Q4DGL5	4584200	7450800	8810800	3714800	11935000	10255000	5750500	16441000	25333000	0	0	0	6948600	1.22382e+07	0
TcCLB.504029.40	COPII coat assembly protein sec16, putative	Q4D518	2028100	2726300	0	4754100	6231800	3418600	0	0	2332500	5708800	0	0	1584800	2789500	1.90293e+06
TcCLB.506551.10	protein associated with differentiation 8, putative	Q4CMC7	154780000	12390000	102560000	61963000	32367000	399380000	250880000	61951000	138570000	2808100	1687100	1055300	89910000	157518500	1.85017e+06
TcCLB.507513.50	heat shock 70 kDa protein, putative	Q4D918	4676200	4137000	2445900	5183500	3169500	4547100	3925200	9560300	13060000	0	0	0	3.75303e+06	6.57427e+06	0
TcCLB.503975.40	hypothetical protein, conserved	Q4DD69	387410000	522850000	576620000	391690000	602900000	537120000	535340000	1089600000	2048300000	10126000	4749800	4580300	4.95627e+08	8.67492e+08	6.48537e+06
TcCLB.511851.5	trans-sialidase, putative	Q4DBZ9	25096000	7050200	9258800	26242000	15345000	12782000	26530000	28583000	34891000	1005900	782240	504090	1.38017e+07	2.40622e+07	764077
TcCLB.508479.290	vacuolar sorting protein, putative	Q4E2J1	1441400	3497900	2220400	2560000	1342600	1729400	3210900	5711400	10409000	0	0	0	2.38657e+06	4160550	0
TcCLB.509317.10	hypothetical protein, conserved	Q4D493	9712000	20900000	17820000	7852800	21012000	14464000	9207800	37074000	78969000	0	0	0	16144000	28096600	0
TcCLB.507081.120	hypothetical protein, conserved	Q4DGT7	1719100	1299900	1286500	1715000	1528300	1350300	2201100	3921100	4232100	0	151950	0	1.43517e+06	2.49132e+06	50650
TcCLB.506289.40	hypothetical protein, conserved	Q4DVZ8	1593600	0	3831400	3978300	3021200	2053300	1888500	2645000	5236100	0	0	0	1.80833e+06	3.13707e+06	0
TcCLB.509791.189	flagellum targeting protein kharon1, putative (fragment)	Q4DNH8	3860700	0	0	1390200	0	5255100	0	2669200	4061100	0	0	0	1286900	2.22927e+06	0
TcCLB.506227.100	hypothetical protein, conserved	Q4DSW0	3348200	3810700	3543400	2482100	4458100	4266500	4136500	6951400	14684000	0	0	0	3.56743e+06	6163100	0
TcCLB.503989.50	hypothetical protein, conserved	Q4D7N3	8039800	18901000	516040	6184700	15537000	14310000	6402700	19828000	32577000	0	0	0	9152280	1.58066e+07	0
TcCLB.504741.30	protein phosphatase 2C, putative	Q4DTU2	0	754280	682510	0	1021400	0	1052900	0	2885300	0	0	0	478930	826600	0
TcCLB.510977.9	hypothetical protein, conserved (fragment)	Q4CPQ7	51375000	62366000	75074000	59305000	78568000	75253000	66862000	130130000	241380000	270320	85108	179140	6.29383e+07	108583000	178189
TcCLB.506155.20	VHS domain containing protein, putative	Q4DFG7	62914000	124390000	79744000	89655000	98899000	101480000	120960000	218800000	290410000	749140	724080	558300	89016000	1.53367e+08	677173
TcCLB.507669.110	hypothetical protein, conserved	Q4DRW0	15333000	20709000	23632000	15727000	21708000	25670000	13705000	41548000	86675000	0	0	0	1.98913e+07	3.41722e+07	0
TcCLB.511323.60	hypothetical protein, conserved	Q4CY71	16170000	17943000	21949000	17808000	18976000	17115000	21112000	33733000	83778000	0	0	0	1.86873e+07	32087000	0
TcCLB.510187.530	KIAA1430 homologue, putative	Q4E498	1813900	0	3556100	0	3692700	4035300	4684600	840920	5134200	0	39921	0	1790000	3064620	13307
TcCLB.509791.110	Myosin-like coiled-coil protein, putative	Q4DNI5	18789000	30634000	23605000	13334000	26588000	14392000	23864000	67170000	104710000	1564600	5936300	0	2.43427e+07	4.16763e+07	2500300
TcCLB.508577.60	WD domain, G-beta repeat, putative	Q4DPC6	55410000	98832000	92484000	69948000	92826000	82853000	102170000	187680000	308680000	120230	117270	0	82242000	1.40693e+08	79166.7
TcCLB.507715.34	hypothetical protein, conserved	Q4DEC3	2658300	1731700	2894200	3313600	2121500	1835400	3851700	5276000	8509600	457880	761590	0	2.42807e+06	4151300	406490
TcCLB.505037.50	small GTP-binding protein RAB6, putative	Q4DJA9	50833000	92674000	90899000	64539000	91928000	87417000	97169000	180130000	279580000	0	0	0	7.81353e+07	133460500	0
TcCLB.511535.20	Rab-like 5, small G protein	Q4CTW7	5076200	14042000	9619600	5576100	10897000	8980500	7506400	21196000	43362000	0	0	0	9.57927e+06	16253000	0
TcCLB.510629.450	hypothetical protein, conserved	Q4E3W4	2133800	0	3293700	3247300	2705400	3254700	3144400	3262000	2801200	3052000	4025800	0	1.80917e+06	3.06917e+06	2.35927e+06
TcCLB.506337.130	Protein of unknown function (DUF2870), putative	Q4DKX7	0	17273000	15670000	8124800	11227000	5422000	1193800	24483000	61162000	286610	0	0	10981000	18602100	95536.7
TcCLB.508173.180	mRNA transport regulator MTR2, putative	Q4DV68	6240900	0	5697400	6331600	9556600	3585600	811010	5823000	14109000	0	279140	0	3.97943e+06	6.7028e+06	93046.7
TcCLB.511071.80	hypothetical protein, conserved	Q4DI07	2119600	0	0	1191900	1553500	0	1066200	1824500	1504100	0	0	0	706533	1.19003e+06	0
TcCLB.509965.390	amastin, putative	Q4E0S2	12125000	16289000	18133000	26738000	20010000	11008000	8318300	37829000	52883000	2356000	745640	0	1.55157e+07	26131050	1033880
TcCLB.507011.150	replication factor A protein 3, putative	Q4DUA2	154980000	177060000	280420000	257300000	138800000	196510000	207670000	558010000	703120000	0	0	0	2.04153e+08	3.43568e+08	0
TcCLB.510889.80	ser/thr protein phosphatase, putative	Q4E2P1	1251300	39274000	700250	11524000	25070000	15487000	4487900	31893000	50107000	0	0	0	13741850	2.30948e+07	0
TcCLB.507031.100	hypothetical protein, conserved	Q4DS99	1237700	642670	661930	584430	0	387630	5671700	796580	1095200	0	0	0	847433	1422590	0
TcCLB.508299.50	Phage tail fibre repeat, putative	Q4D9G9	17004000	26663000	18544000	19153000	38305000	18105000	26808000	45106000	61354000	472900	191470	0	20737000	3.48052e+07	221457
TcCLB.504175.20	Vta1 like, putative	Q4CXG7	15618000	24918000	9241500	7384500	23850000	21181000	20143000	48801000	45155000	419380	207990	0	16592500	2.77524e+07	209123
TcCLB.508153.994	cytochrome c oxidase copper chaperone, putative	Q4E5Z7	28818000	26914000	24110000	17884000	20373000	21729000	41908000	81177000	83866000	231240	0	0	26614000	44489500	77080
TcCLB.506513.120	Domain of unknown function (DUF3508), putative	Q4DPI5	1085900	508930	2010100	1897400	1213500	904840	1683300	1410100	4933000	68501	0	0	1.20164e+06	2.00702e+06	22833.7
TcCLB.507013.30	hypothetical protein, conserved	Q4CSW4	0	2802100	0	2201000	0	1918400	0	0	5231100	103720	0	0	934033	1.55842e+06	34573.3
TcCLB.507993.380	SRP19 protein, putative	Q4E1U4	501930	4892400	4882600	3309400	3750600	4416200	1429900	8053500	13255000	64040	78603	0	3.42564e+06	5.70243e+06	47547.7
TcCLB.508981.39	trifunctional enzyme alpha subunit, mitochondrial precursor-like protein	Q4CWB6	0	0	4862300	0	3150400	5120700	2461200	5422300	0	0	0	0	1.62077e+06	2.69243e+06	0
TcCLB.506215.19	intraflagellar transport protein 140, putative	Q4CR91	55137000	72626000	51835000	51060000	72648000	54383000	76609000	140020000	201400000	625960	79713	0	59866000	9.93533e+07	235224
TcCLB.508895.30	Sarcalumenin, putative	Q4DCC9	94982000	153280000	100760000	90888000	144940000	95442000	140640000	255760000	429890000	221320	0	35811	1.16341e+08	1.92927e+08	85710.3
TcCLB.511301.160	trans-sialidase, Group II, putative	Q4DM78	1646000	3608500	2582300	2651300	0	2387900	2681400	7254300	10942000	0	0	0	2.61227e+06	4.31948e+06	0
TcCLB.509429.250	ubiquitin hydrolase, putative	Q4E0K4	143800000	284910000	127070000	106990000	293250000	244040000	142550000	502530000	545900000	0	197180	0	185260000	3.05877e+08	65726.7
TcCLB.506407.100	hypothetical protein, conserved	Q4DCV3	3336400	8790100	7572300	5179200	2683900	5244500	7176000	16940000	27792000	89349	0	0	6.56627e+06	1.08359e+07	29783
TcCLB.510733.10	p21-activated kinase 3, putative	Q4D446	51321000	140210000	85599000	52958000	110860000	88652000	68608000	282930000	307930000	150580	38324	0	9.23767e+07	1.5199e+08	62968
TcCLB.506979.10	Transmembrane adaptor Erv26, putative	Q4CWL5	2322800	0	0	1323000	0	0	2004300	0	4286000	145720	150110	0	774267	1.26888e+06	98610
TcCLB.509647.50	hypothetical protein, conserved	Q4DPB3	0	0	2658400	0	0	0	0	0	8700900	0	0	0	886133	1450150	0
TcCLB.503513.40	proteasome regulatory non-ATPase subunit 6, putative	Q4CSX0	1925200	5932100	4240300	3994600	907790	5892100	1914500	11690000	15174000	0	0	0	4.03253e+06	6.5955e+06	0
TcCLB.511825.90	hypothetical protein, conserved	Q4DQ43	2864100	2119600	0	1632900	0	6305300	2467400	3285800	2588900	244830	0	0	1.66123e+06	2.71338e+06	81610
TcCLB.508169.80	hypothetical protein, conserved	Q4D5W4	9256600	7007500	7752300	4865300	7106000	3948000	3898700	11942000	46544000	0	0	0	8.00547e+06	1.30507e+07	0
TcCLB.510737.90	hypothetical protein, conserved	Q4D2V7	262520	15385000	0	318110	0	20732000	319050	29595000	0	172350	193980	255870	5215840	8.49403e+06	207400
TcCLB.509683.20	hypothetical protein, conserved	Q4DLU3	6404100	4596900	8157800	4742600	5479600	3931500	10172000	3996400	33963000	58610	0	7398800	6.38627e+06	10380850	2.4858e+06
TcCLB.504741.170	kinetoplastid-specific dual specificity phosphatase, putative	Q4DTS7	2108300	5563700	6280600	1119900	7088100	2586200	1288800	19052000	14117000	0	0	0	4.65087e+06	7542000	0
TcCLB.510879.50	regulatory subunit of protein kinase a-like protein, putative	Q4DJX8	225310000	157590000	203460000	201350000	200870000	243790000	160000000	420640000	669660000	174520	378080	0	1.95453e+08	3.16052e+08	184200
TcCLB.503513.10	casein kinase II, alpha chain, putative	Q4CSX2	4642900	12612000	8226000	5639300	7541200	5888000	7806600	13570000	41934000	0	0	0	8.49363e+06	13729850	0
TcCLB.511487.170	Mucin-associated surface protein (MASP), subgroup S001	Q4DRZ5	35512000	267730000	210730000	128500000	238480000	220760000	159620000	440690000	472260000	1208700	0	454580	171324000	2.76718e+08	554427
TcCLB.511365.80	mitochondrial carrier protein, putative	Q4D9Z0	19495000	18806000	7968000	16354000	19028000	22433000	13988000	37127000	40393000	943790	878800	224030	15423000	2.48872e+07	682207
TcCLB.504255.20	hypothetical protein	Q4CV76	78068000	7207800	695750	25042000	22096000	23270000	53764000	48481000	102490000	0	0	0	2.86572e+07	4.58572e+07	0
TcCLB.511469.50	hypothetical protein, conserved	Q4DCI7	93696000	28116000	24727000	122610000	54726000	20681000	76068000	23741000	170240000	0	0	0	4.88463e+07	78011000	0
TcCLB.504153.280	hypothetical protein, conserved	Q4E2Q5	2159200000	4259900000	4412600000	2160300000	3918300000	2953800000	3817200000	9234400000	12446000000	15888000	1597800	7433700	3.61057e+09	5755000000	8306500
TcCLB.510295.40	Protein C21orf2 homolog, putative	Q4CZ10	7601000	14764000	18919000	5198400	7422400	13110000	4431400	41550000	59591000	0	0	0	1.37613e+07	2.18839e+07	0
TcCLB.504167.14	hypothetical protein	Q4CSC1	2522800	3426200	1928600	1677300	3952900	2592900	2909500	6835300	7080400	0	0	0	2.62587e+06	4.17472e+06	0
TcCLB.510659.240	lactoylglutathione lyase-like protein, putative	Q4D7B4	1926400	1699800	721200	1628900	1601800	743990	2184900	3664000	3996900	0	0	0	1.44913e+06	2303415	0
TcCLB.511181.100	60S ribosomal protein L8, putative	Q4DPQ8	3957200	6379500	529620	3573000	4280600	1798700	2416200	8106500	14360000	555090	583900	0	3.62211e+06	5.75583e+06	379663
TcCLB.509123.30	kinetoplast polyadenylation/uridylation factor 1 (fragment)	Q4CU25	0	0	3286000	1223500	2557100	0	0	2540000	4115600	189720	0	198890	1.09533e+06	1.73937e+06	129537
TcCLB.508719.70	flagellum targeting protein kharon1, putative	Q4D3F7	219940000	178770000	165170000	216580000	167400000	145450000	238700000	377410000	643720000	6933800	7972900	7592400	187960000	298210000	7499700
TcCLB.506699.6	hypothetical protein, conserved	Q4CSJ1	20289000	33622000	36302000	33751000	43445000	33541000	23826000	56332000	95148000	0	0	1339000	30071000	4.76738e+07	446333
TcCLB.511269.4	Ras-related protein Rab5A, putative	Q4D504	5298200	5716200	2588300	4558500	6684600	4867300	2049100	10144000	14628000	0	0	0	4.53423e+06	7155250	0
TcCLB.506587.70	hypothetical protein, conserved	Q4D8W9	1666200	0	4038100	5275400	3395200	2620600	6697600	0	0	410250	0	0	1.90143e+06	2.99813e+06	136750
TcCLB.506799.10	fatty acid transporter protein-like, putative	Q4DGR3	2076600	4129300	3382900	1783500	2878200	2405700	5440200	5905900	11820000	0	0	0	3.19627e+06	5.03892e+06	0
TcCLB.506443.70	glutathione-S-transferase/glutaredoxin, putative	Q4DMF2	2630500	2152200	0	5108400	1558700	676240	2221400	2084000	3429100	0	307930	0	1.59423e+06	2.51297e+06	102643
TcCLB.511825.240	hypothetical protein, conserved	Q4DQ31	0	1545300	0	1070400	0	560670	1467100	0	1752100	0	0	0	515100	808378	0
TcCLB.506367.40	hypothetical protein, conserved	Q4DFX1	18080000	18988000	13616000	10607000	18809000	11508000	14738000	36305000	67084000	638840	148360	1090300	1.68947e+07	26508500	625833
TcCLB.511863.30	Flagellum attachment zone protein 13	Q4CVP5	60029000	84121000	40334000	37738000	88853000	51328000	51740000	167590000	181300000	0	0	162050	6.14947e+07	9.64248e+07	54016.7
TcCLB.509745.70	hypothetical protein, conserved	Q4D160	2147300	2794200	0	1238300	2689500	1391300	1456400	4708700	3971100	0	0	0	1.64717e+06	2.57588e+06	0
TcCLB.508141.90	hypothetical protein, conserved	Q4D635	6732500	11834000	4758900	4412500	10693000	8955100	7061600	15694000	26121000	0	67580	0	7.77513e+06	12156200	22526.7
TcCLB.511635.40	protein tyrosine phosphatase, putative	Q4CTD5	40344000	22327000	23717000	35262000	33949000	23143000	38936000	61518000	77163000	10006000	8104300	5831300	28796000	4.49952e+07	7.98053e+06
TcCLB.508479.330	hypothetical protein, conserved	Q4E2I7	7537600	8580000	6185300	5761700	8793700	4904000	5691400	19877000	24657000	0	179020	0	7434300	1.16141e+07	59673.3
TcCLB.508153.634	hypothetical protein, conserved	Q4E628	16505000	18287000	29427000	33743000	41821000	35983000	12981000	31529000	44296000	0	0	61554000	2.14063e+07	3.33922e+07	20518000
TcCLB.509197.39	cation transporter, putative	Q4CVF3	106950000	118200000	92245000	82279000	147860000	88936000	115490000	235980000	317620000	6967200	18558000	6853600	1.05798e+08	1.64694e+08	1.07929e+07
TcCLB.511507.10	C2H2 type zinc-finger (2 copies), putative	Q4DB18	1982200	0	1645200	589620	1643800	501040	0	2980100	5562500	0	0	0	1.20913e+06	1879510	0
TcCLB.511317.20	hypothetical protein, conserved	Q4D7X6	3640000	3800900	3913900	6152000	5437100	2288600	6571500	9845900	4924400	114590	153710	146320	3.78493e+06	5.86992e+06	138207
TcCLB.504797.140	CLC-type chloride channel, putative	Q4DJ15	1723300	2259300	1451900	1816300	2359900	1900400	2186900	2329300	6254700	0	236480	4517.5	1811500	2.80792e+06	80332.5
TcCLB.479883.10	hypothetical protein, conserved	Q4CKE0	365380	1613700	1320500	0	1229500	2551100	571690	2935300	2935100	0	0	0	1099860	1.70378e+06	0
TcCLB.510731.40	katanin, putative	Q4D7Q0	2982500	8866200	6929700	3086100	5199100	6917800	6881300	8013900	28065000	0	0	19784	6.25947e+06	9.69387e+06	6594.67
TcCLB.509265.10	retrotransposon hot spot (RHS) protein, putative	Q4DGT4	744160	0	6558800	0	0	0	0	0	22571000	0	0	0	2434320	3.76183e+06	0
TcCLB.509965.394	amastin, putative	Q4E0S1	42299000	62865000	38972000	79880000	63872000	28407000	50470000	105760000	115500000	9336300	6439800	12307000	4.80453e+07	73981500	9.36103e+06
TcCLB.511075.60	mitogen-activated protein kinase kinase 4, putative	Q4CZ32	689260000	1137900000	730560000	323250000	919200000	687220000	840940000	2000400000	3092300000	461270	280690	1799100	8.52573e+08	1.31055e+09	847020
TcCLB.506753.170	ubiquinone biosynthesis protein-like protein, putative	Q4DLX3	4309200	4791400	2958600	6165000	4307400	3346100	4857300	8588700	9805200	0	689080	0	4.01973e+06	6.17828e+06	229693
TcCLB.510291.30	protein phosphatase 2C-like, putative	Q4CTM3	15878000	16206000	17574000	12381000	20933000	18055000	22767000	30939000	47509000	0	573680	0	1.65527e+07	2.54307e+07	191227
TcCLB.509645.10	hypothetical protein, conserved	Q4CRJ8	2393900	2199500	2239900	3118100	2462600	1612500	2431600	5259900	6091700	0	422230	0	2.27777e+06	3.49607e+06	140743
TcCLB.509171.40	hypothetical protein, conserved	Q4D880	547440	0	622700	1081900	317410	0	893930	408700	887570	0	0	0	390047	598252	0
TcCLB.507005.40	zinc finger protein, putative	Q4D2Q1	13088000	33142000	11275000	13223000	22815000	20778000	12228000	44272000	62536000	254670	0	0	1.91683e+07	2.93087e+07	84890
TcCLB.508583.10	Methyltransferase domain/Methyltransferase involved in Williams-Beuren syndrome, putative	Q4CPB0	1472000	1217700	1683200	2493900	2916900	1442800	1924700	1555000	3025300	120220	0	0	1.45763e+06	2.22643e+06	40073.3
TcCLB.507083.90	hypothetical protein, conserved	Q4DPM4	0	1125000	4333700	2967100	0	7680300	6026100	0	0	1439900	4391200	8629000	1.81957e+06	2.77892e+06	4.82003e+06
TcCLB.504149.130	ribosomal protein L4/L1 family, putative	Q4DUP9	1185500	977140	840150	1781800	828440	702770	1809900	1721400	2316700	150150	264650	0	1000930	1526835	138267
TcCLB.507053.150	hypothetical protein, conserved	Q4DTJ0	25841000	24554000	19061000	25971000	25066000	17531000	31661000	32004000	79133000	212900	10638	0	23152000	3.52277e+07	74512.7
TcCLB.506375.60	tryptophanyl-tRNA synthetase, putative	Q4DE78	3719700	4221700	5574600	4803800	6779500	2837800	3822700	10784000	11963000	0	179880	0	4.50533e+06	6831800	59960
TcCLB.511585.10	hypothetical protein, conserved	Q4E181	4755500	5458200	5533000	2639800	5050600	5197600	6151800	10375000	18319000	0	0	0	5248900	7.95563e+06	0
TcCLB.504199.20	p25-alpha, putative	Q4CVJ1	420390000	380640000	668810000	443570000	580330000	547560000	616600000	795770000	1468200000	506800	233140	256140	4.89947e+08	742005000	332027
TcCLB.506151.30	small GTP-binding protein Rab11, putative	Q4CZT6	13751000	14223000	8140100	10351000	12562000	11037000	14767000	22706000	37921000	106530	187340	0	1.2038e+07	18224000	97956.7
TcCLB.507795.10	membrane associated protein, putative	Q4D094	62987000	126120000	62821000	52580000	106470000	62448000	67341000	165570000	307240000	1076200	1027100	212770	83976000	126941500	772023
TcCLB.506835.30	60S ribosomal protein L9, putative	Q4DGQ2	23803000	28280000	15902000	19049000	28480000	19115000	26739000	50562000	60846000	353960	656760	0	2.26617e+07	3.41318e+07	336907
TcCLB.508461.150	metal dependent 5'-nucleotidase	Q4E4U5	24016000	50798000	39180000	27584000	34715000	23564000	43307000	86938000	127140000	0	0	0	37998000	57208000	0
TcCLB.510431.210	vesicular protein trafficking mediator, putative	Q4DXX3	307490000	447670000	528870000	392400000	562510000	491390000	365710000	1028000000	1022400000	3104600	0	0	428010000	643735000	1.03487e+06
TcCLB.508717.36	selenophosphate synthetase, putative	Q4D9H8	1895900	5032500	0	2313400	1555500	0	3131600	5217400	8613400	0	0	0	2.30947e+06	3.47188e+06	0
TcCLB.506369.9	hypothetical protein, conserved	Q4D048	1256400	2171500	1886300	0	1145200	731830	1358600	1738100	10973000	0	0	0	1771400	2.65779e+06	0
TcCLB.508207.64	hypothetical protein, conserved	Q4DVN0	1362100	3702100	0	0	2346000	1940000	0	6153000	4740500	0	0	0	1.68807e+06	2.52992e+06	0
TcCLB.427789.39	hypothetical protein, conserved	Q4CPU5	836230	3076200	3888700	2918600	4405800	3398000	0	6175900	6469500	0	0	0	2.60038e+06	3.89463e+06	0
TcCLB.511277.240	vacuolar ATP synthase subunit c, putative	Q4E5H0	11497000	13444000	10868000	9778700	14022000	8641300	14329000	20933000	39558000	0	0	0	1.19363e+07	17877000	0
TcCLB.510187.130	bardet-biedl syndrome 4 protein	Q4E4D8	1910800	2575700	2265100	1706500	2458800	2166400	2703500	5174900	6009200	0	0	0	2.25053e+06	3.36988e+06	0
TcCLB.508133.19	hypothetical protein, conserved	Q4CM29	26565000	48976000	220080000	9519900	227390000	210230000	16144000	357270000	64659000	0	0	245680000	9.85403e+07	1.47535e+08	8.18933e+07
TcCLB.507081.50	protein phosphatase 2C, putative	Q4DGU4	2071600	3405100	2606700	4293500	2733000	3952800	0	6081400	7123000	0	0	0	2.69447e+06	4.03062e+06	0
TcCLB.506933.60	mitochondrial RNA binding protein, putative	Q4DCA9	5618500	6776400	4966900	4586800	6442400	3775600	9401900	14765000	12925000	45260	191330	0	5.78727e+06	8649450	78863.3
TcCLB.510839.20	hypothetical protein	Q4CN95	40388000	124850000	78242000	78648000	93802000	73476000	48444000	201120000	231420000	2397300	2651200	0	81160000	1.21152e+08	1.68283e+06
TcCLB.508479.274	hypothetical protein, conserved	Q4E2J3	4889600	6882500	6642200	3627600	6043100	4685500	8958000	14353000	17131000	0	0	0	6138100	9.13303e+06	0
TcCLB.507969.30	sphingosine-1-phosphate phosphatase, putative	Q4D544	45050000	63303000	13923000	28091000	62217000	22658000	42562000	94103000	114090000	0	0	0	4.07587e+07	6.06202e+07	0
TcCLB.507527.40	cation transporter, putative	Q4CZ60	5692500	608670	758350	7229700	1103000	629580	8615600	1432900	1955400	911110	155730	0	2.35317e+06	3.49436e+06	355613
TcCLB.511737.20	hypothetical protein, conserved	Q4D5Z4	50398000	114100000	56520000	44249000	85901000	43362000	56012000	204340000	222170000	234240	0	0	7.36727e+07	109339000	78080
TcCLB.506885.380	hypothetical protein, conserved	Q4E4G3	957830	1956300	5053000	2905200	3840100	2979800	2563600	4885900	6403300	0	0	0	2655710	3929650	0
TcCLB.510609.50	nuclear receptor binding factor, putative	Q4DJM7	9646500	0	0	7693000	0	713560	4901400	6971100	8219500	405260	491200	0	3215500	4749760	298820
TcCLB.511131.30	Tetratricopeptide repeat, putative	Q4DA65	33072000	25151000	13450000	19190000	20313000	11564000	117460000	15713000	27268000	1989800	688760	123250	23891000	3.52513e+07	933937
TcCLB.503541.40	hypothetical protein, conserved	Q4CQ04	249450000	352250000	261780000	168880000	246960000	165850000	334980000	534460000	1096100000	211350	0	129500	2.87827e+08	4.24538e+08	113617
TcCLB.507513.20	DNA repair and recombination helicase protein PIF1, putative	Q4D921	25950000	19524000	12934000	32857000	20067000	19040000	33434000	24381000	42497000	2817700	1905300	456790	1.94693e+07	2.87127e+07	1.7266e+06
TcCLB.503781.10	hypothetical protein, conserved	Q4D8V3	2194500	0	0	972110	0	0	0	2014000	3480900	0	0	0	731500	1077835	0
TcCLB.509203.20	cyclin dependent kinase-binding protein, putative	Q4D8L9	1782000	2861000	1429400	717430	1170600	712980	794920	3161200	11331000	0	0	0	2.02413e+06	2981355	0
TcCLB.508461.190	hypothetical protein, conserved	Q4E4U2	2153400	2174800	2259500	2967400	2338700	3106900	2943100	2910100	5127600	150690	0	0	2195900	3232300	50230
TcCLB.504111.30	Domain of Unknown Function (DUF1042), putative	Q4D256	101540000	69924000	105650000	112130000	115090000	103220000	75095000	152570000	257520000	729510	1128000	578850	9.23713e+07	135937500	812120
TcCLB.511469.110	dispersed gene family protein 1 (DGF-1), putative	Q4DCI0	2700000	4954700	6978000	5145000	7970600	9679900	4816400	7896700	7552700	3884000	0	7034400	4.87757e+06	7.17688e+06	3.63947e+06
TcCLB.509145.10	Ankyrin repeats (3 copies)/Zinc finger, C3HC4 type (RING finger), putative	Q4CMQ0	86474000	174630000	97674000	91115000	136730000	106500000	99679000	244850000	376850000	0	106240	238740	1.19593e+08	175954000	114993
TcCLB.505999.160	leucine-rich repeat-containing protein	Q4DNV1	3544000	10990000	1607100	3339600	3292900	5036200	3510900	12129000	20171000	0	0	0	5.38037e+06	7.91327e+06	0
TcCLB.504137.70	Tir chaperone protein (CesT) family, putative	Q4DHL4	0	3339300	3044200	1440500	2652500	680720	0	3924800	10062000	0	0	0	2.12783e+06	3.12675e+06	0
TcCLB.507723.160	hypothetical protein, conserved	Q4DQJ0	72117000	166890000	142850000	79762000	122380000	76008000	98582000	429400000	315810000	0	0	0	1.27286e+08	1.8699e+08	0
TcCLB.506241.170	40S ribosomal protein S6, putative	Q4DU31	0	4594400	1452900	6507900	2503600	880060	0	2735700	5137000	0	0	0	2.01577e+06	2960710	0
TcCLB.508707.160	Soluble NSF attachment protein, SNAP, putative	Q4E261	28520000	45167000	63596000	28839000	54451000	36697000	18549000	88484000	176220000	0	0	0	45761000	6.72067e+07	0
TcCLB.508231.74	poly(A)-specific ribonuclease PARN, putative	Q4DW62	42662000	54731000	49717000	23317000	43785000	22760000	84975000	108850000	147860000	0	39062000	83512000	4.90367e+07	71924500	40858000
TcCLB.507991.70	Zinc finger, C3HC4 type (RING finger)/EF-hand domain pair, putative	Q4DJF2	412920000	469370000	606050000	273900000	423320000	430950000	401630000	968030000	1848600000	134190	155900	0	4.96113e+08	724405000	96696.7
TcCLB.508501.210	hypothetical protein, conserved	Q4DUU5	15883000	13093000	13674000	11372000	11098000	11019000	28379000	22014000	40349000	273670	412220	0	1.42167e+07	2.07052e+07	228630
TcCLB.506929.50	hypothetical protein, conserved	Q4CYJ0	4480300	15000000	5087800	10631000	11510000	4579300	10264000	13403000	20972000	0	28755	0	8.18937e+06	1.18932e+07	9585
TcCLB.509203.40	glycosomal membrane protein, putative	Q4D8L7	124720000	99868000	109130000	146370000	155710000	80042000	122650000	243300000	221070000	15889000	21070000	10018000	1.11239e+08	1.61524e+08	15659000
TcCLB.503833.30	peroxin 13, putative	Q4CUH4	6296500	4010900	1751800	2381300	8750900	1175100	5697300	10611000	6404700	2278200	2860600	2099400	4.01973e+06	5.83672e+06	2.41273e+06
TcCLB.507011.120	acyl transferase-like protein, putative	Q4DUA5	21786000	16465000	18720000	7199600	28137000	19754000	14188000	52330000	43726000	0	0	0	1.89903e+07	2.75558e+07	0
TcCLB.503529.20	eukaryotic translation initiation factor eIF2A, putative	Q4CS32	17325000	26277000	20066000	13444000	25266000	18814000	24157000	49857000	52818000	0	0	0	2.12227e+07	30726000	0
TcCLB.510767.20	60S ribosomal protein L36, putative	Q4CTG8	4294300	4521900	10043000	7348900	6757500	4257600	9724200	12827000	13600000	4960200	8352300	861260	6286400	9.08587e+06	4.72459e+06
TcCLB.511525.20	RING-variant domain containing protein, putative	Q4CRH5	1991900	1803600	2744200	3316300	3026900	2230900	1827400	4066500	4411400	132010	0	0	2179900	3.14657e+06	44003.3
TcCLB.511301.120	hypothetical protein, conserved	Q4DM81	3370300	1883700	2607100	3882900	4989200	2926700	1831400	5931700	3082000	0	0	94349	2.62037e+06	3.77398e+06	31449.7
TcCLB.506941.280	heat shock 70 kDa protein, mitochondrial precursor, putative	Q4DXG9	3856300	15366000	11754000	15218000	12032000	5629800	0	36027000	20311000	0	0	0	1.03254e+07	1.48696e+07	0
TcCLB.506927.20	hypothetical protein, conserved	Q4CP89	167960000	252920000	253650000	133740000	212730000	124970000	301700000	538780000	629630000	0	42147	0	2.24843e+08	3.23592e+08	14049
TcCLB.508461.420	30S Ribosomal protein S17, putative	Q4E4R7	6894100	6114400	1929600	10107000	5909600	3600800	2718700	12196000	8465000	476070	342320	0	4.97937e+06	7.16618e+06	272797
TcCLB.508995.40	vesicular-fusion protein nsf, putative	Q4D9R1	7442200	8986000	5687700	5395400	3457400	4088600	8200500	16162000	26344000	0	0	0	7.37197e+06	1.0608e+07	0
TcCLB.504217.10	coatomer subunit epsilon	Q4CP08	15839000	19688000	13582000	9771500	16025000	15216000	12394000	24071000	63634000	0	0	0	1.63697e+07	2.35186e+07	0
TcCLB.507093.240	hypothetical protein, conserved	Q4E1N3	5995200	3643200	2086100	979750	2199900	1311800	1246800	14372000	13574000	0	0	0	3.90817e+06	5.61404e+06	0
TcCLB.506647.10	Transcriptional repressor TCF25, putative	Q4CST5	3645200	3886300	2300700	3301300	2859700	0	2103900	5067000	14895000	356500	0	0	3277400	4.70448e+06	118833
TcCLB.511857.10	hypothetical protein, conserved	Q4D5V8	5473000	6372800	1999200	3509600	2522600	2995700	4863700	11229000	14597000	79729	0	0	4615000	6619600	26576.3
TcCLB.458015.10	VHS domain containing protein, putative	Q4CNM0	417360000	834840000	1533000000	1140100000	1235300000	553510000	591580000	1793100000	2627500000	91896	40664	0	928400000	1323515000	44186.7
TcCLB.507023.220	hypothetical protein, conserved	Q4DZ63	136680000	78285000	142700000	142570000	331890000	146470000	88986000	128350000	179810000	4693600	1179100	464890	1.19222e+08	1.69679e+08	2112530
TcCLB.508741.380	Ankyrin repeats (3 copies)/Zinc finger, C3HC4 type (RING finger), putative	Q4E334	8090200	20540000	11841000	5719500	14888000	12977000	7574500	24370000	49503000	0	0	0	13490400	19172000	0
TcCLB.506851.10	NIMA-related kinase, putative	Q4CVU2	7777300	12463000	8422500	8131900	10754000	9332400	5685800	16892000	30403000	266560	316140	0	9.55427e+06	1.35332e+07	194233
TcCLB.509067.30	mitochondrial RNA binding protein, putative	Q4D116	17199000	8080800	9144700	20999000	15438000	8177900	6033700	22142000	24691000	208740	761100	0	1.14748e+07	1.62469e+07	323280
TcCLB.506989.210	U-box domain protein, putative	Q4DW87	3585300	6689800	4577000	4466900	5580300	3216500	7942700	7387400	13448000	455890	0	372880	4950700	7.00697e+06	276257
TcCLB.505807.240	Zn-finger in Ran binding protein and others, putative	Q4DQG7	1531000	2022200	1891200	1813300	3551400	2659300	431290	0	6944800	0	0	0	1814800	2.56668e+06	0
TcCLB.505071.40	hypothetical protein	Q4DES5	1670200	4348400	5425000	1647600	8944400	0	3695100	9430200	8648000	0	0	0	3.81453e+06	5.39422e+06	0
TcCLB.474341.9	dynein heavy chain, putative	Q4CKW5	22541000	24390000	20851000	22984000	15388000	21180000	26954000	47617000	57560000	3272900	952430	229600	22594000	3.19472e+07	1.48498e+06
TcCLB.508355.310	Cupin-like domain containing protein, putative	Q4E398	1855800	3773300	377680000	175230000	218080000	249980000	156500000	280140000	1653200	0	0	2688600	127769700	1.80264e+08	896200
TcCLB.508479.280	chaperone protein DnaJ, putative	Q4E2J2	15854000	49755000	42343000	16284000	35094000	34304000	23740000	76739000	117590000	0	40203	0	35984000	5.06252e+07	13401
TcCLB.506193.60	ascorbate peroxidase, putative	Q4D2P4	1063600	0	1454200	846080	0	905760	890310	1383100	3057800	0	0	0	839267	1.18051e+06	0
TcCLB.511733.130	chaperonin HSP60, putative (fragment)	Q4D6Q2	2614200	0	2567700	2385900	2051000	817580	2322500	3154500	3843200	416800	366890	0	1727300	2.42911e+06	261230
TcCLB.509611.30	hypothetical protein	Q4DKA3	19858000	0	28275000	79915000	46545000	8415200	0	0	0	0	304110	0	1.60443e+07	22479200	101370
TcCLB.457251.10	3-oxo-5-alpha-steroid 4-dehydrogenase, putative (fragment)	Q4CM68	355060000	292210000	213990000	378310000	285760000	174070000	442980000	453500000	676650000	15277000	21008000	1766100	2.87087e+08	4.01878e+08	12683700
TcCLB.509269.19	sphingosine-1-phosphate phosphatase, putative	Q4CTJ2	8077900	27157000	6348700	5647900	14693000	8135400	17896000	28045000	41960000	0	0	0	13861200	1.93962e+07	0
TcCLB.506679.100	40S ribosomal protein S18, putative	Q4E093	579680000	442750000	293440000	426070000	499480000	257550000	609520000	799370000	1083700000	28380000	88285000	32275000	4.38623e+08	612615000	4.96467e+07
TcCLB.504425.60	NADP-dependent alcohol hydrogenase, putative	Q4DFP0	23169000	39131000	25081000	16148000	22087000	14307000	33166000	72497000	85543000	409900	729020	0	29127000	4.06247e+07	379640
TcCLB.511725.150	exportin 1, putative	Q4DWH6	1602800	1087200	1716500	2122800	1650600	2162000	1445100	1958000	2951600	169220	0	0	1.46883e+06	2048350	56406.7
TcCLB.506925.104	dynein light chain, putative	Q4E4N7	1958000	2012400	2375500	2274000	2892800	1741700	1997200	2801100	5990300	83061	466270	0	2115300	2.94952e+06	183110
TcCLB.507615.40	Domain of unknown function (DUF4457), putative	Q4DN33	0	1027000	469900	286630	487240	725830	615050	718390	1336000	0	0	0	498967	694857	0
TcCLB.506577.120	sterol C-24 reductase, putative	Q4DR82	16328000	11563000	12785000	17420000	16176000	14646000	15570000	22045000	27432000	1659900	0	0	1.35587e+07	18881500	553300
TcCLB.510911.20	hypothetical protein, conserved	Q4CZF3	23768000	15548000	11013000	8331700	22337000	18942000	25482000	19131000	45524000	0	0	16412000	1.67763e+07	2.32913e+07	5.47067e+06
TcCLB.511211.49	hypothetical protein, conserved	Q4DTP1	2919200	0	1557700	665570	994860	0	2266700	2095400	6395500	228590	432880	0	1492300	2.06967e+06	220490
TcCLB.510901.140	NOL1/NOP2/sun family, putative	Q4DXC1	1925900	3512400	4471300	1539500	2009300	1175900	6045000	3500700	13210000	122270	344850	0	3303200	4.58007e+06	155707
TcCLB.508355.380	ubiquitin carboxyl-terminal hydrolase, putative	Q4E391	159040000	258220000	207880000	97587000	231280000	216830000	152900000	356960000	676060000	0	0	0	208380000	2.88603e+08	0
TcCLB.508811.40	hypothetical protein	Q4D807	30313000	44367000	44542000	27210000	59147000	54802000	14067000	72031000	102220000	0	0	0	3.97407e+07	5.49128e+07	0
TcCLB.511725.100	phosphatidylinositol-4-phosphate 5-kinase, putative	Q4DWI2	1596300	819770	1162600	1413300	869770	825680	1746500	1598600	3427200	0	0	0	1192890	1.64684e+06	0
TcCLB.503931.14	hypothetical protein, conserved	Q4CNN9	6516900	8837700	2327000	2847900	6093900	5358600	5416300	11862000	17185000	0	0	0	5.89387e+06	8.12728e+06	0
TcCLB.510517.30	hypothetical protein, conserved	Q4DDF1	1009600	3312300	2528000	2514100	2213200	1196400	770050	6747800	5449500	0	0	0	2283300	3.14851e+06	0
TcCLB.511529.259	Roadblock/LC7 domain containing protein, putative	Q4DMW9	14219000	18981000	10662000	7960100	13683000	7086900	18622000	29812000	43734000	0	0	0	1.46207e+07	2.01497e+07	0
TcCLB.506495.9	RING-H2 zinc finger, putative	Q4D328	2852700	2719200	0	0	1795700	2301300	2083600	2948800	6190700	0	0	0	1857300	2553350	0
TcCLB.508207.250	mitotic cyclin, putative	Q4DVK8	4317000	10838000	10975000	3385400	12606000	3551900	21878000	9219500	21193000	0	96420	0	8710000	11972300	32140
TcCLB.507709.90	sterol C-24 reductase, putative	Q4DIV5	136500000	97563000	63816000	145990000	111640000	83111000	105970000	248740000	123410000	3298300	0	297380	99293000	1.36477e+08	1198560
TcCLB.506195.120	lysosomal alpha-mannosidase precursor, putative	Q4DXL4	3101500	3005600	2657400	2271100	2776800	1841200	4790200	3499300	8871400	688300	385160	0	2921500	4.00833e+06	357820
TcCLB.509589.20	squalene monooxygenase, putative	Q4D1U2	24684000	35926000	40422000	42248000	48193000	27389000	20275000	70870000	68109000	438110	387880	0	3.36773e+07	4.61807e+07	275330
TcCLB.509663.10	myosin heavy chain, putative	Q4DE20	6922600	6281100	13392000	10475000	14101000	18425000	6126600	14139000	9622100	15339000	6701100	32319000	8.86523e+06	1.21481e+07	18119700
TcCLB.509895.20	mitochondrial RNA binding protein, putative	Q4DCY2	178600000	154980000	108380000	196100000	162790000	145280000	166750000	225420000	314310000	7991000	8712700	2031000	147320000	201775000	6244900
TcCLB.511181.150	hypothetical protein, conserved	Q4DPQ4	9306000	0	8276700	5854700	8821900	0	5665200	13551000	14241000	591720	835290	0	5860900	8022300	475670
TcCLB.507515.60	hypothetical protein, conserved	Q4DJ81	35248000	54307000	41309000	39449000	56329000	36701000	25226000	93200000	106570000	0	0	0	4.36213e+07	5.95792e+07	0
TcCLB.509233.220	hypothetical protein, conserved	Q4DTX3	2547700	9904800	5523200	5865800	9070700	0	0	12707000	21448000	398320	734830	0	5991900	8.18192e+06	377717
TcCLB.506661.20	fatty acid elongase, putative	Q4DHY2	6317200	4069100	3688300	6444400	4936800	2812200	6119000	7872900	10159000	715540	2040100	411950	4.69153e+06	6.39072e+06	1.05586e+06
TcCLB.511001.9	40S ribosomal protein S3A, putative	Q4DZ41	6737800	13085000	8231600	8300200	10668000	5667000	12764000	16838000	21905000	0	0	0	9.35147e+06	1.26904e+07	0
TcCLB.510121.150	STE/STE11 serine/threonine-protein kinase, putative	Q4DQ14	20351000	14375000	16867000	4772700	33514000	30155000	4531600	25792000	41246000	0	0	0	1.71977e+07	2.33352e+07	0
TcCLB.509551.30	mitochondrial phosphate transporter, putative	Q4DJJ9	105900000	78917000	98512000	93381000	93534000	59219000	105060000	162870000	254110000	6218400	9504200	6467000	94443000	128029000	7.39653e+06
TcCLB.509767.220	Ring finger domain containing protein, putative	Q4DSB2	1279000	2203600	2547700	1556300	1868300	1195600	1315200	4168300	6242200	0	0	0	2010100	2.72432e+06	0
TcCLB.506593.19	ribosomal protein S7, putative	Q4CUC8	549870000	310910000	250760000	286910000	498070000	280680000	458230000	788750000	695080000	23226000	41164000	20088000	3.70513e+08	5.01287e+08	2.81593e+07
TcCLB.510649.24	membrane associated protein, putative (fragment)	Q4CR38	298100000	534150000	247430000	160640000	433760000	262590000	293030000	644470000	1126200000	3603900	3065000	919170	3.59893e+08	4.86782e+08	2.52936e+06
TcCLB.508355.370	hypothetical protein, conserved	Q4E392	9365300	10877000	30822000	9557400	17236000	21344000	13744000	20280000	55245000	0	0	0	1.70214e+07	2.29011e+07	0
TcCLB.506801.80	cysteine peptidase inhibitor	Q4DH32	13805000	30414000	30853000	7170000	12958000	17786000	20171000	44349000	99557000	0	0	0	25024000	3.36652e+07	0
TcCLB.508707.330	chaperone DNAJ protein, putative	Q4E244	3286200	18306000	7868600	1173500	25773000	13368000	3474500	13811000	21652000	0	0	0	9.82027e+06	1.32087e+07	0
TcCLB.508547.50	maoC-like dehydratase, putative	Q4DRG1	14268000	21453000	11993000	10255000	12799000	9038400	12211000	28019000	55956000	0	0	0	1.59047e+07	2.13797e+07	0
TcCLB.508317.70	hypothetical protein	Q4DC57	6674800	7372600	4425700	0	8202200	5149300	5854600	18754000	11680000	4875900	15917000	0	6157700	8273350	6.93097e+06
TcCLB.511925.40	hypothetical protein, conserved	Q4D0H4	2919300	4623500	5613300	1666000	3738100	2147500	3653600	8304400	15744000	32540	81262	0	4.38537e+06	5875600	37934
TcCLB.507047.120	myo-inositol-1(or 4)-monophosphatase 1, putative	Q4DPS5	456660	1757900	1482700	0	0	0	0	4485300	5394600	0	0	0	1232420	1646650	0
TcCLB.508415.40	ADP-ribosylation factor 1, putative	Q4D7Y8	7946100	7740300	9465400	9608300	11656000	4917700	7490800	12502000	21023000	272760	1006000	0	8.38393e+06	1.11996e+07	426253
TcCLB.506773.90	amino acid permease/transporter, putative	Q4DQF4	61987000	84889000	45767000	69955000	68738000	46178000	63781000	106060000	159490000	1507200	3041100	2003000	6.42143e+07	8.57003e+07	2.18377e+06
TcCLB.508277.150	proliferative cell nuclear antigen (PCNA), putative	Q4E0Y1	0	1601700	1476100	1065400	1333400	648410	897170	1888400	2372600	0	0	0	1.02593e+06	1.36756e+06	0
TcCLB.507883.80	adenylate kinase, putative	Q4D4A3	13417000	21271000	22315000	15713000	16326000	25913000	15625000	38227000	40036000	0	0	0	19001000	2.53067e+07	0
TcCLB.507929.20	co-chaperone GrpE, putative	Q4CPP0	6146500	9100900	5697900	5468900	6868400	5819800	5530300	14228000	17830000	0	0	0	6.98177e+06	9290900	0
TcCLB.503551.20	hypothetical protein, conserved	Q4CSA3	120530000	130710000	107380000	41120000	102420000	68950000	132970000	186520000	420940000	0	0	0	119540000	158820000	0
TcCLB.509695.200	T-complex protein 1, delta subunit, putative	Q4DTP9	320460000	284000000	441780000	481980000	435040000	250890000	382870000	452040000	772220000	10125000	12610000	5239100	3.48747e+08	4.62507e+08	9324700
TcCLB.508461.120	Protein of unknown function (DUF2009), putative	Q4E4V2	586780	2689700	5659300	0	1116300	4476300	882510	6859700	10358000	0	0	0	2.97859e+06	3.9488e+06	0
TcCLB.508169.60	dolicholphosphate-mannose synthase, putative	Q4D5W6	15103000	9610300	8905600	25755000	12100000	2638500	17149000	11737000	19651000	155650	189030	0	11206300	1.48384e+07	114893
TcCLB.508953.28	WD domain, G-beta repeat, putative	Q4CSA5	1094400	3255400	3932000	1691100	2021600	1513800	1428900	6394600	8852900	0	0	0	2760600	3.65048e+06	0
TcCLB.506661.150	hypothetical protein, conserved	Q4DHW9	1471000	4102400	2081100	597400	2848200	1962100	940660	7148900	6737000	0	0	0	2551500	3.37238e+06	0
TcCLB.508637.140	hypothetical protein, conserved	Q4DLI3	1646000	1663900	1466300	1926300	2934000	1071600	0	2612200	4078200	0	0	0	1.59207e+06	2.10372e+06	0
TcCLB.509959.40	beta galactofuranosyl glycosyltransferase, putative	Q4DIP7	1259300	925070	741880	760740	780960	0	1013900	2066300	3110000	0	0	0	975417	1288650	0
TcCLB.510903.60	prenyltransferase, putative	Q4D2X9	9413000	9322500	3494400	10141000	7840500	7981800	7968100	8258400	16542000	996070	1138300	0	7.40997e+06	9.78863e+06	711457
TcCLB.506739.50	ATP-dependent protease ATPase subunit HslU1, putative	Q4DEP1	4464700	5137200	5947000	4505400	13182000	1703500	4813300	6274600	10559000	1034300	1097900	0	5.18297e+06	6.83963e+06	710733
TcCLB.510021.185	UEV domain/Zinc finger, C3HC4 type (RING finger), putative	Q4DUY3	911470	2424400	4041900	1451100	2689700	2947400	898370	6384000	5088900	0	0	0	2.45926e+06	3243245	0
TcCLB.503419.60	Enriched in surface-labeled proteome protein 15	Q4CZ25	4639800	11435000	4826000	6415800	8877100	8354800	6471000	11329000	13597000	0	0	0	6.96693e+06	9.17412e+06	0
TcCLB.511903.240	hypothetical protein, conserved	Q4DU72	6932300	20994000	12309000	6502000	11110000	11620000	17662000	28195000	30694000	0	0	0	1.34118e+07	17630500	0
TcCLB.506469.10	D-ala D-ala ligase C-terminus/SET domain containing protein, putative	Q4D9E8	2204900	5680300	3814300	1324300	3424000	5262900	1099600	5468300	14143000	0	0	0	3.89983e+06	5120350	0
TcCLB.508369.50	acetyl-CoA carboxylase (fragment)	Q4CWB3	38825000000	46197000000	24770000000	33045000000	55595000000	38234000000	42661000000	63140000000	55571000000	23181000000	69007000000	48838000000	3.65973e+10	48041000000	4.70087e+10
TcCLB.509099.10	GTP-binding protein, putative	Q4DNY5	9064200	18042000	1849200	6330900	8985100	7139700	4717800	20540000	28180000	0	0	627070	9651800	1.26489e+07	209023
TcCLB.418221.20	cyclic nucleotide-binding domain containing protein, putative	Q4CPG9	548310000	593310000	365950000	177220000	414520000	418710000	384470000	972880000	1582500000	0	0	187320	5.02523e+08	6.58383e+08	62440
TcCLB.506195.80	adenylate kinase, putative	Q4DXL7	160980000	193500000	219600000	149140000	184740000	159970000	202180000	352670000	455450000	137730	0	190490	191360000	2.50692e+08	109407
TcCLB.503927.9	dynein light intermediate chain, putative	Q4CM73	2041600	3146000	0	0	0	0	778390	5440500	7354400	0	0	0	1729200	2262215	0
TcCLB.510123.50	iron-sulfur cluster assembly protein, putative	Q4CZQ3	12444000	8729600	2383600	7775600	7844400	5102900	6373500	18922000	15570000	667780	1200400	456140	7852400	1.02647e+07	774773
TcCLB.511589.80	tubulin binding cofactor c, putative	Q4DNR9	4348600	23394000	33223000	7512900	23042000	24114000	12678000	27815000	64194000	0	33097	0	2.03219e+07	2.65593e+07	11032.3
TcCLB.507105.50	hypothetical protein	Q4DAL7	1706500	1452700	1923100	2988100	1262800	1149400	1793300	4085500	1980700	1213900	971950	486970	1694100	2.20997e+06	890940
TcCLB.503909.60	Domain of unknown function (DUF814), putative	Q4DCK5	275270000	389360000	413640000	195810000	287030000	161980000	502640000	684530000	980530000	46091	0	448540	3.59423e+08	4.68753e+08	164877
TcCLB.507047.130	hypothetical protein, conserved	Q4DPS4	35619000	62302000	15859000	24939000	28307000	24402000	32191000	62712000	124220000	215250	824250	272350	3.79267e+07	4.94618e+07	437283
TcCLB.508737.200	hypothetical protein, conserved	Q4DTG4	1231700	3514100	4474900	637400	2605500	2810500	1875900	4817000	11266000	0	0	0	3.07357e+06	4002050	0
TcCLB.509599.90	Basal body protein	Q4DP67	1994600	0	1917600	3426600	1002100	1033900	1341300	1607800	1760800	0	0	0	1.30407e+06	1.69542e+06	0
TcCLB.508741.30	hypothetical protein, conserved	Q4E367	8989200	10487000	4666800	6634600	8279900	5885100	7853800	9904100	24200000	0	0	460380	8.04767e+06	1.04596e+07	153460
TcCLB.511635.10	histone H2B, putative	Q4CTD8	182960000	146760000	200300000	171420000	200570000	159060000	147710000	339800000	357970000	98949000	147120000	52178000	1.76673e+08	2.29422e+08	9.94157e+07
TcCLB.506445.100	E2-like ubiquitin-conjugation enzyme, putative	Q4DHG1	48989000	58720000	54966000	25138000	72066000	24759000	23451000	120000000	156900000	0	0	0	54225000	7.03857e+07	0
TcCLB.510889.190	Fusaric acid resistance protein-like, putative	Q4E2N3	28774000	32887000	907240	33083000	33073000	12585000	12563000	48942000	22075000	0	0	0	20856080	27053500	0
TcCLB.508321.60	Dynamin family, putative	Q4CYH4	5175300	4092800	1521900	2530600	3413800	1682000	4179700	5960000	10200000	112470	143280	0	3.59667e+06	4.66102e+06	85250
TcCLB.505071.119	Cytokine-induced anti-apoptosis inhibitor 1, Fe-S biogenesis, putative	Q4DER6	111030000	152530000	157450000	90237000	129060000	115430000	90871000	255480000	409840000	157550	748940	138520	1.40337e+08	1.8182e+08	348337
TcCLB.511329.10	Calpain-like protein 2	Q4CLS9	6619800	7407500	10401000	6522400	11399000	6330900	7395800	15345000	16272000	238670	0	0	8.14277e+06	1.05442e+07	79556.7
TcCLB.508579.30	kinesin, putative	Q4CTE3	6108600	13179000	7054400	2916200	8704000	8000400	3612900	10483000	34189000	0	0	0	8.78067e+06	1.13176e+07	0
TcCLB.506891.30	leucine-rich repeat-containing protein	Q4CTH8	226060000	385880000	170330000	111720000	201330000	189530000	215810000	599570000	696970000	148880	0	0	2.60757e+08	3.35822e+08	49626.7
TcCLB.504045.120	hypothetical protein, conserved	Q4D9S4	9922600	7182900	6167000	9021500	9681500	6293900	7312300	11866000	15767000	364900	246090	0	7757500	9.99037e+06	203663
TcCLB.507031.130	Domain of Unknown Function (DUF1042), putative	Q4DS96	1430200	1727600	1827500	1854800	1759700	1522400	2237700	1608600	3852300	0	0	0	1.66177e+06	2139250	0
TcCLB.510897.10	cullin 2, putative	Q4D5L7	6747800	27220000	6896000	1097900	5496800	15173000	10065000	28362000	45008000	129470	0	0	1.36213e+07	1.75338e+07	43156.7
TcCLB.507515.90	hypothetical protein, conserved	Q4DJ78	8954100	9342300	7402200	5675000	5016400	4393400	20628000	9025900	21362000	390130	0	0	8566200	1.10168e+07	130043
TcCLB.508799.230	hypothetical protein, conserved	Q4DZJ4	2598300	4184900	3671500	1564500	3787100	1527100	8412400	4780700	6816400	331950	606920	346200	3484900	4.48137e+06	428357
TcCLB.503823.160	ubiquinone biosynthesis methyltransferase, putative	Q4DLG3	6936900	4048400	7382400	9768200	4796000	5896600	6857100	7250600	12653000	172980	0	0	6.12257e+06	7870250	57660
TcCLB.508987.9	hypothetical protein, conserved	Q4CZA5	2529800	1739400	3007100	7894800	1496300	1626700	412130	1668900	5579300	0	0	0	2.42543e+06	3.11302e+06	0
TcCLB.503729.10	protein phosphatase inhibitor, putative	Q4CPS8	3211200	14159000	7680700	3130700	6838300	6914000	7554800	10146000	29651000	0	0	0	8350300	10705800	0
TcCLB.511647.60	eukaryotic translation initiation factor eIF2A, putative	Q4D6X0	38354000	111500000	62658000	53342000	51136000	54537000	52958000	134440000	197640000	0	0	0	7.08373e+07	90675500	0
TcCLB.508357.40	ubiquitin carboxyl-terminal hydrolase, putative	Q4D6N2	5869100	19461000	14175000	3581400	5256700	10118000	10783000	19510000	51882000	0	0	1679600	1.31684e+07	1.68552e+07	559867
TcCLB.508349.39	Double RNA binding domain protein 3 (fragment)	Q4CXT3	12117000	14474000	29151000	12018000	18474000	11304000	16192000	31227000	53222000	171210	1178000	391620	1.85807e+07	23739500	580277
TcCLB.511367.138	chaperone DNAJ protein, putative	Q4DYH7	2929600	1327900	2726200	2188200	0	924380	179410	2746600	11795000	0	0	0	2327900	2972265	0
TcCLB.503999.10	squalene monooxygenase, putative	Q4DGE1	160600000	135360000	129180000	195320000	132540000	99834000	116710000	191950000	349040000	7376300	4372300	0	1.41713e+08	180899000	3916200
TcCLB.510911.10	profilin, putative	Q4CZF5	3612900	5314800	20495000	24101000	17167000	10085000	4467100	10925000	8311300	0	0	247510	9.80757e+06	12509400	82503.3
TcCLB.509029.160	PH domain containing protein, putative	Q4DL48	14675000	20098000	9446500	7929100	17248000	14887000	11564000	22096000	39058000	415950	56265	0	1.47398e+07	1.8797e+07	157405
TcCLB.511517.160	hypothetical protein, conserved	Q4DMT2	1245800	4000600	4073200	1053400	3192300	2315100	1910900	5274900	10010000	0	0	0	3.10653e+06	3.95943e+06	0
TcCLB.508479.224	hypothetical protein, conserved	Q4E2J9	13172000	31214000	27504000	5885400	11432000	12325000	18755000	48188000	86475000	127340	0	0	2.39633e+07	3.05101e+07	42446.7
TcCLB.511039.6	hypothetical protein, conserved	Q4CXF2	9914400	16214000	5802900	7190900	9278300	6291600	7747900	18339000	32456000	0	0	0	1.06438e+07	1.35506e+07	0
TcCLB.503477.10	SH3-binding, glutamic acid-rich protein, putative	Q4CUD8	12896000	18079000	19007000	10882000	12881000	14022000	18430000	21248000	49762000	0	0	0	1.66607e+07	2.12042e+07	0
TcCLB.509805.190	mitochondrial carrier protein	Q4DZY8	64404000	65329000	59338000	66824000	69322000	41338000	61165000	87957000	154350000	4900900	4726400	1204000	6.30237e+07	8.01593e+07	3.61043e+06
TcCLB.506355.140	Sucrase/ferredoxin-like, putative	Q4DKC1	3282600	10132000	4995100	4101200	5777500	4643900	4653900	11912000	15650000	0	0	0	6.13657e+06	7789750	0
TcCLB.509111.19	hypothetical protein, conserved	Q4CN88	4669300	10711000	15757000	5542000	8520300	8920400	3251100	18087000	34702000	0	0	0	10379100	1.31705e+07	0
TcCLB.510105.240	short chain 3-hydroxyacyl-CoA dehydrogenase, putative	Q4DZT0	1155100	2064900	1255100	1945200	1906600	1848900	0	3008900	2632100	0	0	0	1491700	1.89028e+06	0
TcCLB.511439.100	p-nitrophenylphosphatase, putative	Q4DAN9	0	6498800	2499300	971080	4032500	0	1387700	7189400	9223900	0	0	0	2.99937e+06	3.80076e+06	0
TcCLB.508207.210	hypothetical protein, conserved	Q4DVL2	2011600	3797000	3547400	3449600	2021100	2005800	2277300	5867400	8079900	0	0	0	3.11867e+06	3.95018e+06	0
TcCLB.510349.40	hypothetical protein, conserved	Q4D3S2	150690000	220420000	180320000	69134000	195440000	161270000	97471000	292460000	580760000	0	0	34172000	183810000	2.32756e+08	1.13907e+07
TcCLB.508827.79	40S ribosomal protein S17, putative	Q4DK39	12657000	17366000	14897000	11382000	16812000	9726400	10861000	28259000	36455000	2152200	4929200	671740	1.49733e+07	18915900	2584380
TcCLB.510181.20	delta-4 fatty acid desaturase, putative	Q4DDJ1	5585700	14712000	6357000	11315000	7089200	10322000	5671300	16374000	16520000	200890	906800	23940	8884900	11215250	377210
TcCLB.511491.120	Alpha/beta hydrolase family, putative	Q4DHN8	2638200	3855300	1481900	547490	1880100	1481300	2776000	5052800	8382100	0	0	0	2.65847e+06	3.3533e+06	0
TcCLB.509073.50	Soluble NSF attachment protein, SNAP, putative	Q4DCS5	4338700	14563000	11718000	7663800	12334000	5946900	5216600	16889000	29188000	0	0	0	1.02066e+07	12873050	0
TcCLB.507167.70	retrotransposon hot spot (RHS) protein, putative	Q4DYW3	6136600	4422900	6894000	4494300	5145700	4967900	5706800	7744700	15951000	220340	465470	0	5.81783e+06	7.33507e+06	228603
TcCLB.507849.40	hypothetical protein, conserved	Q4D660	330130000	406590000	417870000	153740000	271520000	1237800000	165890000	345110000	734970000	721530000	244730	597520	3.84863e+08	4.84838e+08	240790750
TcCLB.511577.80	Calmodulin-binding, putative	Q4DM30	5336900	6517300	8846600	4869500	8281600	9382300	0	11132000	18472000	269460	0	0	6.90027e+06	8.68957e+06	89820
TcCLB.510747.120	hypothetical protein, conserved	Q4DLE9	17586000	18538000	14916000	2145200	60075000	9864200	2982400	25024000	28435000	49298	2874000	0	1.70133e+07	2.1421e+07	974433
TcCLB.504147.10	hypothetical protein, conserved	Q4DZP3	20899000	101480000	75970000	38395000	48868000	0	11776000	109540000	290580000	0	0	0	6.61163e+07	8.31932e+07	0
TcCLB.506401.350	Dynein heavy chain, N-terminal region 2, putative	Q4E3R0	2770400	3282400	772830	1269600	1767600	1914500	1416600	5519000	5285200	0	23638	0	2275210	2.86208e+06	7879.33
TcCLB.508799.170	3-methylcrotonoyl-CoA carboxylase beta subunit, putative	Q4DZJ8	7787600	11020000	3716900	8390500	5873900	4270400	7906000	16931000	13285000	13127000	13382000	10441000	7.50817e+06	9442800	1.23167e+07
TcCLB.511751.70	microtubule associated protein xmap215	Q4DVV8	123160000	170660000	150170000	84528000	133120000	146610000	100900000	239510000	409000000	157550	177890	383690	1.47997e+08	1.85611e+08	239710
TcCLB.510105.30	clathrin coat assembly protein, putative	Q4DZV1	1472900	5784200	0	0	3444100	1839500	1425900	4750800	6712700	0	0	0	2.41903e+06	3.02883e+06	0
TcCLB.511725.280	Vps23 core domain containing protein, putative	Q4DWG4	83828000	96424000	83803000	55478000	91390000	64308000	42703000	149440000	257180000	0	89287	0	8.80183e+07	1.10083e+08	29762.3
TcCLB.510721.10	Male sterility protein, putative	Q4CPA3	1557400	1771900	10607000	1514500	0	0	0	2247300	31080000	110450	229710	0	4.64543e+06	5.80697e+06	113387
TcCLB.511491.60	kinesin, putative	Q4DHP4	123290000	219650000	109650000	69581000	194870000	101280000	119870000	296820000	348640000	112780	464070	0	1.50863e+08	1.8851e+08	192283
TcCLB.508461.280	cAMP-dependent protein kinase catalytic subunit 2	Q4E4T3	99012000	116600000	124630000	42670000	103680000	81364000	54018000	247840000	319510000	2847000	3555900	139630	113414000	1.41514e+08	2.18084e+06
TcCLB.506289.74	chaperone DNAJ protein, putative	Q4DVZ4	12094000	11875000	9463100	16529000	15262000	7958000	14380000	9715700	19496000	1759600	1289000	0	1.1144e+07	1.38901e+07	1016200
TcCLB.504125.80	hypothetical protein, conserved	Q4DFR5	1773900	2866600	2269100	2223800	3695300	2700500	1838800	1646300	5106900	0	0	0	2303200	2868600	0
TcCLB.506251.100	poly(A)-specific ribonuclease PARN, putative	Q4DH18	566180000	872580000	698350000	387370000	653390000	455080000	696710000	1275300000	1849900000	709290	348090	3674000	712370000	8.86292e+08	1.57713e+06
TcCLB.508479.174	hypothetical protein, conserved	Q4E2K7	3295000	636460	1527900	2228200	1480800	724600	3596200	2101800	3444500	0	0	0	1.81979e+06	2.26268e+06	0
TcCLB.506297.260	Lanosterol 14-alpha demethylase	Q7Z1V1	3733200	6765600	13015000	13548000	25597000	4150900	3469000	5516600	6189600	755120	723800	0	7.83793e+06	9.74518e+06	492973
TcCLB.511815.60	prefoldin, putative	Q4DJ99	20105000	41328000	42370000	9513900	24889000	20211000	28659000	61592000	113210000	0	0	0	34601000	4.30125e+07	0
TcCLB.508085.10	GMP synthase, putative	Q4CNX6	21730000	53988000	62685000	9154500	29544000	30409000	32734000	87036000	155130000	0	0	0	4.61343e+07	5.73346e+07	0
TcCLB.508567.70	peptidyl-prolyl cis-trans isomerase	Q4D8F7	7127700	14905000	14203000	8369400	12321000	10152000	13160000	15833000	30140000	146540	0	0	1.20786e+07	14995900	48846.7
TcCLB.506629.200	1,2-Dihydroxy-3-keto-5-methylthiopentene dioxygenase, putative	Q4DQC4	2914900	4762600	3297500	0	2005100	2240700	4733700	7114100	11155000	0	0	0	3.65833e+06	4.54143e+06	0
TcCLB.504339.19	NADP-dependent alcohol hydrogenase, putative	Q4CSB2	54612000	98683000	61373000	37910000	55817000	35106000	76578000	135800000	191760000	458050	1127100	0	71556000	88828500	528383
TcCLB.510329.170	hypothetical protein, conserved	Q4E3J6	2827600	3633200	2983400	3827900	3483700	2896400	3240900	4297600	5684400	0	0	0	3.14807e+06	3905150	0
TcCLB.510315.4	hypothetical protein, conserved (fragment)	Q4CRT1	2208800	1690200	3678900	4520400	2168400	1433200	2620500	3047500	4994800	0	0	0	2.52597e+06	3130800	0
TcCLB.509995.20	Ankyrin repeats (many copies)/Ankyrin repeats (3 copies), putative	Q4CMS2	851740	927630	13571000	3902000	4511700	6655100	3781900	10521000	8665100	0	0	0	5116790	6.33947e+06	0
TcCLB.506715.40	hypothetical protein, conserved	Q4CUS0	6344000	4478200	4254600	5177800	0	8551900	1392500	4356800	17872000	0	0	0	5025600	6.22517e+06	0
TcCLB.506625.70	RNA-binding protein, putative	Q4DUD5	10480000	10141000	10338000	15735000	10970000	9310200	11112000	11258000	18295000	13251000	13854000	0	1.03197e+07	1.278e+07	9035000
TcCLB.509157.90	hypothetical protein, conserved	Q4DTD7	35103000	56403000	49897000	18140000	32871000	38317000	31561000	70275000	158830000	132000	33525	30757	4.71343e+07	5.83323e+07	65427.3
TcCLB.508823.130	hypothetical protein, conserved	Q4D6H8	1736000	645080	1867500	2611600	1553400	1056100	1446100	1367300	2470500	0	105400	0	1.41619e+06	1.75083e+06	35133.3
TcCLB.511687.10	Mitochondrial outer membrane protein porin, putative	Q4CLP6	22088000	19060000	42067000	32185000	43494000	19442000	37800000	42045000	30540000	0	0	0	2.77383e+07	34251000	0
TcCLB.509571.50	Basal body protein	Q4D0Q5	8665400	4176800	15373000	12516000	9905200	8335800	11277000	7327400	20244000	318510	131830	0	9.40507e+06	11600900	150113
TcCLB.506797.90	short chain dehydrogenase/reductase, putative	Q4DA06	23424000	8774300	15820000	25742000	19986000	11816000	20739000	21702000	18472000	1688500	1715200	984460	16006100	1.97428e+07	1462720
TcCLB.509599.170	hypothetical protein, conserved	Q4DP59	4576400	5166800	8506100	6507400	5637700	4466200	7498200	8570400	12241000	0	0	0	6083100	7.48682e+06	0
TcCLB.506727.4	Roadblock/LC7 domain containing protein, putative	Q4DAN7	207720000	180420000	104460000	72233000	132740000	101820000	183450000	261800000	459430000	0	0	0	164200000	2.01912e+08	0
TcCLB.509857.40	hypothetical protein, conserved	Q4D2J5	10956000	10021000	11361000	10837000	9496200	8300000	11381000	17698000	21766000	0	0	5232300	1.07793e+07	1.32464e+07	1744100
TcCLB.511737.40	hypothetical protein, conserved	Q4D5Z2	2397300	8235400	8758700	1685200	2461900	5310100	2336100	12354000	23503000	0	0	0	6463800	7.94172e+06	0
TcCLB.511127.330	kinetoplastid kinetochore protein 19, putative	Q4E3Z0	9572200	9796600	14808000	16133000	11675000	11178000	7079500	16125000	21740000	149990	356350	0	1.13923e+07	1.39884e+07	168780
TcCLB.505843.20	60S ribosomal protein L6, putative	Q4CVH3	16648000	4586900	10049000	10921000	10231000	7399900	19252000	13091000	15867000	1101400	3024900	0	1.0428e+07	12793650	1.37543e+06
TcCLB.511741.20	hypothetical protein, conserved	Q4CWN4	37790000	53522000	42245000	22106000	42487000	22397000	23485000	95414000	121660000	43634	0	0	44519000	54591500	14544.7
TcCLB.510125.20	trans-sialidase, Group VIII, putative	Q4D0T2	24308000	33808000	50186000	24427000	51446000	22802000	40844000	111910000	14142000	0	0	0	3.61007e+07	4.42618e+07	0
TcCLB.510329.360	hypothetical protein, conserved	Q4E3H7	3538700	1234700	992490	3131300	0	2659000	2362200	2547000	3411500	0	0	0	1.92196e+06	2.35183e+06	0
TcCLB.484311.10	calpain-like cysteine peptidase, putative (fragment)	Q4CLF8	68257000	106500000	98156000	47723000	95920000	54640000	59063000	130270000	280230000	0	664790	0	90971000	1.11308e+08	221597
TcCLB.510409.39	ubiquitin/ribosomal protein S27a, putative	Q4D1T6	113230000	130460000	91983000	89847000	153800000	74613000	128300000	165830000	208230000	18241000	87188000	28725000	111891000	136770000	44718000
TcCLB.506949.50	cytochrome c, putative	Q4D480	29715000	55735000	39490000	42152000	41711000	41760000	22475000	83289000	73838000	0	21913000	3816800	4.16467e+07	5.08708e+07	8576600
TcCLB.507221.70	hypothetical protein, conserved	Q4D3V3	389420000	577400000	617320000	324330000	558760000	485520000	459180000	661210000	1378700000	443070	1259400	473090	5.28047e+08	6.44617e+08	725187
TcCLB.507809.110	WD domain, G-beta repeat, putative	Q4DSS0	221350000	354230000	403210000	184480000	337920000	294560000	216680000	497660000	854560000	1624300	1900300	113840	3.26263e+08	3.97643e+08	1.21281e+06
TcCLB.508669.10	hypothetical protein, conserved	Q4CXX7	29483000	39375000	37941000	42485000	15576000	26693000	35377000	34609000	105310000	0	52958	0	3.55997e+07	4.33417e+07	17652.7
TcCLB.506321.300	Repeat of unknown function (DUF1126), putative	Q4DYD8	33433000	19157000	16523000	36143000	18649000	18092000	24528000	20853000	49968000	663970	0	0	2.30377e+07	2.80388e+07	221323
TcCLB.511907.70	short chain dehydrogenase/reductase, putative	Q4DY80	0	1202800	2542300	0	1465800	0	2151300	2240000	3251600	0	0	0	1.24837e+06	1.51812e+06	0
TcCLB.504213.120	proteasome alpha 3 subunit, putative	Q4DIK4	1812900000	2888400000	2564100000	1725300000	2472200000	1804700000	2456200000	4619500000	4591600000	2697200	610650	0	2421800000	2.94492e+09	1.10262e+06
TcCLB.506743.4	eukaryotic translation initiation factor 1A, putative (fragment)	Q4DPQ3	10725000	20096000	26011000	7716800	15890000	10536000	11436000	37850000	54705000	0	0	0	18944000	23022300	0
TcCLB.511237.60	40S ribosomal protein S33, putative	Q4D7C8	26014000	37584000	41684000	32610000	40254000	51640000	19935000	45249000	66168000	779400	1513900	0	35094000	4.26427e+07	764433
TcCLB.509913.10	3-methylcrotonyl-CoA carboxylase, putative	Q4CT14	1197200000	899990000	1016400000	1127900000	1307000000	920120000	1288600000	1390900000	1531900000	1178800000	2040600000	1555000000	1.03786e+09	1261070000	1.59147e+09
TcCLB.506833.60	UV excision repair RAD23-like protein, putative	Q4CYX4	34457000	42488000	43193000	33463000	57113000	29421000	26200000	56414000	89262000	0	209420	0	40046000	48645500	69806.7
TcCLB.509027.20	ankyrin repeat protein, putative	Q4D7R0	1594700	2784600	2771400	1879400	4631400	2887200	687270	1208300	6053900	0	0	0	2.38357e+06	2891245	0
TcCLB.510797.39	hypothetical protein, conserved	Q4CYI0	0	0	5304900	0	0	0	0	6100000	6768100	0	0	0	1768300	2.14468e+06	0
TcCLB.511817.270	hypothetical protein, conserved	Q4DY99	865430	624960	1076600	2399400	1501100	1192900	520250	0	609130	205770	0	0	855663	1037130	68590
TcCLB.511391.180	Golgi/lysosome glycoprotein 1, putative	Q4DU57	1222200	2291500	3791100	2411200	3759700	2635000	1046300	0	7852500	0	0	0	2.43493e+06	2.95078e+06	0
TcCLB.506655.7	phospholipid-transporting ATPase, putative (fragment)	Q4CMQ3	10735000	13016000	7563200	0	12866000	14604000	18150000	13081000	17181000	10182000	9430500	0	1.04381e+07	12647000	6537500
TcCLB.509857.10	hypothetical protein, conserved	Q4D2J8	8566300	17609000	14960000	8630400	8038400	7569000	5556500	25548000	44259000	0	562290	0	1.37118e+07	1.66002e+07	187430
TcCLB.507669.70	Dynein intermediate chain 1, axonemal	Q4DRW6	19052000	22696000	35480000	10498000	19112000	16195000	12550000	41370000	87263000	1000000	352810	0	2.57427e+07	3.11647e+07	450937
TcCLB.508809.40	hypothetical protein, conserved	Q4D498	187570000	164430000	184670000	123250000	112670000	157220000	154460000	191970000	559310000	1672400	800330	77817	178890000	216480000	850182
TcCLB.510099.120	D-isomer specific 2-hydroxyacid dehydrogenase-protein, putative	Q4DAE1	1258100000	1874300000	1531200000	995030000	1173700000	679400000	2525300000	2401500000	3503500000	19135000	8546400	2592500	1.55453e+09	1.87974e+09	10091300
TcCLB.506859.90	prefoldin, putative	Q4DVG6	134760000	300430000	276080000	67834000	199830000	124520000	200820000	448310000	678370000	0	0	368500	237090000	286614000	122833
TcCLB.511867.209	dynein heavy chain, putative (fragment)	Q4DKP5	50348000	52654000	56571000	73087000	48428000	33145000	41017000	73699000	116320000	4995600	1841800	506010	53191000	6.42827e+07	2.4478e+06
TcCLB.510773.20	Vacuolar proton pyrophosphatase 1, putative	Q4DGG5	476030000	443830000	402990000	610990000	440060000	324580000	399150000	601170000	820530000	45473000	70818000	33682000	440950000	5.32747e+08	49991000
TcCLB.506435.140	hypothetical protein, conserved	Q4E319	640650	2753100	1743000	731040	1721300	1479900	1012600	2903800	4548700	0	0	0	1712250	2.06622e+06	0
TcCLB.508175.189	hypothetical protein, conserved	Q4E2X7	4357000	5460400	5423000	3899300	4648300	4024100	4749300	9586000	9867100	255960	392960	155000	5.08013e+06	6.12902e+06	267973
TcCLB.504257.30	S-adenosylmethionine decarboxylase proenzyme, putative	Q4CWQ0	60082000	161590000	192570000	39022000	104820000	105300000	87401000	239900000	422730000	866550	0	0	1.38081e+08	1.66529e+08	288850
TcCLB.507641.40	hypothetical protein, conserved	Q4DYS3	3671400	5525600	2978400	5927900	5312900	3422800	992640	7836000	5842700	137980	217620	0	4.05847e+06	4.88916e+06	118533
TcCLB.509669.70	hypothetical protein, conserved	Q4DP16	4195100	2445300	6465900	5721500	5410200	3767500	2395500	6180200	8065800	139130	0	0	4.36877e+06	5.25678e+06	46376.7
TcCLB.504107.10	calpain-like cysteine peptidase, putative (fragment)	Q4CMV9	19046000	35042000	25810000	6945800	14214000	14611000	10959000	69758000	75776000	376010	569700	689790	2.66327e+07	3.2044e+07	545167
TcCLB.508707.227	ATP binding protein-like protein, putative	Q4E252	0	3085300	5050300	2166900	2787100	3137300	0	3937900	7509100	224000	309570	0	2.71187e+06	3.25638e+06	177857
TcCLB.503953.30	Serine/threonine-protein kinase NEK6, putative	Q4D0W2	2833400	1614400	5726800	2756100	2511700	1155100	3535400	3549200	10908000	14561	0	0	3.39153e+06	4069250	4853.67
TcCLB.507757.70	dihydrolipoamide dehydrogenase, putative	Q4D2Y5	802940	3084200	1470300	992910	2624500	1198100	2198600	3380000	2454000	0	0	0	1.78581e+06	2.14135e+06	0
TcCLB.511817.50	translation initiation factor SUI1, putative	Q4DYC2	7053300	21123000	17629000	3894700	6982500	12073000	10286000	25092000	51458000	35748	49469	0	1.52684e+07	18297700	28405.7
TcCLB.507857.60	Dynein intermediate chain 1, axonemal	Q4D4E6	1901900	1957900	4716800	1408300	3010100	1418500	2949700	5066800	6650100	0	0	0	2.85887e+06	3417250	0
TcCLB.506925.319	isocitrate dehydrogenase, putative	Q4E4L7	949580000	1506300000	942730000	858470000	1295400000	679050000	817240000	1915500000	2553700000	7256400	17120000	5674600	1132870000	1.35323e+09	10017000
TcCLB.506797.70	lysophospholipase, putative	Q4DA08	10692000	22243000	24043000	14970000	10668000	14878000	14415000	38611000	42305000	0	0	0	1.89927e+07	2.26412e+07	0
TcCLB.506943.160	eukaryotic translation initiation factor 3 subunit d	Q4DCN0	1908200000	3600300000	2823500000	1508600000	3046800000	1725400000	2513000000	4519500000	6550200000	5279700	288270	0	2.77733e+09	3.31058e+09	1855990
TcCLB.507093.44	dynein light chain, putative	Q4E1Q6	2726900	6066200	4406200	3276600	9147700	5055900	3844400	10142000	0	0	0	0	4.39977e+06	5.24443e+06	0
TcCLB.506425.120	eRF1 methyltransferase catalytic subunit, putative	Q4DM45	24343000	46140000	41821000	113750000	24168000	22576000	23502000	25618000	57988000	81555	0	0	3.74347e+07	4.46003e+07	27185
TcCLB.503745.30	ascorbate peroxidase	Q4CRX7	17844000	24942000	33275000	9402600	14389000	20647000	21117000	29210000	86456000	79689	623340	0	2.53537e+07	30203600	234343
TcCLB.509539.50	small GTP-binding protein, putative	Q4D318	153150000	214440000	161210000	151350000	162670000	86872000	148290000	336320000	373670000	773390	0	0	1.76267e+08	209862000	257797
TcCLB.507969.60	C-14 sterol reductase, putative	Q4D540	32045000	27334000	17382000	28881000	21977000	20789000	22135000	39218000	49778000	1690100	1707200	1277900	25587000	30463000	1558400
TcCLB.506337.4	short-chain dehydrogenase, putative (fragment)	Q4DKY8	3731100	2573100	4145300	6099000	3447500	2084000	1890600	4753800	6563300	88440	492530	0	3.48317e+06	4139700	193657
TcCLB.505171.50	ras-related GTP-binding protein, putative	Q4D906	3504700	4707700	2509300	1318300	1184100	0	999440	5789500	16189000	0	0	0	3573900	4.24672e+06	0
TcCLB.511755.80	formin, putative	Q4DJ48	0	220640000	165990000	102540000	194500000	127310000	2885100	270550000	220480000	0	0	0	1.28877e+08	1.53044e+08	0
TcCLB.508347.30	EB1-like C-terminal motif containing protein, putative	Q4DSY1	21951000	24668000	28624000	11782000	14132000	12781000	18031000	36806000	85050000	85716	81669	2843100	25081000	2.97637e+07	1003495
TcCLB.511759.40	hypothetical protein, conserved	Q4CX16	45383000	44780000	42719000	31189000	31792000	36387000	52976000	48045000	114950000	87726	0	0	44294000	52556500	29242
TcCLB.507611.340	hypothetical protein, conserved	Q4E3F8	880340000	1319300000	1425600000	660780000	1055200000	867880000	865700000	2272600000	2879700000	391080	0	0	1.20841e+09	1.43364e+09	130360
TcCLB.506989.220	hypothetical protein, conserved	Q4DW86	2252700	3161500	3179600	3847300	2368700	0	4112400	1073600	8979800	0	0	0	2864600	3.39697e+06	0
TcCLB.510299.50	GPI alpha-mannosyltransferase III	Q4CZK3	35661000	43814000	19535000	54498000	29364000	21072000	32628000	37164000	59936000	1871700	1776500	41603	3.30033e+07	3.91103e+07	1.22993e+06
TcCLB.509057.20	importin alpha, putative	Q4CNH7	20987000	40342000	25923000	27829000	29539000	19768000	20736000	47863000	60986000	839650	1087700	0	29084000	34453500	642450
TcCLB.507669.120	ATPase domain protein, putative	Q4DRV9	76274000	156220000	26301000	14681000	71455000	35483000	94602000	190440000	206090000	0	0	0	86265000	1.02125e+08	0
TcCLB.506583.70	phosphatidylinositol/phosphatidylcholine transfer protein, putative	Q4CWR0	8390600	8054700	8359800	4758300	8740400	3351000	8806400	5808000	27239000	0	1001200	490430	8.26837e+06	9783850	497210
TcCLB.509625.30	Protein of unknown function (DUF1014), putative	Q4CN70	31191000	121220000	129990000	38504000	94922000	83716000	68903000	168120000	213200000	63975	34701	63226	9.41337e+07	111227500	53967.3
TcCLB.506297.330	40S ribosomal protein S15A, putative	Q4E0N6	311660000	322860000	271600000	261440000	320700000	204750000	145750000	564730000	640790000	17036000	23465000	15272000	302040000	356360000	18591000
TcCLB.507603.20	translation initiation factor EIF-2b alpha subunit, putative	Q4DW27	3227600	5512700	0	1655900	2428300	1324500	2397100	4307000	8490300	0	0	0	2.91343e+06	3433850	0
TcCLB.506337.50	hypothetical protein, conserved	Q4DKY3	944330	2193300	1379400	0	0	559690	2915100	1848900	5313000	135560	122270	0	1.50568e+06	1.77278e+06	85943.3
TcCLB.509023.80	hypothetical protein, conserved	Q4DRN8	1017700	1753300	1509400	779770	2444300	1136000	972560	1502800	3229200	0	0	0	1426800	1.67744e+06	0
TcCLB.504109.100	hypothetical protein, conserved	Q4DR38	259530	466450	2681600	1492400	1083200	591650	309340	1381500	3147700	0	0	0	1135860	1.3343e+06	0
TcCLB.508707.310	leucine rich repeat protein, putative	Q4E246	1077200000	1634500000	1068800000	796150000	1115300000	744190000	1089000000	2009100000	3122200000	10554000	3740100	1058500	1.26017e+09	1.47932e+09	5.11753e+06
TcCLB.510145.50	Basal body protein	Q4CVE7	12413000	15153000	11586000	14909000	15469000	9771500	11876000	16645000	23035000	48215	11803000	7826400	1.30507e+07	15284250	6559205
TcCLB.507005.4	acyl transferase-like protein	Q4D2Q5	8727400	17574000	14297000	10114000	8155200	3341900	10002000	23845000	39630000	0	0	0	13532800	1.5848e+07	0
TcCLB.503855.20	spermidine synthase, putative	Q4DBH6	45382000	81064000	51712000	37300000	44255000	34728000	68414000	115590000	116890000	151610	358400	0	59386000	69529500	170003
TcCLB.507993.80	glycogen synthase kinase 3, putative	Q4E1X0	1535700	1529300	2771600	0	1657400	1327000	1988500	4052200	4637700	0	0	0	1.94553e+06	2.27713e+06	0
TcCLB.511867.190	tubulin gamma chain	Q4DKP7	9580600	15504000	3405600	10285000	8974000	5094100	6695100	13556000	22070000	636880	721800	0	9.49673e+06	1.11124e+07	452893
TcCLB.509793.50	hypothetical protein, conserved	Q4CY60	176170000	203800000	101960000	166860000	127200000	115570000	159250000	267520000	286860000	78424000	158260000	54185000	1.60643e+08	187210000	9.69563e+07
TcCLB.507063.270	histone deacetylase, putative	Q4E011	4277100	14914000	2374500	3916600	5121200	4089600	5602600	13289000	18140000	0	0	0	7.18853e+06	8.35983e+06	0
TcCLB.506513.180	hypothetical protein, conserved	Q4DPI2	77322000	114870000	124620000	67340000	72946000	71377000	55478000	154800000	314810000	34954	121850	3651900	105604000	1.22792e+08	1269568
TcCLB.506355.150	Galactose oxidase, central domain containing protein, putative	Q4DKC0	13962000	30840000	48051000	10854000	10428000	12356000	7036300	129510000	45691000	2442300	4541500	0	30951000	3.59792e+07	2.32793e+06
TcCLB.511439.120	metallo-peptidase, clan MA(E), family M1, putative	Q4DAN8	542520	4210600	3100300	456210	3606000	2600500	994290	2209400	8391000	0	0	0	2.61781e+06	3042900	0
TcCLB.507739.40	uracil phosphoribosyltransferase, putative	Q4DAU9	25283000	28625000	28502000	20531000	25307000	14398000	22673000	36768000	71738000	1121500	2325200	673210	27470000	31902500	1.3733e+06
TcCLB.506963.14	40S ribosomal protein S27, putative	Q4DN73	97753000	28393000	52226000	66181000	40757000	57682000	80739000	60086000	108820000	7985500	8952700	7409800	5.94573e+07	6.90442e+07	8116000
TcCLB.506301.20	Golgi reassembly stacking protein (GRASP homologue), putative	Q4D0L6	13714000	14298000	15111000	6092400	14603000	14240000	4107800	23814000	37243000	109300	0	0	1.43743e+07	1.66834e+07	36433.3
TcCLB.506679.160	intraflagellar transport protein 122, putative	Q4E087	111730000	218170000	69543000	99622000	101500000	68359000	105970000	240720000	308950000	493470	396370	0	1.33148e+08	1.54187e+08	296613
TcCLB.510657.220	hypothetical protein, conserved	Q4DS19	1440300	1573700	1124500	550090	1679200	504610	2382000	1346900	3104800	0	197460	0	1379500	1594600	65820
TcCLB.508879.160	hypothetical protein, conserved	Q4DXE2	11310000	23697000	14380000	8770000	16801000	15274000	14211000	19714000	39368000	0	134080	98451	1.64623e+07	19023000	77510.3
TcCLB.503583.24	Tetraspanin family, putative	Q4D693	4608800	0	6442600	0	3459600	2662000	1446400	8701200	9257500	0	0	0	3683800	4254450	0
TcCLB.506315.100	protein phosphatase 2C, putative	Q4D795	1072000	2185800	0	0	0	0	0	3517100	4000200	0	0	0	1.08593e+06	1.25288e+06	0
TcCLB.508307.44	pre-mRNA splicing factor 46, putative	Q4DRZ1	3920100	2171400	3129000	2360500	2902100	2161200	2256000	5944100	5639500	0	0	0	3073500	3543900	0
TcCLB.509109.30	hypothetical protein, conserved	Q4DQN2	124490000	118470000	75212000	150750000	118270000	72761000	81370000	134240000	176300000	6784300	7689600	3441800	1.06057e+08	1.22282e+08	5971900
TcCLB.508815.50	hypothetical protein, conserved	Q4DMJ9	36636000	33233000	88188000	52749000	79159000	59978000	48204000	60907000	63462000	0	0	0	5.26857e+07	6.07432e+07	0
TcCLB.510329.370	pre-RNA processing PIH1/Nop17, putative	Q4E3H6	2696400	4066900	4270700	1539200	2339700	2917600	1684700	5351800	11601000	0	0	0	3678000	4239000	0
TcCLB.506247.210	hypothetical protein, conserved	Q4E134	4749400	2610500	3517500	6333200	2421500	3487700	1994600	5574700	5247700	154450	481650	0	3625800	4.17657e+06	212033
TcCLB.508461.19	hypothetical protein, conserved	Q4E4W3	8246500	14214000	10477000	2916100	9419400	6010700	5897900	21089000	30402000	0	219640	0	1.09792e+07	1.26225e+07	73213.3
TcCLB.508173.47	autophagy-related protein 8	Q4DV83	55045000	85373000	48038000	36806000	55367000	46413000	42179000	97875000	154350000	1260900	0	1281000	6.28187e+07	72165000	847300
TcCLB.511807.290	SEP domain containing protein, putative	Q4E1B5	50858000	92512000	76039000	29005000	76931000	45209000	51385000	77947000	223470000	0	0	0	7.31363e+07	8.39912e+07	0
TcCLB.474937.9	acetyl-CoA carboxylase	Q4CL50	7094500000	5818000000	3152400000	4051200000	6305200000	4505900000	6764200000	6621500000	8612300000	2202600000	8627200000	6839800000	5.35497e+09	6.14338e+09	5.88987e+09
TcCLB.511659.9	WD domain, G-beta repeat, putative	Q4CL87	8941900	15101000	12062000	7542000	7048000	8406600	12512000	18554000	28765000	152110	177780	57988	1.2035e+07	13804600	129293
TcCLB.511153.50	haloacid dehalogenase hydrolase, putative	Q4DHC1	41309000	90968000	52777000	35336000	72554000	64648000	42934000	104500000	104550000	342390	0	264410	6.16847e+07	7.07537e+07	202267
TcCLB.511189.90	hypothetical protein, conserved	Q4D849	14369000	18253000	9721500	10409000	15932000	9306900	2837000	21616000	36992000	410950	31457	0	14114500	16182150	147469
TcCLB.510243.119	COPI associated protein, putative	Q4D811	20637000	37687000	23810000	15476000	38564000	15409000	13020000	39683000	66123000	0	97974	0	27378000	3.13792e+07	32658
TcCLB.509799.30	adenylyl cyclase-associated protein, putative	Q4DIJ8	1345200	2288700	1578000	1848100	1377400	0	2714200	2176700	3826400	0	0	0	1737300	1.99047e+06	0
TcCLB.504033.90	mitochondrial carrier protein, putative	Q4DR73	26504000	23835000	18554000	23266000	24780000	15488000	22979000	32700000	38452000	1289800	3332000	0	2.29643e+07	26277500	1540600
TcCLB.506773.40	3-methylcrotonoyl-CoA carboxylase beta subunit, putative	Q4DQF9	88875000	64862000	56802000	85373000	98239000	43369000	73636000	82760000	98298000	69543000	98022000	71857000	7.01797e+07	8.02792e+07	7.98073e+07
TcCLB.507019.100	NUDC-like protein, putative	Q4DA46	12282000	71103000	43445000	11102000	19438000	10279000	9151600	105310000	134830000	0	0	0	4.22767e+07	4.83518e+07	0
TcCLB.506583.4	serine/threonine protein kinase, putative	Q4CWR7	8248600	13740000	4867100	3476800	6690800	7552400	3072100	16263000	24320000	419320	361340	0	8951900	1.02292e+07	260220
TcCLB.510407.70	hypothetical protein	Q4D7E0	524150000	505120000	252590000	304020000	412250000	395410000	398120000	579100000	837400000	72072	0	0	4.27287e+08	4.87717e+08	24024
TcCLB.508355.150	proteasome regulatory non-ATPase subunit 3, putative	Q4E3B3	3652500	9532100	5181800	1709300	6197200	1215000	4531100	13236000	15020000	0	0	0	6.12213e+06	6.98477e+06	0
TcCLB.510073.90	hypothetical protein, conserved	Q4D9U6	20564000	78733000	33692000	16349000	21268000	26453000	18293000	104900000	115850000	1393500	782690	0	4.43297e+07	5.05188e+07	725397
TcCLB.508257.204	cytochrome c oxidase assembly protein PET191, putative	Q4DX37	6408400	5758000	6208800	4079700	4203300	3799500	1223300	15027000	13508000	5708400	6907500	5043700	6.12507e+06	6.97347e+06	5.88653e+06
TcCLB.506529.250	Flagellum attachment zone protein 2	Q4E5Q6	975910000	1252700000	1125500000	630940000	825170000	917080000	970260000	1582700000	2709500000	10477000	2942400	2937400	1.11804e+09	1.27261e+09	5.45227e+06
TcCLB.508197.10	60S ribosomal protein L11, putative	Q4CNF4	934990000	974660000	623420000	665390000	785320000	640670000	703100000	1274900000	1689300000	51027000	132960000	42714000	8.44357e+08	959780000	75567000
TcCLB.510661.270	replication factor C, subunit 3, putative	Q4DUG6	3292700	3852300	622680	852980	1924300	1627300	2374100	4451900	6408500	0	218920	0	2.58923e+06	2.93985e+06	72973.3
TcCLB.504835.20	3-methylcrotonyl-CoA carboxylase, putative	Q4CS16	23401000000	24304000000	20181000000	25715000000	26129000000	19378000000	24390000000	27016000000	31517000000	16107000000	29315000000	24754000000	2.26287e+10	2.56908e+10	23392000000
TcCLB.511309.60	hypothetical protein, conserved	Q4D8H7	3701700	3796900	4080400	2044700	1880100	2213600	4648600	5490500	9994400	0	0	0	3.85967e+06	4378650	0
TcCLB.510257.90	autophagocytosis associated protein, putative	Q4DBK4	1034000	4998800	0	0	2335500	0	2190600	2861700	6288700	0	0	0	2.01093e+06	2.27942e+06	0
TcCLB.508817.40	hypothetical protein, conserved	Q4DKE7	1927200	2059300	1430100	1404400	2351100	0	1782200	2875300	3847000	0	0	0	1.80553e+06	2.04333e+06	0
TcCLB.506025.40	nucleotidyl transferase, putative	Q4D1S1	102770000	157710000	169780000	73231000	83585000	94595000	117430000	257100000	347540000	67058	118220	0	143420000	1.62247e+08	61759.3
TcCLB.508277.20	protein kinase, putative	Q4E0Z5	9625300	16877000	6635400	6375900	4388100	6847700	10443000	17479000	29404000	205200	624010	0	11045900	1.24896e+07	276403
TcCLB.511217.130	Domain of unknown function DUF221, putative	Q4DVC8	499740	9494800	5272300	6490800	6231600	2621900	1934600	8403700	8804600	0	0	0	5.08895e+06	5.74787e+06	0
TcCLB.509999.80	hypothetical protein, conserved	Q4DKK6	7904600	6306800	8597400	11220000	6935300	6956200	0	12509000	13894000	9956100	0	18644000	7.60293e+06	8585750	9.53337e+06
TcCLB.508275.9	dynein heavy chain, putative (fragment)	Q4CPP9	2359400	1374100	1649200	2642000	1893000	1362300	1738200	1801700	2700100	158820	40377	0	1.79423e+06	2.02288e+06	66399
TcCLB.506585.40	glucose-regulated protein 78, putative	Q4D620	18951000	13567000	17933000	15337000	14542000	13326000	16863000	23832000	29750000	985320	3598900	286790	16817000	1.89417e+07	1623670
TcCLB.506341.10	N-acetylglucosamine-6-phosphate deacetylase-like protein, putative	Q4CYW6	4474200	3952100	4194700	2422900	7474900	3378300	2171700	8442700	4523300	0	1694400	0	4207000	4.73563e+06	564800
TcCLB.506629.70	cysteine desulfurase, putative	Q4DQD7	20906000	21971000	21689000	18069000	28293000	14938000	16867000	32685000	34361000	1005900	2241500	565520	21522000	2.42022e+07	1.27097e+06
TcCLB.504057.140	ADP/ATP mitochondrial carrier protein, putative	Q4DSE0	10350000	9502700	5050600	8352000	9336000	5613900	7017100	10540000	15144000	511400	732940	192600	8301100	9.33383e+06	478980
TcCLB.509967.70	katanin, putative	Q4DLN7	15832000	31882000	29763000	19899000	23096000	25346000	13681000	26223000	65974000	166570	0	0	2.58257e+07	29036500	55523.3
TcCLB.507023.160	microtubule associated protein xmap215	Q4DZ69	8392600	12706000	9372900	6297200	9403500	7566400	6553900	14463000	24198000	0	0	0	1.01572e+07	1.14137e+07	0
TcCLB.504033.130	spermidine synthase, putative	Q4DR69	0	1795900	462970	0	914370	879520	315900	1416700	1541300	0	0	0	752957	844632	0
TcCLB.510575.100	COPI associated protein, putative	Q4DLV8	39862000	55463000	27242000	20397000	55511000	22849000	42511000	16623000	117020000	0	0	0	4.08557e+07	45818500	0
TcCLB.511303.160	sodium/hydrogen exchanger, putative	Q4DSK0	1052400000	1123700000	163200000	481990000	1454000000	440770000	776520000	4462800	2084300000	0	910000000	0	7.79767e+08	873673800	3.03333e+08
TcCLB.506317.10	hypothetical protein, conserved	Q4CVC6	54603000	59801000	56753000	35799000	44338000	39211000	54024000	66793000	142770000	1138600	4186100	21546	5.70523e+07	63822500	1782082
TcCLB.504033.180	hypothetical protein, conserved	Q4DR66	24026000	22878000	26607000	32712000	20018000	18673000	22796000	29412000	40728000	564360	149870	0	2.45037e+07	2.73898e+07	238077
TcCLB.511245.150	fatty acid elongase, putative	Q4DUK5	34108000	37316000	43483000	51974000	39287000	39086000	21892000	54141000	50489000	1945800	3808700	0	3.83023e+07	42811500	1.91817e+06
TcCLB.509611.180	peptide methionine sulfoxide reductase, putative	Q4DK88	106550000	80905000	69797000	57534000	56512000	44795000	104140000	110640000	201230000	800320	2471000	651360	8.57507e+07	95808500	1307560
TcCLB.506925.300	cyclophilin a, putative	Q4E4L9	68138000	101220000	82327000	55238000	75294000	39185000	66934000	158480000	167260000	5836400	14003000	6986500	83895000	9.37318e+07	8.94197e+06
TcCLB.510515.139	T-complex protein 1, gamma subunit, putative	Q4DEW6	12189000	1359800	15519000	12594000	10223000	6727800	7950600	11598000	15843000	785110	0	0	9.68927e+06	1.08227e+07	261703
TcCLB.503909.100	mannosyltransferase, putative	Q4DCK0	10615000	0	0	4272900	0	0	815070	5709300	12904000	627150	0	0	3.53833e+06	3.95021e+06	209050
TcCLB.504159.40	aquaporin-like protein, putative	Q4D766	816910	1175400	0	413830	1177200	0	613100	1036800	1205800	0	213250	0	664103	741122	71083.3
TcCLB.504177.20	fatty acyl CoA synthetase 2, putative	Q4CT78	1058700	1065900	2138000	1291600	1282300	996580	879170	1868900	3194100	0	0	0	1.42087e+06	1.58544e+06	0
TcCLB.506779.110	dual specificity phopshatase, putative	Q4DMD9	25036000	30357000	21334000	12388000	20557000	27809000	9802600	38834000	61634000	0	0	0	2.55757e+07	28504100	0
TcCLB.506821.130	hypothetical protein, conserved	Q4DNN2	2909400	2468800	7188700	1045800	4680700	5445100	5478200	1793500	9561600	0	0	0	4.18897e+06	4.66748e+06	0
TcCLB.507081.130	2,4-dihydroxyhept-2-ene-1,7-dioic acid aldolase, putative	Q4DGT6	52464000	112030000	118870000	47692000	102580000	54513000	66242000	146920000	212980000	0	0	0	9.44547e+07	105154500	0
TcCLB.506885.204	hypothetical protein, conserved	Q4E4I0	9304400	2972800	9518100	3426500	6928000	4190300	9831800	8734300	15385000	0	0	0	7265100	8082650	0
TcCLB.509791.140	hypothetical protein, conserved	Q4DNI3	495600000	819960000	571030000	292170000	711940000	378570000	512720000	1104800000	1196900000	0	0	0	6.28863e+08	6.99517e+08	0
TcCLB.506401.170	plasma membrane Ca2+ ATPase	Q4E3S6	81336000	63037000	53884000	64840000	65113000	49802000	45837000	83471000	131350000	3123600	4459100	209640	6.60857e+07	7.34022e+07	2.59745e+06
TcCLB.503989.10	zinc finger protein 2, putative	Q4D7N5	35994000	20022000	51771000	24929000	42190000	24576000	38015000	39295000	70144000	931680	5715100	703650	35929000	3.98582e+07	2.45014e+06
TcCLB.510321.20	NOL1/NOP2/sun family, putative	Q4CMU5	2844400	3426400	3624400	1803100	3191100	2915400	2683500	4793200	6568200	0	115370	0	3298400	3.65908e+06	38456.7
TcCLB.507105.60	hypothetical protein, conserved	Q4DAL6	6207300	1810300	0	1512100	2295400	74010	7967500	3601600	2325600	92754	1321300	0	2.67253e+06	2.9627e+06	471351
TcCLB.511421.60	deoxyhypusine synthase, putative	Q4DWQ6	9372300	21279000	41922000	11055000	20722000	12481000	22988000	43465000	50178000	428620	409670	0	24191100	2.68148e+07	279430
TcCLB.506163.80	katanin, putative	Q4D731	2236000	2077200	2147900	1481200	1498400	1101200	1655200	3175800	5409200	96711	36628	0	2153700	2.38683e+06	44446.3
TcCLB.507063.130	Serine/threonine-protein kinase NEK6, putative	Q4E020	9247100	16114000	17663000	8788000	4957200	13235000	6237600	18254000	43879000	0	1671200	0	1.43414e+07	15891800	557067
TcCLB.509553.60	mitogen-activated protein kinase 3, putative	Q4D0A7	13924000	17288000	13955000	8513000	8412200	6853400	13575000	30382000	32255000	0	0	0	1.50557e+07	16665100	0
TcCLB.510719.90	hypothetical protein, conserved	Q4DXU8	1389300	841770	2280300	2017800	1452000	1518200	1831500	1499200	1666700	0	103430	0	1503790	1.66423e+06	34476.7
TcCLB.507669.84	ATP-dependent DEAD/H RNA helicase, putative	Q4DRW4	5496700	9312400	14632000	8446300	9797700	6728100	5186800	17069000	17932000	503120	1342600	689420	9813700	1.086e+07	845047
TcCLB.511711.80	Ras-related protein RAB2B, putative	Q4D5S8	47514000	30606000	18581000	33410000	33238000	20329000	24089000	41042000	61846000	845920	1059800	628760	3.22337e+07	35659000	844827
TcCLB.508717.56	hypothetical protein, conserved	Q4D9H4	15719000	49378000	13422000	13749000	25937000	15770000	17847000	29018000	71335000	0	134360	0	26173000	2.89427e+07	44786.7
TcCLB.508463.20	hypothetical protein, conserved	Q4CQ55	4200200	0	12257000	10025000	4469000	2967700	3074100	11456000	4401200	642920	279390	0	5.48573e+06	6065500	307437
TcCLB.508461.500	60S ribosomal protein L27A/L29, putative	Q4E4Q8	608310000	667130000	509530000	431860000	515760000	442620000	550870000	770650000	1231400000	62904000	113730000	41776000	594990000	6.57193e+08	7.28033e+07
TcCLB.503781.90	universal minicircle sequence binding protein 2, putative	Q4D8U5	277190000	552130000	352380000	203000000	493880000	236180000	157070000	772660000	745890000	39297000	168810000	74519000	393900000	434780000	9.42087e+07
TcCLB.510769.90	60S ribosomal protein L32, putative	Q4DST7	159010000	112590000	71701000	125580000	106420000	64442000	107310000	154940000	199100000	17303000	19478000	12094000	1.14434e+08	1.26299e+08	1.62917e+07
TcCLB.505807.260	hypothetical protein, conserved	Q4DQG4	118330000	130190000	88995000	86062000	104140000	72718000	79668000	159590000	240770000	0	0	0	112505000	1.23825e+08	0
TcCLB.509791.160	Nucleoporin NUP181	Q4DNI1	570520	1870800	0	1050600	805200	669070	139630	511880	2194300	0	0	0	813773	895113	0
TcCLB.508737.150	mitochondrial carrier protein, putative	Q4DTH1	12420000	3399500	3994700	7844400	5847000	2769100	7182300	7782900	12079000	498590	811830	0	6.60473e+06	7.25078e+06	436807
TcCLB.510325.60	hypothetical protein, conserved	Q4CXX9	1251000	3842500	6075400	1311700	4555600	3313300	2370000	4253600	8713800	0	0	0	3.72297e+06	4.08633e+06	0
TcCLB.509999.50	lipase domain protein, putative	Q4DKK9	2038500	1863900	1593500	1557600	2348900	0	1737800	1869500	4542400	0	0	0	1.83197e+06	2.00937e+06	0
TcCLB.511245.140	fatty acid elongase, putative	Q4DUK6	48823000	62355000	54625000	42019000	46084000	24684000	49510000	104890000	96399000	3901500	4614000	1655600	5.52677e+07	6.05977e+07	3.39037e+06
TcCLB.503991.10	hypothetical protein, conserved	Q4CQY4	7659200	13723000	7454300	6427900	8128400	3909300	10329000	16310000	18030000	91069	94154	0	9.61217e+06	1.05224e+07	61741
TcCLB.509599.50	hypothetical protein, conserved	Q4DP71	20154000	30053000	46242000	30526000	25126000	45252000	13032000	25707000	71394000	52767	0	545950	3.21497e+07	3.51728e+07	199572
TcCLB.510283.120	hypothetical protein, conserved	Q4DDP8	21250000	16150000	40828000	19326000	21918000	16943000	26702000	31825000	54453000	0	0	0	26076000	2.85278e+07	0
TcCLB.507665.10	hypothetical protein, conserved	Q4CSR6	43501000	74972000	60652000	36988000	47521000	37149000	40891000	100590000	128720000	1219100	2189900	1076100	5.97083e+07	6.53098e+07	1.49503e+06
TcCLB.506559.530	protein phosphatase 2C, putative	Q4E575	51273000	52526000	48749000	25139000	29323000	20519000	62485000	68979000	126990000	89508	288990	0	5.08493e+07	55572500	126166
TcCLB.509717.30	hypothetical protein, conserved	Q4DMG8	13319000	11740000	4650300	11838000	10484000	5465900	10218000	12910000	13942000	173130	0	0	9903100	10809650	57710
TcCLB.508041.30	40S ribosomal protein S15A, putative	Q4CXX2	16633000	38363000	38825000	44787000	24487000	17587000	7711800	33618000	76274000	0	0	0	3.12737e+07	3.40775e+07	0
TcCLB.506739.90	ATP-dependent RNA helicase, putative	Q4DRR3	10682000	24187000	9605500	5105200	44710000	4817100	12575000	15360000	14284000	89356	1045100	0	1.48248e+07	1.61419e+07	378152
TcCLB.509591.30	ras-family member, GTP-binding protein, putative	Q4D437	2511200	1622400	1024200	1477900	1620300	764120	1502600	2850500	3006200	0	0	0	1.71927e+06	1870270	0
TcCLB.508837.90	hypothetical protein, conserved	Q4DUG0	77290000	114160000	30699000	36438000	55638000	60386000	61783000	111460000	156760000	6565500	21875000	12996000	7.40497e+07	8.04108e+07	1.38122e+07
TcCLB.510187.160	developmentally regulated GTP-binding protein, putative	Q4E4D5	121630000	184290000	142570000	95018000	126820000	72341000	148540000	244060000	286630000	589380	203420	0	1.49497e+08	1.62235e+08	264267
TcCLB.506833.9	hypothetical protein, conserved	Q4CYX9	2054300	9052700	7606800	4767900	6122500	3807600	2520400	6237200	17096000	0	0	0	6.23793e+06	6758600	0
TcCLB.510089.200	Eukaryotic translation initiation factor 3 subunit F	Q4DQZ2	50922000	42774000	30785000	11832000	6186800	23054000	29724000	125830000	73031000	0	206680	0	4.14937e+07	4.4943e+07	68893.3
TcCLB.503655.20	dispersed gene family protein 1 (DGF-1), putative	Q4D8Y4	2899700	2620200	3916100	2692600	3077200	1951300	5394800	3172900	4147600	2967400	3008900	0	3.14533e+06	3.40607e+06	1992100
TcCLB.506941.130	SET domain containing protein, putative	Q4DXI3	7294000	4472400	742700	4909700	1760500	780480	7112700	8668600	3858900	179430	576180	0	4169700	4.51515e+06	251870
TcCLB.510857.60	cation-transporting ATPase, putative	Q4D019	0	1760800	0	1792000	2020400	0	0	0	0	0	0	0	586933	635400	0
TcCLB.506925.530	glycosomal transporter (GAT3), putative	Q4E4J9	21814000	39156000	10974000	27466000	18603000	7106100	17338000	37349000	47904000	559370	1171400	0	2.39813e+07	2.5961e+07	576923
TcCLB.506401.150	hypothetical protein, conserved	Q4E3S8	635920	2302700	2013700	588260	1915800	2162700	0	1918600	4135900	0	0	0	1.65077e+06	1.78688e+06	0
TcCLB.509167.120	S-adenosylmethionine decarboxylase proenzyme, putative	Q4DQQ5	295360000	716540000	873470000	157180000	435860000	436480000	338530000	1031900000	1680300000	0	0	0	6.28457e+08	6.80042e+08	0
TcCLB.506529.100	Zinc finger, C3HC4 type (RING finger), putative	Q4E5S0	5351900	6014500	3520200	0	8278300	0	0	13071000	10842000	0	0	0	4962200	5.36522e+06	0
TcCLB.510101.70	protein transport protein SEC61 subunit alpha, putative	Q4E3Q0	22576000	23253000	14828000	9413800	11480000	6220400	14965000	37357000	51707000	647480	514460	244270	20219000	21857200	468737
TcCLB.511539.9	hypothetical protein, conserved	Q4CLF0	31381000	72088000	52589000	35821000	46416000	31421000	27489000	73961000	122280000	468810	0	0	5.20193e+07	5.62313e+07	156270
TcCLB.507719.9	dispersed gene family protein 1 (DGF-1), putative	Q4CWM9	2066000	697820	3852700	1645200	2387100	1717300	1345300	3378900	3809300	234480	370470	0	2.20551e+06	2.38052e+06	201650
TcCLB.509065.140	hypothetical protein, conserved	Q4DHE2	150840000	180380000	45019000	70273000	112370000	74106000	74838000	185990000	294560000	0	0	0	125413000	1.35356e+08	0
TcCLB.511823.14	Flagellar attachment zone protein 10	Q4CY01	2030700	5752800	8858400	767770	704940	2818900	854600	1397900	29371000	25300	0	0	5547300	5.98585e+06	8433.33
TcCLB.506493.70	STE/STE11 serine/threonine-protein kinase, putative	Q4DE65	172900000	263990000	200250000	126490000	197340000	196610000	162620000	243010000	448380000	1363200	92896	2065900	212380000	229075000	1.174e+06
TcCLB.503841.70	aspartate aminotransferase, putative	Q4D080	7374800	14842000	10363000	5264400	11657000	5806800	5284300	20004000	22232000	359570	550990	609230	1.08599e+07	1.17081e+07	506597
TcCLB.503987.10	cop-coated vesicle membrane protein p24 precursor, putative	Q4CZ46	8883600	51587000	56206000	10752000	33843000	24611000	39872000	67334000	74852000	1319800	1941900	1125100	38892200	4.18773e+07	1.46227e+06
TcCLB.510339.50	spermidine synthase, putative	Q4DA73	6777000	11265000	10549000	5866700	8149600	8711600	6989000	13361000	18420000	108840	0	0	9.53033e+06	10249650	36280
TcCLB.503897.10	hypothetical protein	Q4DKP4	3383500	3299600	4448500	1888300	3362400	3779600	1307600	7530900	6056400	0	0	0	3.71053e+06	3.98753e+06	0
TcCLB.510187.234	protein tyrosine phosphatase 1	Q4E4C8	29591000	30770000	19605000	16918000	26430000	11809000	16022000	52066000	48334000	79076	148700	0	2.66553e+07	28596500	75925.3
TcCLB.508209.140	protein disulfide isomerase, putative	Q4DFA6	2094400	0	1893300	2074000	1630800	0	2777700	2072500	0	616630	2161000	1362300	1.32923e+06	1.42583e+06	1.37998e+06
TcCLB.506287.100	WD domain, G-beta repeat, putative	Q4DIX3	5051700	3157200	3107900	447840	3547900	2806000	5148700	6471200	5851300	0	0	0	3.77227e+06	4045490	0
TcCLB.503897.30	hypothetical protein, conserved	Q4DKP2	31792000	41447000	43909000	24935000	26977000	37059000	22756000	63661000	75860000	0	0	0	3.90493e+07	4.18747e+07	0
TcCLB.509965.110	importin alpha, putative	Q4E0V0	31540000	37232000	27631000	34124000	29022000	21533000	15306000	40998000	65639000	1409500	1609200	0	3.21343e+07	34437000	1.00623e+06
TcCLB.505163.80	oligosaccharyl transferase subunit, putative	Q4D2C9	86786000	104030000	48917000	50923000	95694000	60126000	56965000	115430000	134110000	3563400	3536900	1153900	79911000	8.55413e+07	2751400
TcCLB.509065.160	eukaryotic translation initiation factor 3 subunit d	Q4DHE0	155930000	372600000	204730000	138110000	177470000	135210000	182610000	428140000	507080000	1313500	90564	0	244420000	2.61437e+08	468021
TcCLB.418221.4	hypothetical protein, conserved (fragment)	Q4CPH1	13346000	2075200	0	6115900	6445500	2197700	5719600	4631600	7863200	392660	576060	110790	5140400	5.49558e+06	359837
TcCLB.504149.40	tatD related deoxyribonuclease, putative	Q4DUR0	29832000	62587000	53221000	31125000	31358000	26073000	23814000	85219000	113700000	221420	0	206430	4.85467e+07	51881500	142617
TcCLB.510119.70	protein kinase, putative	Q4CXH6	1204300	2004100	1959000	1648200	1390900	1576400	1087700	1848400	3488000	0	0	0	1.72247e+06	1.83993e+06	0
TcCLB.503801.50	hypothetical protein, conserved	Q4CYE2	64584000	80596000	54535000	33512000	64274000	34063000	49777000	125480000	119200000	470150	393460	0	6.65717e+07	71051000	287870
TcCLB.508231.130	Cell division control protein 48, putative	Q4DW61	3364700	6968200	1037300	2971400	1501600	1154800	4088500	8889500	5663500	0	0	0	3.79007e+06	4.04488e+06	0
TcCLB.511827.60	ccr4-not transcription complex subunit	Q4DQB5	17162000	65299000	16096000	17221000	25861000	21178000	15953000	41048000	89005000	432420	533510	0	3.28523e+07	3.50443e+07	321977
TcCLB.506739.200	pyruvate dehydrogenase phosphatase	Q4DRQ2	7561600	19385000	13670000	6593800	10024000	6374100	12377000	20396000	30873000	0	0	0	1.35389e+07	14439650	0
TcCLB.509695.170	60S ribosomal protein L9, putative	Q4CVX9	168820000	174980000	141710000	117130000	144870000	83699000	141480000	233960000	314020000	6238700	20257000	4440100	1.61837e+08	172526500	1.03119e+07
TcCLB.509583.4	60S ribosomal protein L44, putative	Q4CPG4	136570000	74432000	33269000	83179000	45865000	67487000	90110000	124690000	109310000	14235000	26653000	19217000	8.14237e+07	86773500	20035000
TcCLB.509777.70	Calcium ATPase SERCA-like	Q4DIM7	72250000	49287000	126580000	125750000	78830000	46126000	100360000	89215000	88243000	2786100	1554000	0	8.27057e+07	8.80873e+07	1446700
TcCLB.506211.160	Mitochondrial ADP/ATP carrier protein 5, putative	Q4DYK2	1104100000	560520000	656030000	654520000	683170000	530880000	687920000	1029100000	1353600000	91633000	62511000	17413000	773550000	8.23198e+08	5.71857e+07
TcCLB.503959.60	START domain containing protein, putative	Q4D3D2	28001000	115570000	159160000	41147000	81161000	133060000	22316000	90856000	275760000	66255	0	0	1.0091e+08	1.07383e+08	22085
TcCLB.511439.50	zinc transporter, putative	Q4DAP4	1153800	2654100	7983000	3107500	4171900	3412800	3479700	6038500	4881500	0	0	0	3930300	4.18198e+06	0
TcCLB.503913.40	hypothetical protein	Q4CS89	13778000	47073000	8302100	5153100	6033300	2807000	9594500	61042000	62511000	0	0	0	2.3051e+07	2.45235e+07	0
TcCLB.506745.30	hypothetical protein, conserved	Q4CQU9	35497000	84528000	86160000	29508000	54138000	44017000	47450000	103270000	160230000	14293	19459	0	6.87283e+07	7.31022e+07	11250.7
TcCLB.506479.130	cytidine triphosphate synthase, putative	Q4DI98	0	4578200	1889900	0	2620700	0	2669100	4885000	3584500	0	0	0	2.15603e+06	2.29322e+06	0
TcCLB.507933.29	hypothetical protein, conserved (fragment)	Q4CVD9	1256700	5633700	3583400	1732900	2475600	1559200	0	6953700	9544300	0	0	0	3.49127e+06	3710950	0
TcCLB.507663.30	Protein of unknown function (DUF1014), putative	Q4D4M4	76362000	99148000	107230000	61459000	81475000	59076000	45398000	131620000	222030000	0	0	0	9.42467e+07	1.00176e+08	0
TcCLB.510723.29	1-acyl-sn-glycerol-3-phosphate acyltransferase, putative (fragment)	Q4CPC1	28058000	12835000	14660000	15400000	15856000	11352000	13646000	23253000	38546000	634930	593390	372030	1.85177e+07	19675500	533450
TcCLB.511801.50	tRNA threonylcarbamoyl adenosine modification protein, Sua5/YciO/YrdC/YwlC family, putative	Q4D7H7	0	4318400	3057300	1606700	1987600	707350	998250	4866500	5491400	0	0	0	2.45857e+06	2.60963e+06	0
TcCLB.507275.10	cdc2-related protein kinase 4, putative	Q4D4W6	9514800	12077000	10418000	3813100	7226700	5443200	3501500	13748000	34212000	0	0	0	1.06699e+07	1.13241e+07	0
TcCLB.509701.10	trifunctional enzyme alpha subunit, mitochondrial precursor-like protein, putative	Q4CLW3	44081000	65804000	85326000	53625000	37837000	37206000	25771000	98155000	161760000	7945800	10977000	590410	6.50703e+07	69059000	6.5044e+06
TcCLB.507809.60	hypothetical protein, conserved	Q4DSS6	12057000	34138000	28895000	9363600	12158000	14397000	13934000	47595000	61853000	170480	217400	52894	25030000	26550100	146925
TcCLB.511589.70	ADP-ribosylation factor GTPase activating protein, putative	Q4DNS1	5402400	9711100	11019000	6762300	8092100	7051000	6065000	11302000	16156000	0	0	0	8.71083e+06	9.23807e+06	0
TcCLB.506181.90	F-actin capping protein, putative	Q4DHJ6	54747000	123330000	366320000	216290000	203470000	323740000	124430000	137470000	148850000	113430000	542880	360700	1.81466e+08	192375000	3.81112e+07
TcCLB.508641.260	DNA-directed RNA polymerase, mitochondrial	Q4DZG9	32832000	37146000	18765000	36871000	25848000	23517000	24240000	31051000	46629000	1160700	1139400	235740	29581000	3.13593e+07	845280
TcCLB.503593.30	BRO1-like domain/ALIX V-shaped domain binding to HIV, putative	Q4D509	838210000	1202100000	546190000	329890000	749400000	489480000	496080000	1384500000	2031600000	989940	2669400	0	8.62167e+08	9.13492e+08	1219780
TcCLB.504017.20	Spindle pole body protein 1, putative	Q4D102	9074900	17756000	12375000	5534700	11429000	4845900	2716900	29210000	29337000	117060	0	0	1.30686e+07	1.38456e+07	39020
TcCLB.511867.110	flap endonuclease-1 (FEN-1), putative	Q4DKQ5	40231000	36447000	20910000	19476000	28678000	31116000	31870000	47238000	48375000	13614000	65908000	35612000	3.25293e+07	3.44588e+07	38378000
TcCLB.506529.40	hypothetical protein, conserved	Q4E5S6	0	50865000	0	0	0	5298900	26677000	0	75772000	0	0	0	16955000	1.7958e+07	0
TcCLB.511497.19	amastin, putative	Q4CKT7	3708200	4115500	3873900	5271600	3624100	1445400	3594700	4548100	6287500	637060	564730	77649	3899200	4.12857e+06	426480
TcCLB.510665.10	hypothetical protein, conserved	Q4CXH3	836230	2658400	0	0	2414600	1870400	0	1484900	1630200	0	0	0	1.16488e+06	1233350	0
TcCLB.507897.40	acetyl-CoA carboxylase, putative	Q4CXF5	3348200000	3083900000	1824900000	1747700000	1987800000	2825100000	1409500000	4342500000	5165500000	2764400000	3628100000	3253700000	2.75233e+09	2.91302e+09	3215400000
TcCLB.505807.180	2-hydroxy-3-oxopropionate reductase, putative	Q4DQH3	0	7141400	0	1650300	0	2259200	0	11181000	0	0	0	0	2.38047e+06	2.51508e+06	0
TcCLB.508677.160	hypothetical protein, conserved	Q4DEE8	28725000	41071000	26837000	13143000	23602000	20110000	21454000	45918000	79913000	142160	288610	0	32211000	3.40233e+07	143590
TcCLB.509767.90	alanine racemase, putative	Q4DSC5	4492800	6511000	6669900	6529900	6464000	5664800	867900	8107300	9692700	0	153000	0	5.89123e+06	6221100	51000
TcCLB.510421.150	CMGC/CLK family protein kinase, putative	Q4DXR6	8120100	10955000	6794300	0	3239800	2312800	2437800	22584000	23994000	630500	0	0	8.62313e+06	9.09473e+06	210167
TcCLB.508479.120	Pumilio homology domain family member 8	Q4E2L2	18498000	21749000	20203000	15820000	19861000	11603000	9726400	31167000	39312000	478100	522200	195390	20150000	2.12482e+07	398563
TcCLB.507941.70	hypothetical protein, conserved	Q4DEL8	9950400	1626400	19990000	4379900	9509100	9186600	4408000	18734000	20342000	0	0	0	1.05223e+07	1.10933e+07	0
TcCLB.508723.30	hook complex protein, conserved	Q4DFK4	0	1536800	1985700	0	1295200	1198100	2245600	0	2684700	0	0	0	1.17417e+06	1.23727e+06	0
TcCLB.504221.9	membrane associated protein, putative	Q4CND6	34990000	56366000	51832000	28130000	43299000	10420000	19262000	69230000	131350000	126160	0	0	4.77293e+07	5.02818e+07	42053.3
TcCLB.511907.280	hypothetical protein, conserved	Q4DY63	34846000	51614000	42292000	37502000	53448000	29285000	20925000	73907000	56195000	4289700	7051500	0	4.29173e+07	4.52103e+07	3780400
TcCLB.506375.80	hypothetical protein, conserved	Q4DE76	43501000	33959000	47974000	19887000	32405000	29010000	25079000	81205000	76638000	0	0	0	4.18113e+07	4.40373e+07	0
TcCLB.510901.250	Domain of unknown function (DUF3342), putative	Q4DXB1	4526100	8586800	4364900	2663100	4325400	2326400	2790000	7538400	17142000	0	0	0	5.82593e+06	6.13088e+06	0
TcCLB.507681.150	40S ribosomal protein S24E, putative	Q4DW38	188330000	181950000	239410000	98064000	224810000	58477000	105770000	204310000	591750000	7963800	13969000	3919000	203230000	213863500	8.61727e+06
TcCLB.508461.410	T-complex protein 1, eta subunit, putative	Q4E4R8	532290000	1007000000	755570000	425890000	540200000	413850000	386490000	1327000000	1728100000	50747000	41126000	7406200	7.64953e+08	8.03588e+08	3.30931e+07
TcCLB.511395.90	Serine/threonine-protein kinase NEK14, putative	Q4D9P8	979370	2262100	1530400	1395200	1171200	1847400	0	2175800	3421600	0	0	0	1.59062e+06	1.66853e+06	0
TcCLB.508831.4	dynein heavy chain, putative	Q4DX29	32404000	19564000	30078000	32092000	27224000	22874000	18617000	30446000	40855000	1144900	126370	0	2.73487e+07	2.86847e+07	423757
TcCLB.506559.300	twinfilin	Q4E5A0	32747000	36307000	25553000	17515000	32873000	17942000	23340000	42952000	63805000	0	0	0	3.15357e+07	3.30712e+07	0
TcCLB.511277.180	Zn-finger in Ran binding protein and others/FYVE zinc finger, putative	Q4E5H5	248150000	357170000	278220000	152250000	273110000	175870000	197280000	368280000	684810000	1202800	528760	0	2.94513e+08	308600000	577187
TcCLB.511469.40	ubiquinol-cytochrome c reductase complex 14kD subunit, putative	Q4DCI8	7164700	1589900	16524000	33514000	3577800	4702700	7797900	1169800	2177000	1298800	65798	0	8426200	8823200	454866
TcCLB.508543.30	40S ribosomal protein S9, putative	Q4DSJ7	950730000	1150900000	640430000	771970000	852500000	575870000	679570000	1332100000	1526400000	45540000	73343000	62838000	914020000	9.56402e+08	6.05737e+07
TcCLB.510101.310	hypothetical protein	Q4E3N0	60182000	96507000	25353000	30158000	64307000	41611000	52935000	78906000	112860000	970680	0	0	6.06807e+07	6.34628e+07	323560
TcCLB.506811.190	UDP-galactose 4-epimerase	Q4DUZ8	11660000	12220000	12022000	7858500	8942300	6092100	9237900	20637000	22321000	160370	297490	0	1.19673e+07	12514800	152620
TcCLB.508213.20	RNA binding protein 19	Q4CTH6	10173000	14543000	8091900	12885000	9403500	5781300	8363900	17285000	14870000	0	0	0	1.0936e+07	11431450	0
TcCLB.506355.110	Vps54-like protein, putative	Q4DKC4	9773100	17431000	10295000	4307000	10470000	4806900	8023500	15377000	35407000	0	0	0	12499700	1.30652e+07	0
TcCLB.503925.70	hypothetical protein, conserved	Q4DAQ4	12704000	12513000	13182000	3104200	12667000	8255600	10955000	14817000	30394000	0	0	0	1.27997e+07	1.33655e+07	0
TcCLB.507017.10	Yip1 domain containing protein, putative	Q4DFE5	44761000	50651000	31733000	37492000	24377000	40967000	21683000	34876000	105890000	82149	229800	793820	4.23817e+07	4.42142e+07	368590
TcCLB.506661.30	fatty acid elongase, putative	Q4DHY1	279370000	188110000	198030000	281400000	192790000	149130000	200910000	259960000	304320000	21321000	27218000	15298000	2.21837e+08	2.31418e+08	21279000
TcCLB.506247.340	hypothetical protein, conserved	Q4E121	5944000	7094900	4600500	4164100	6302100	3357900	4706500	8639700	9573300	0	0	0	5879800	6.12393e+06	0
TcCLB.504147.20	60S ribosomal protein L18, putative	Q4DZP2	136780000	65906000	119610000	132240000	96718000	39266000	63086000	134380000	205620000	6334000	18176000	12506000	107432000	111885000	1.23387e+07
TcCLB.506945.290	ribosomal protein L15, putative	Q4DJZ6	330520000	461430000	137910000	235600000	245670000	167000000	330370000	461980000	494670000	53846000	83782000	40258000	3.09953e+08	3.22548e+08	5.92953e+07
TcCLB.434259.19	Domain of unknown function (DUF4586), putative	Q4CLS5	2746900	1335800	5028100	5622100	1000900	2065900	4528400	1880800	3837300	125390	0	0	3.03693e+06	3155900	41796.7
TcCLB.506755.279	hypothetical protein, conserved	Q4DWI8	23977000	34616000	27192000	7255100	18691000	15150000	9655600	43964000	83511000	0	0	0	28595000	29704450	0
TcCLB.510395.10	ATP synthase F1, alpha subunit, putative	Q4CNR6	3803700	20130000	2549400	6426200	9854400	6450800	4049300	15217000	12943000	1205100	2639100	0	8827700	9.15678e+06	1281400
TcCLB.511733.30	hypothetical protein, conserved	Q4D6R2	126800000	170240000	381760000	400550000	240380000	112330000	134240000	272270000	248140000	165060000	356360000	0	2.26267e+08	2.34652e+08	1.73807e+08
TcCLB.508551.20	40S ribosomal protein S12, putative	Q4CQG0	15463000	24749000	19453000	8818200	17155000	11830000	5820800	29715000	50393000	928290	946650	0	1.98883e+07	20622000	624980
TcCLB.504105.160	splicing factor ptsr1 interacting protein, putative	Q4DZ96	1804700	1238100	1535700	3526500	956100	898920	1226500	1372100	1513900	1363300	0	1379700	1.52617e+06	1.58234e+06	914333
TcCLB.506219.40	hypothetical protein, conserved	Q4CR34	89864000	62608000	132190000	91820000	95077000	41594000	101740000	109900000	150090000	9651300	10401000	2053900	9.48873e+07	9.83702e+07	7.36873e+06
TcCLB.509427.10	trans-sialidase, Group II, putative	Q4D6S1	19563000	23296000	15544000	383950	21694000	18540000	1379700	41580000	37453000	17867000	58879000	0	1.94677e+07	20171775	25582000
TcCLB.506945.30	CAS/CSE/importin domain protein, putative	Q4DX95	34002000	47105000	32593000	35902000	37372000	25077000	24499000	45277000	67298000	1855400	2050300	53755	37900000	39237500	1.31982e+06
TcCLB.507639.30	universal minicircle sequence binding protein 1	Q4D6T7	49188000	103930000	36528000	28587000	68969000	40844000	43065000	109010000	102130000	5273200	19456000	18572000	6.32153e+07	6.54342e+07	1.44337e+07
TcCLB.436535.19	Glucose-6-phosphate dehydrogenase, putative	Q4CML2	5020800	4318600	4051000	1462200	3885400	2625700	1433600	7299100	10997000	0	0	0	4.46347e+06	4.61717e+06	0
TcCLB.511283.100	hypothetical protein, conserved	Q4E2V1	14495000	7520200	6522200	9288300	5603700	7801200	9697700	13305000	13308000	768280	0	0	9.51247e+06	9.83398e+06	256093
TcCLB.503657.50	Plus-3 domain/Zinc finger, C3HC4 type (RING finger), putative	Q4CYP6	6825100	6605100	6134000	2462200	4425100	2724300	4832000	9667900	16315000	0	134680	66490	6521400	6737750	67056.7
TcCLB.506201.120	protein phosphatase 2C, putative	Q4DG77	5674700	4737700	5887500	6298900	6065800	3363600	4312200	7065100	6553900	0	0	0	5433300	5.60992e+06	0
TcCLB.506649.20	P-type H+-ATPase, putative	Q4DE37	241980000	252130000	233550000	200920000	189480000	138180000	163980000	346440000	462860000	4383800	5676400	2854400	2.42553e+08	250310000	4.30487e+06
TcCLB.506629.140	Exocyst complex component Sec6, putative	Q4DQD0	2395700	4151800	2248800	2776600	2451600	2247600	2331900	3311000	5025400	0	0	0	2932100	3.02402e+06	0
TcCLB.508299.60	60S ribosomal protein L8, putative	Q4D5K2	1439900000	1608300000	822500000	1280400000	1075800000	845100000	863850000	1657300000	2255500000	84552000	220510000	116470000	1.29023e+09	1.32966e+09	1.40511e+08
TcCLB.508909.70	hypothetical protein, conserved	Q4E1L7	6015700	0	0	2757900	2170600	3224200	4238800	0	0	0	0	0	2.00523e+06	2065250	0
TcCLB.511717.170	Metalloprotease M41 FtsH, putative	Q4DJU4	3590200	3932500	4296800	5679200	2604100	3510800	2948300	4990800	4610500	165080	301750	0	3.93983e+06	4.05728e+06	155610
TcCLB.509693.130	hypothetical protein	Q4DRB8	1203000	1304600	926580	607860	1175900	704230	881320	1573300	2125200	0	0	0	1.14473e+06	1.17797e+06	0
TcCLB.506775.80	14-3-3 protein 2, putative	Q4DRH6	115300000	163110000	103810000	148820000	153940000	150350000	64220000	111430000	157490000	1278900	1477500	0	1.27407e+08	1.31042e+08	918800
TcCLB.511367.100	hypothetical protein, conserved	Q4DYI1	221640000	95639000	413180000	575400	478200000	348450	763360000	257990000	1410000	445770000	478410000	0	2.43486e+08	250313975	308060000
TcCLB.506195.160	Domain of unknown function (DUF1935), putative	Q4DXL0	13285000	1964900	16417000	1041300	6910200	7299200	3662000	11188000	34987000	1564600	0	520290	1.05556e+07	10847950	694963
TcCLB.507491.130	methyltransferase domain containing protein, putative	Q4DRI7	8243000	9374700	3234800	7411100	5923600	1500100	6086600	10612000	11306000	1205400	1355600	434890	6.95083e+06	7139900	998630
TcCLB.510533.120	translation initiation factor IF-2, putative	Q4DX02	981700	1053100	45009000	11241000	15216000	271070	8570500	61110000	193480	0	0	0	1.56813e+07	1.61003e+07	0
TcCLB.507841.34	exosome-associated protein 4, putative	Q4CYY1	1082900	932020	812470	448900	697440	798910	770970	646260	2440700	0	0	0	942463	967197	0
TcCLB.436521.9	mevalonate kinase, putative (fragment)	Q4CLD0	56119000	80009000	64977000	41480000	59639000	30473000	57000000	109190000	114770000	0	0	227700	67035000	6.87587e+07	75900
TcCLB.510101.330	hypothetical protein, conserved	Q4E3M8	17616000	8584400	7271600	18100000	6475900	6193500	8463700	9379800	20049000	336310	1037100	0	1.11573e+07	11443650	457803
TcCLB.510719.150	Enoyl-CoA hydratase/isomerase family, putative	Q4DXU2	9511200	9089900	7674500	7943800	8969600	6210700	8066400	10401000	12302000	6983300	12823000	0	8.75853e+06	8982250	6602100
TcCLB.508955.20	hypothetical protein, conserved	Q4CM92	92505000	143670000	142150000	46297000	87913000	44219000	29532000	171000000	395010000	0	0	0	1.26108e+08	1.28995e+08	0
TcCLB.508475.10	ribosomal protein S20, putative	Q4D6H7	149390000	190460000	168730000	216420000	163460000	89992000	96174000	215070000	257990000	7364000	27331000	18141000	1.69527e+08	1.73184e+08	17612000
TcCLB.510517.10	chaperonin/T-complex protein 1 gamma subunit, putative	Q4DDF3	16019000	13599000	9939100	10002000	10333000	5854800	8469000	19041000	27083000	680660	893220	484540	13185700	13463800	686140
TcCLB.506001.90	retrotransposon hot spot (RHS) protein, putative	Q4DII2	112360000	223920000	122540000	81865000	126870000	111310000	92093000	186450000	338060000	517970	544150	0	152940000	156108000	354040
TcCLB.511625.50	GTP-binding protein, putative	Q4DGJ5	61910000	78809000	89812000	46042000	49402000	40929000	70518000	121250000	142290000	1280800	1547600	205230	7.68437e+07	7.84052e+07	1011210
TcCLB.507053.100	ubiquitin hydrolase, putative	Q4DTJ5	877900000	1568100000	974600000	644720000	1061400000	648000000	625510000	1810900000	2187600000	980560	424520	635220	1140200000	1.16302e+09	680100
TcCLB.508461.142	hypothetical protein	Q4E4U9	20792000	14612000	12809000	9481700	11144000	8485500	11672000	19239000	38318000	525610	366880	0	16071000	1.639e+07	297497
TcCLB.504147.80	mitochondrial intermediate peptidase, putative	Q4DZN7	15595000	10810000	19101000	15449000	18803000	6198800	6929000	21688000	23747000	2224800	1557600	0	1.51687e+07	1.54691e+07	1260800
TcCLB.511865.80	Complex 1 protein (LYR family), putative	Q4D3Z6	839470	0	1806500	2116800	1100800	527810	824140	823660	0	0	0	0	881990	898868	0
TcCLB.510323.10	protein kinase, putative	Q4D9C1	4964400	6023100	4979900	4960000	3615000	4316200	2517300	5185900	11940000	2076100	2539000	2660700	5.32247e+06	5422400	2.42527e+06
TcCLB.506481.30	hypothetical protein, conserved	Q4CZY8	4847500	22157000	11315000	4254000	10474000	7461600	4824400	18333000	32722000	0	0	0	1.27732e+07	13011500	0
TcCLB.504105.94	ribosomal protein S25, putative	Q4DTX6	21230000	17216000	20630000	15746000	19074000	11477000	17412000	20911000	35338000	3138500	12169000	0	19692000	19993000	5102500
TcCLB.509769.60	succinate dehydrogenase iron-sulfur subunit	Q4DKU9	2795100	4248100	4566100	4300500	3855600	1386200	815200	6373500	6835100	0	0	207080	3.86977e+06	3.92768e+06	69026.7
TcCLB.509937.100	ubiquitin/ribosomal protein S27a, putative	Q4DSQ4	6438300	6476400	4907500	2770400	6051400	1532800	3611100	10839000	11372000	539860	3128700	0	5.94073e+06	6029450	1.22285e+06
TcCLB.511409.70	Zinc finger, C3HC4 type (RING finger), putative	Q4D2A2	1288800	1355200	1167000	0	1240400	1463700	999550	1708100	2319900	0	0	0	1.27033e+06	1.28861e+06	0
TcCLB.511367.170	vacuolar protein sorting-associated protein 35, putative	Q4DYH5	84930000	112230000	107990000	46990000	86927000	73611000	78508000	134080000	198300000	516360	572370	3457100	1.01717e+08	1.03069e+08	1.51528e+06
TcCLB.508823.70	P27 protein, putative	Q4D6I3	127030000	81232000	103800000	131020000	65391000	83024000	114590000	94485000	143370000	11072000	2731900	1997100	1.04021e+08	1.05313e+08	5267000
TcCLB.508857.120	hypothetical protein, conserved	Q4DLL8	4223700	13781000	6501000	2810000	6306700	5164100	9406800	12363000	13552000	0	243870	0	8.16857e+06	8267100	81290
TcCLB.511743.30	hypothetical protein, conserved	Q4CTP1	2401200	4250500	3613400	0	2408600	1677200	3110900	4604300	8933600	0	0	0	3421700	3.45577e+06	0
TcCLB.509455.30	TAP42-like family, putative	Q4DIC4	46045000	91243000	82207000	20148000	59696000	36036000	48469000	102480000	176410000	0	62624	0	73165000	7.38732e+07	20874.7
TcCLB.510749.30	Autophagy-related protein 24	Q4D6U6	21280000	95800000	30603000	16469000	28352000	23118000	30256000	72302000	127700000	0	0	0	4.92277e+07	49699500	0
TcCLB.510165.10	heat shock protein DNAJ, putative	Q4D930	147610000	225870000	147290000	81186000	111500000	66378000	131620000	285260000	375300000	2801200	4335300	2005300	173590000	1.75207e+08	3.04727e+06
TcCLB.506315.50	60S ribosomal protein L13a, putative	Q4D7A0	1246600000	1507500000	890090000	955400000	1119100000	818160000	957210000	1644000000	1859500000	68618000	162650000	82812000	1214730000	1.22556e+09	1.04693e+08
TcCLB.506165.10	hypothetical protein, conserved	Q4CPF3	98556000	206980000	107370000	60305000	104090000	91972000	67531000	165980000	342120000	169960	0	0	1.37635e+08	1.38666e+08	56653.3
TcCLB.508207.100	60S ribosomal protein L7, putative	Q4DVM5	1189900000	823380000	412570000	630440000	654480000	432830000	1197500000	876110000	1094600000	71277000	123100000	118360000	8.08617e+08	8.14327e+08	1.04246e+08
TcCLB.504069.56	60S ribosomal protein L37a, putative	Q4DAV9	163770000	144700000	70548000	149670000	92876000	47136000	132860000	140590000	200190000	13375000	51043000	446940	1.26339e+08	1.2722e+08	2.16216e+07
TcCLB.508693.50	amidinotransferase, putative	Q4DTV8	135900000	333590000	210470000	117070000	186590000	97540000	141150000	377340000	448930000	5426000	12395000	5697800	2.26653e+08	2.28103e+08	7839600
TcCLB.507927.20	mitochondrial oligo_U binding protein TBRGG1, putative	Q4D590	92578000	63129000	76045000	82688000	68331000	26399000	96495000	92007000	100510000	6881400	21976000	4078800	7.72507e+07	7.77383e+07	1.09787e+07
TcCLB.510731.20	hypothetical protein, conserved	Q4D7Q2	2404900	1276300	3237600	3252000	2641600	876440	3912900	0	3224600	0	0	0	2.30627e+06	2.31792e+06	0
TcCLB.507625.130	hypothetical protein, conserved	Q4DPE3	3130300	4359800	12220000	2388200	7898700	5903000	7051000	4216600	12122000	0	0	0	6.57003e+06	6.59658e+06	0
TcCLB.504427.190	hypothetical protein, conserved	Q4DYM5	19156000	22653000	21660000	10766000	16131000	14318000	17863000	32290000	36077000	0	0	0	2.11563e+07	2.12408e+07	0
TcCLB.503965.39	hypothetical protein, conserved	Q4CPT0	127650000	197410000	156380000	73935000	85406000	71957000	129020000	225460000	380580000	0	389840	0	160480000	1.6106e+08	129947
TcCLB.510257.80	cytosolic nonspecific dipeptidase, putative	Q4DBK5	12326000	29145000	24231000	28500000	22986000	9498600	16969000	27292000	26630000	0	0	0	2.19007e+07	2.19793e+07	0
TcCLB.511807.110	GMP synthase [glutamine-hydrolysing]	Q4E1D4	148870000	399580000	342700000	102010000	181440000	139180000	147450000	497950000	719580000	714980	570340	389590	297050000	297935000	558303
TcCLB.510241.50	60S ribosomal protein L10, putative	Q4DD50	2341700000	3253300000	1470200000	1580100000	2067300000	1728100000	2156100000	3025100000	3610200000	146600000	395280000	171930000	2.35507e+09	2361150000	2.37937e+08
TcCLB.511545.20	ribosomal protein L27, putative	Q4DMS9	8771900	0	0	0	6455900	0	0	236980	10890000	0	0	0	2.92397e+06	2930480	0
TcCLB.504203.4	hypothetical protein, conserved	Q4CX53	1379800	1962900	7400300	4179700	2245400	1753800	2664100	4485200	6204600	214250	238340	245730	3581000	3588800	232773
TcCLB.509007.60	rac serine-threonine kinase, putative	Q4DSM2	7347100	12082000	9180900	3355900	3009000	3671900	1484100	34157000	11509000	109150	37690	0	9.53667e+06	9531150	48946.7
TcCLB.506435.410	uracil phosphoribosyltransferase, putative	Q4E301	7976900	6343600	6035200	4499600	5292100	4141700	5362900	7076500	14292000	0	0	0	6.78523e+06	6.77747e+06	0
TcCLB.508373.10	glutamine dependent carbamoyl-phosphate synthase, putative	Q4CSV9	153670000	190210000	116930000	177240000	135380000	97077000	88089000	161460000	260580000	10454000	11295000	0	1.53603e+08	1.53304e+08	7.24967e+06
TcCLB.503801.20	ribosomal protein S26, putative	Q4CYE4	377460000	181000000	184010000	268310000	236760000	213560000	215940000	211250000	336080000	37481000	58598000	23985000	247490000	2.46983e+08	4.00213e+07
TcCLB.511305.40	hypothetical protein, conserved	Q4CW08	1702800	1422300	1508400	2241900	905900	772470	0	2485900	2836500	0	0	0	1544500	1540445	0
TcCLB.510293.50	DnaJ chaperone protein, putative	Q4CXM9	47221000	103240000	92015000	29232000	58133000	67018000	25161000	98534000	205580000	0	0	1757200	8.08253e+07	8.06097e+07	585733
TcCLB.507515.50	hypothetical protein	Q4DJ82	2369000	2549400	0	1266300	1498200	0	1114300	2905300	3023800	0	0	0	1.63947e+06	1634650	0
TcCLB.508119.100	hypothetical protein, conserved	Q4DQ64	10802000	4269200	6870600	10155000	6019100	7358400	5839200	3982500	10400000	673970	506300	391010	7.31393e+06	7.29237e+06	523760
TcCLB.508153.140	mitogen-activated protein kinase kinase 1	Q4E678	3771900	9336000	4232500	3595900	3288800	3703900	662650	5747000	17569000	0	0	0	5.78013e+06	5.76121e+06	0
TcCLB.506855.170	hypothetical protein, conserved	Q4E1S7	5266600	5000900	5801200	3566800	4942500	3490500	4085600	5807600	10137000	0	0	0	5.35623e+06	5.33833e+06	0
TcCLB.507615.73	hypothetical protein, conserved	Q4DN30	7807800	3965600	1925000	3403600	3632200	1916900	3236500	7570800	7539700	387410	155240	0	4.56613e+06	4549950	180883
TcCLB.507093.20	Phosphatase and tensin homolog, putative	Q4E1Q9	1452400	2720400	1092300	738980	1780200	1047500	1537100	2589500	2790000	0	0	0	1.75503e+06	1.74721e+06	0
TcCLB.509803.50	hypothetical protein, conserved	Q4D5B5	10806000	17309000	8634600	6158000	10844000	10230000	2806700	16924000	26207000	461750	1386100	1082800	1.22499e+07	12194950	976883
TcCLB.504047.60	STE group serine/threonine-protein kinase, putative	Q4D7T6	45354000	84418000	36354000	15007000	41864000	35684000	36479000	79056000	122610000	0	0	0	5.53753e+07	5.51167e+07	0
TcCLB.511127.90	Domain of unknown function (DUF4586), putative	Q4E410	1874900	0	1381100	2100700	802440	718730	1110300	567490	1178900	420680	284830	0	1.08533e+06	1079760	235170
TcCLB.411235.9	alpha tubulin, putative	Q4CLA1	12872000000	9503400000	7382500000	11710000000	6310500000	5739700000	7017100000	10651000000	17779000000	441440000	382560000	305250000	9919300000	9.86788e+09	3.76417e+08
TcCLB.508533.10	hypothetical protein, conserved	Q4D4Y8	389030000	515770000	374240000	155970000	301940000	173170000	283680000	531050000	1098700000	6246300	43136000	26801000	4.26347e+08	424085000	2.53944e+07
TcCLB.508661.30	DnaJ chaperone protein, putative	Q4CX03	0	10879000	4445500	0	5104800	1721700	1734600	9162200	12756000	0	0	0	5.10817e+06	5.07988e+06	0
TcCLB.503841.10	proteasome activator protein pa26, putative	Q4D086	1954800	0	0	1164100	0	0	0	2723500	0	0	0	0	651600	647933	0
TcCLB.508693.180	ankyrin, putative	Q4DTU8	3379900	6455200	6824600	0	3994800	4532800	3779000	12109000	8713700	0	0	0	5.55323e+06	5521550	0
TcCLB.508501.260	hypothetical protein, conserved	Q4DUU0	1021000	2618800	0	1301200	1688800	742200	0	1878300	1627300	0	0	0	1.21327e+06	1206300	0
TcCLB.511181.40	hypothetical protein	Q4DPR4	60356000	85009000	119460000	54060000	62332000	73389000	39567000	109350000	187870000	0	0	0	88275000	8.77613e+07	0
TcCLB.507609.80	hypothetical protein, conserved	Q4DFC0	3798300	3302200	3562700	2605400	3714500	2694300	932380	4764300	6483800	245600	0	0	3554400	3.53245e+06	81866.7
TcCLB.506155.10	hypothetical protein, conserved	Q4DFG8	8791800	6068300	5639700	6338100	5783700	3893100	6394100	8782200	9526200	0	0	0	6.83327e+06	6.78623e+06	0
TcCLB.509747.20	60S ribosomal protein L22, putative	Q4DD81	27610000	19863000	19919000	20408000	29717000	10073000	13356000	32540000	27754000	3467600	2656900	0	22464000	22308000	2041500
TcCLB.503909.50	hypothetical protein, conserved	Q4DCK6	6638000	6706500	3998900	6019500	6030700	2271500	4012000	8179000	7917700	578110	493610	121280	5.78113e+06	5738400	397667
TcCLB.505555.40	hypothetical protein, conserved	Q4CVW0	971360	3758100	2379500	1632800	2196300	1517300	975300	3319600	4444000	0	0	0	2.36965e+06	2347550	0
TcCLB.508837.74	small GTP-binding protein Rab18, putative	Q4DUG2	40873000	47236000	23920000	45101000	35058000	44708000	40756000	21618000	34653000	631820	662720	0	37343000	3.69823e+07	431513
TcCLB.509683.124	Thiamin pyrophosphokinase, vitamin B1 binding domain containing protein, putative	Q4DLT1	59443000	134890000	86900000	35175000	72077000	56357000	42916000	160840000	189250000	1352200	1157200	0	9.37443e+07	9.27692e+07	836467
TcCLB.510347.20	D-ala D-ala ligase C-terminus/SET domain containing protein, putative	Q4D060	7232900	25773000	17493000	2905400	9840400	16351000	2491800	17658000	50669000	0	0	0	1.6833e+07	16652600	0
TcCLB.511249.20	ADP/ATP translocase, putative	Q4DDY7	5804200	3581700	6941400	9910400	4179100	4850100	5641000	3305800	4408800	391100	208940	97649	5.44243e+06	5.38253e+06	232563
TcCLB.507681.170	hypothetical protein, conserved	Q4DW37	1764300	2771000	1149100	777310	1610000	1586800	1239100	2257200	3768800	0	0	0	1894800	1.8732e+06	0
TcCLB.511051.59	Thiamin pyrophosphokinase, vitamin B1 binding domain containing protein, putative	Q4D5P2	1988200	4307000	1716400	1453900	1874800	701390	1937900	4188400	5670700	0	0	0	2.67053e+06	2.63785e+06	0
TcCLB.506369.40	hypothetical protein, conserved	Q4D045	1128800000	1505800000	726600000	549240000	1189600000	748580000	723320000	1454000000	1974100000	130190	0	16852	1120400000	1.10647e+09	49014
TcCLB.508299.20	hypothetical protein, conserved	Q4D9H2	37464000	36810000	53854000	36709000	42894000	28914000	19748000	46864000	77810000	546190	588500	0	4.27093e+07	42156500	378230
TcCLB.510359.300	hypothetical protein, conserved	Q4E542	125310000	246110000	238350000	72593000	142760000	114400000	113710000	273590000	486560000	0	0	0	2.03257e+08	2.00602e+08	0
TcCLB.507587.24	dispersed gene family protein 1 (DGF-1), putative (fragment)	Q4CT27	2721100	4845200	6842100	4295800	4833600	2895800	1664900	7822000	6924900	677810	1477300	0	4802800	4739500	718370
TcCLB.510889.50	cytochrome oxidase subunit IV, putative	Q4E2P2	41025000	21992000	82522000	64654000	28591000	20060000	49180000	45515000	79190000	3948300	2251500	699680	48513000	47865000	2.29983e+06
TcCLB.510759.200	hypothetical protein, conserved	Q4DS73	522680	814520	907460	0	0	0	0	1609700	2819600	0	0	0	748220	738217	0
TcCLB.511153.90	dual specificity phopshatase, putative	Q4DHB5	288170000	506090000	380510000	127410000	400550000	310040000	138850000	683760000	655410000	885520	0	521040	391590000	3.86003e+08	468853
TcCLB.508829.9	dynein heavy chain, putative (fragment)	Q4CL73	15770000	8883100	7945300	7513100	10464000	5714400	11216000	11185000	18158000	726660	135180	175360	1.08661e+07	1.07084e+07	345733
TcCLB.508895.70	membrane protein, putative	Q4DCC5	0	9697700	0	0	0	0	0	0	19110000	0	0	25582000	3.23257e+06	3185000	8.52733e+06
TcCLB.510885.160	Flagellum attachment zone protein 2	Q4DP43	187190000	185910000	187080000	79518000	139620000	120190000	109950000	254920000	399140000	1859400	1241100	16121	1.86727e+08	1.8389e+08	1.03887e+06
TcCLB.509599.130	NEK family Serine/threonine-protein kinase, putative	Q4DP63	37817000	44851000	34855000	21551000	29807000	13244000	23396000	93172000	50262000	0	962930	0	3.91743e+07	38572000	320977
TcCLB.508479.370	hypothetical protein, conserved	Q4E2I3	21136000	29669000	23603000	8040300	18698000	13199000	11212000	37352000	57990000	0	0	0	2.48027e+07	2.44152e+07	0
TcCLB.503577.20	U2 splicing auxiliary factor, putative	Q4CM27	9727700	6505100	9965000	10343000	7297600	5876100	8795100	7749100	11494000	1352600	1816600	358940	8732600	8.59248e+06	1.17605e+06
TcCLB.511817.220	kinesin, putative	Q4DYA4	19421000	41808000	13359000	3883100	11977000	9948000	7055000	18574000	95222000	43307	88159	0	2.48627e+07	2.44432e+07	43822
TcCLB.507053.180	PQQ-like domain/Protein of unknown function (DUF1620), putative	Q4DTI7	3381700	3191700	9887600	7039100	4736900	3829800	2727900	5679800	8337800	1557300	2155600	0	5487000	5.39188e+06	1.23763e+06
TcCLB.506885.350	proteasome alpha 1 subunit, putative	Q4E4G8	101590000	159590000	137210000	72542000	111830000	64647000	111880000	210740000	210840000	0	569380	765030	1.32797e+08	1.30413e+08	444803
TcCLB.511277.110	citrate synthase, putative	Q4E5I4	23594000	29121000	18357000	11136000	25032000	11836000	15296000	39532000	36735000	1382100	4659400	359250	2.36907e+07	2.32612e+07	2.13358e+06
TcCLB.510573.19	hypothetical protein, conserved	Q4CLA8	5981600	10226000	9617900	2671100	7027200	5344200	4162600	12101000	19371000	32782	0	0	8608500	8.44618e+06	10927.3
TcCLB.504109.140	DNA-directed RNA polymerase I subunit, putative	Q4DR34	12806000	124450000	158910000	5660900	110120000	29268000	94185000	161920000	179400000	0	20170	171510	98722000	9.6759e+07	63893.3
TcCLB.508507.24	hypothetical protein, conserved	Q4CZP8	2519700	2242600	2166600	3784600	3114500	2241200	0	2112300	2311900	0	7478700	3343700	2.30963e+06	2260750	3.60747e+06
TcCLB.507031.120	metallo- peptidase, Clan MG, Family M24	Q4DS97	2017000	0	5403100	2886100	2720400	0	1725500	2928300	4262600	0	0	0	2.47337e+06	2.42048e+06	0
TcCLB.508897.40	hypothetical protein, conserved	Q4D938	23620000	56676000	14164000	17009000	25767000	16286000	13714000	52648000	59272000	234060	0	0	3.14867e+07	3.07827e+07	78020
TcCLB.409117.20	40S ribosomal protein S14, putative	Q4D6I5	342960000	267350000	197420000	198430000	220880000	149070000	249210000	331300000	428240000	20932000	58720000	20857000	2.69243e+08	262855000	33503000
TcCLB.503975.60	hypothetical protein	Q4DD67	5002700	4773100	4211300	6210600	2312800	2649000	3738800	4665800	7728000	1038600	0	0	4.66237e+06	4.55083e+06	346200
TcCLB.508881.20	hypothetical protein, conserved	Q4DMI4	11765000	17263000	18467000	5565200	10288000	7438700	9460200	14142000	45786000	0	0	0	1.58317e+07	1.54467e+07	0
TcCLB.506211.20	hypothetical protein, conserved	Q4DYL6	20685000	9381500	17812000	12792000	6290700	7422500	12828000	22367000	31635000	49277	0	0	15959500	1.55559e+07	16425.7
TcCLB.507275.24	ubiquitin fold modifier protein, putative	Q4D4W4	14494000	15359000	10405000	8343300	8588100	7311800	6186900	26065000	21701000	0	0	0	1.34193e+07	1.30327e+07	0
TcCLB.506947.70	2OG-Fe(II) oxygenase superfamily, putative	Q4DA24	5847900	11542000	5387600	3408000	6311500	2934300	5191500	13222000	13145000	0	0	0	7592500	7.36872e+06	0
TcCLB.504003.60	chaperonin/T-complex protein 1 gamma subunit, putative	Q4D1L5	330540000	453460000	417010000	328250000	290530000	189760000	310530000	587020000	624360000	15677000	12570000	5879800	4.00337e+08	3.88408e+08	11375600
TcCLB.503479.70	hook complex protein, conserved	Q4D6Z0	1060900000	2470700000	1230000000	393230000	1513500000	1653900000	443970000	2015500000	3215500000	2210800	1266100	1442700	1587200000	1.53927e+09	1.63987e+06
TcCLB.507611.310	eukaryotic translation initiation factor 3 subunit c	Q4E3G1	3077800	2809900	0	2198800	0	1259300	1693000	2967900	3290000	0	198920	0	1.96257e+06	1901500	66306.7
TcCLB.508153.400	Serine/threonine-protein kinase NEK7, putative	Q4E650	1883600000	2431000000	2513200000	892920000	1783100000	1621100000	1677700000	3148600000	4087300000	4381200	4228000	0	2.27593e+09	2.20179e+09	2.86973e+06
TcCLB.509875.170	pyruvate dehydrogenase (lipoamide) kinase, putative	Q4E0C6	19870000	18025000	22959000	10285000	7141300	19577000	10257000	14315000	56040000	556730	636670	599860	2.02847e+07	19602550	597753
TcCLB.508707.170	outer dynein arm docking complex, putative	Q4E260	24427000	27164000	25396000	16799000	14048000	9007100	19032000	14964000	74887000	0	0	0	2.56623e+07	2.47895e+07	0
TcCLB.509287.50	glucose-6-phosphate 1-dehydrogenase	Q4E0B2	64281000	130280000	94617000	44257000	77209000	52789000	52121000	166990000	165050000	256760	793130	0	9.63927e+07	9.30693e+07	349963
TcCLB.508051.20	hypothetical protein, conserved	Q4D0U3	26118000	18367000	15083000	14781000	12065000	10053000	13815000	22253000	42027000	158310	0	0	19856000	1.91657e+07	52770
TcCLB.508355.320	arginyl-tRNA synthetase, putative	Q4E397	14991000	13277000	38067000	32918000	23195000	19014000	8790000	17805000	26318000	4656900	5789200	6281100	2.21117e+07	21340000	5.57573e+06
TcCLB.504045.60	thermostable carboxypeptidase 2	Q4D9T0	124840000	147120000	61544000	110030000	165270000	84467000	8372300	114490000	160930000	0	0	90955000	111168000	1.0726e+08	3.03183e+07
TcCLB.507049.50	ABC transporter, putative	Q4DPX9	3404000	5826100	2127300	1498100	3139300	1291000	2880300	6022000	7079100	103070	265610	0	3785800	3.65163e+06	122893
TcCLB.506411.30	Proline dehydrogenase, mitochondrial	Q4CVA1	6189300	5055900	4808100	4331700	2442400	1879600	5974900	6473700	9805300	0	115920	0	5351100	5.15127e+06	38640
TcCLB.511583.40	tricarboxylate carrier, putative	Q4CVF7	9499800	6828500	4478700	8227200	5966800	3884900	6804600	8395500	6774200	474490	258530	0	6.93567e+06	6.67553e+06	244340
TcCLB.506989.130	bardet-biedl syndrome 7 protein	Q4DW95	1901500	4130700	2593000	1205400	2060800	2089900	997600	3550600	6697300	0	0	0	2.87507e+06	2.76693e+06	0
TcCLB.506517.158	hypothetical protein, conserved	Q4DDA2	12844000	12318000	9995100	8603100	8246700	5024400	8571200	15387000	21790000	1344700	1381100	301900	1.1719e+07	11270400	1.00923e+06
TcCLB.508839.30	trafficking protein particle complex subunit 3, putative	Q4D5L3	137430000	263680000	200450000	96592000	152720000	124390000	64199000	309440000	409010000	0	0	0	200520000	1.92725e+08	0
TcCLB.509213.130	autophagocytosis associated protein, putative	Q4DGX5	362360000	630500000	592140000	249930000	314070000	352810000	361760000	717220000	1049700000	226750	48606	0	5.28333e+08	5.07582e+08	91785.3
TcCLB.506695.10	actin-like protein, putative	Q4CXD3	22579000	55055000	32876000	14804000	22405000	22626000	20564000	62689000	69184000	0	0	0	3.68367e+07	3.53787e+07	0
TcCLB.510879.20	ribosomal protein S19, putative	Q4DJY1	301810000	256240000	307090000	224780000	218860000	178760000	178840000	378380000	481220000	28691000	36003000	16327000	288380000	2.76807e+08	27007000
TcCLB.507669.220	hypothetical protein, conserved	Q4DRU9	113060000	175420000	84137000	12309000	123460000	97206000	104430000	209440000	167950000	0	0	0	1.24206e+08	119132500	0
TcCLB.508461.250	ATP-dependent RNA helicase, putative	Q4E4T6	11023000	10699000	13318000	21243000	13906000	16993000	2661200	5396800	6969200	1822100	3108800	14652000	11680000	1.11949e+07	6.52763e+06
TcCLB.508045.20	hypothetical protein, conserved	Q4DIP3	10664000	7497900	10836000	2900700	6746300	6111100	5857100	12027000	21930000	0	112690	0	9.66597e+06	9.26203e+06	37563.3
TcCLB.503727.10	centrin, putative	Q4CTH2	28703000	53173000	47853000	26232000	33026000	40914000	16176000	46295000	85525000	0	0	0	43243000	4.13613e+07	0
TcCLB.506127.80	molybdopterin synthase sulphurylase-like protein, putative	Q4DP92	32876000	51321000	20352000	16588000	25265000	13097000	24791000	66083000	54093000	41448	291460	398470	3.48497e+07	33319500	243793
TcCLB.511801.44	DNA-dependent RNA polymerases, putative	Q4D7H8	24490000	39987000	21641000	12810000	19894000	16982000	15965000	33538000	65449000	0	0	0	28706000	2.74397e+07	0
TcCLB.511353.4	choline/carnitine O-acyltransferase, putative	Q4CZN3	14539000	4560500	3699300	5793400	4421900	0	14914000	5935100	12482000	209610	0	0	7599600	7.25773e+06	69870
TcCLB.504181.20	40S ribosomal protein S23, putative	Q4DTQ1	353560000	351320000	172240000	224660000	222540000	142340000	302010000	356610000	426830000	23447000	52973000	34199000	2.92373e+08	279165000	36873000
TcCLB.503593.70	eukaryotic peptide chain release factor subunit 1, putative (fragment)	Q4D505	0	15128000	10864000	0	0	0	7097600	19859000	22678000	0	0	0	8664000	8.27243e+06	0
TcCLB.511003.100	probable rRNA maturation factor YbeY, putative	Q4DNU0	2712100	2372800	1718000	2404900	1492000	1501500	2666800	2905500	2014200	198100	519130	0	2.26763e+06	2164150	239077
TcCLB.510655.90	Importin 1	Q4DFY2	11104000	1209900	26500000	17437000	8560900	6754100	3512200	13335000	24431000	453470	782590	100090	1.2938e+07	1.23384e+07	445383
TcCLB.506305.29	hypothetical protein, conserved	Q4D0B4	428130000	619640000	530750000	223730000	369490000	264050000	267470000	739910000	1142800000	62996	704270	0	5.26173e+08	5.01242e+08	255755
TcCLB.509561.130	hypothetical protein, conserved	Q4DDV3	17794000	29100000	26693000	13679000	17852000	10916000	15562000	32134000	49989000	0	197840	0	24529000	2.33553e+07	65946.7
TcCLB.507507.40	ubiquitin hydrolase, putative	Q4CTT9	0	1616500	2261900	543060	768720	457440	963390	1921000	2729100	0	0	0	1292800	1.23045e+06	0
TcCLB.504167.40	ubiquitin fusion degradation protein, putative	Q4CSB8	1461000	1721000	2107700	1161500	1250600	0	0	1495600	6158800	0	0	0	1.76323e+06	1677750	0
TcCLB.503651.30	hypothetical protein	Q4CTF2	38463000	64085000	52287000	29934000	41313000	21126000	20026000	78227000	103970000	0	0	0	5.16117e+07	4.90993e+07	0
TcCLB.510609.34	hypothetical protein, conserved	Q4DJM8	4360600	4797900	5976600	4667000	3887300	2726300	4297000	6765300	6441500	330790	414750	0	5.04503e+06	4797400	248513
TcCLB.508313.30	Mucin-associated surface protein (MASP), subgroup S010	Q4D9U4	15244000	17785000	4792600	4041400	8905200	6570900	8021500	20569000	23807000	38620	0	15519	12607200	1.19858e+07	18046.3
TcCLB.505171.100	prefoldin subunit, putative	Q4D901	272430000	267600000	262770000	181370000	379390000	404760000	76409000	194620000	287950000	58239	67098	0	267600000	2.54083e+08	41779
TcCLB.509747.60	hypothetical protein, conserved	Q4DD77	5404600	6054100	3947200	3056400	2047700	2098500	4339200	7985300	9714000	0	0	0	5135300	4.87352e+06	0
TcCLB.441061.9	dynein heavy chain, putative (fragment)	Q4CKA4	7670600	6259000	9409800	12263000	5865000	6801100	4628200	4816700	9894800	590300	486230	0	7779800	7.37813e+06	358843
TcCLB.506529.669	Eukaryotic protein of unknown function (DUF866), putative	Q4E5L5	42458000	133910000	78676000	45559000	59736000	54471000	59221000	117710000	146720000	0	0	0	8.50147e+07	80569500	0
TcCLB.503873.10	cytochrome-b5 reductase, putative	Q4CM25	26165000	29766000	33413000	17208000	17948000	22199000	22269000	35969000	53749000	761520	1237500	1026400	2.97813e+07	2.82237e+07	1.00847e+06
TcCLB.507011.269	6-phosphogluconate dehydrogenase, decarboxylating	Q4DU92	371940	2790000	1405900	0	1813900	0	0	2871600	3951600	0	0	0	1.52261e+06	1.43952e+06	0
TcCLB.510421.220	hypothetical protein, conserved	Q4DXR0	2914100	1610700	3938300	2050900	1489000	1984300	1463300	3952300	5035300	0	0	0	2.82103e+06	2.66252e+06	0
TcCLB.504131.30	ubiquitin-activating enzyme, putative	Q4DMC9	4675400	10332000	4771900	973480	3765200	3624600	4502100	10472000	13983000	44316	0	0	6593100	6.22006e+06	14772
TcCLB.418221.30	hypothetical protein, conserved	Q4CPG8	11059000	5058500	15419000	7632400	11213000	4525100	7902300	10430000	17752000	1022000	0	0	1.05122e+07	9.90913e+06	340667
TcCLB.511725.160	HECT-domain (ubiquitin-transferase), putative	Q4DWH5	193820000	354150000	186880000	138910000	187520000	120100000	104680000	345750000	488010000	1378300	1506100	691020	244950000	2.30828e+08	1.19181e+06
TcCLB.507709.50	60S ribosomal protein L6, putative	Q4DIV9	259500000	270740000	247900000	245330000	203360000	144610000	181900000	343490000	347340000	22130000	28341000	13102000	259380000	2.44338e+08	21191000
TcCLB.510105.20	Ribosomal RNA processing protein 41A	Q4DZV2	2676500	11010000	11387000	6929500	6934600	5048700	4570400	11290000	12385000	0	0	0	8.35783e+06	7859700	0
TcCLB.508999.190	cysteine peptidase, Clan CA, family C2, putative	Q4E0D8	334800000	727610000	575170000	286600000	375600000	265710000	282430000	801860000	1067500000	6058300	5048700	38289	545860000	5.13283e+08	3.7151e+06
TcCLB.507601.10	kinetoplastid-specific phospho-protein phosphatase, putative	Q4DDM9	19008000	43184000	28156000	12048000	21106000	14106000	21674000	40974000	59994000	288220	216720	341080	30116000	28317000	282007
TcCLB.506949.20	hypothetical protein, conserved	Q4D482	5507000	3534900	6157600	6500500	4636800	3663000	2940800	2716300	8123700	0	0	0	5066500	4.76352e+06	0
TcCLB.511283.260	hypothetical protein, conserved	Q4E2T4	130330000	127200000	74155000	71260000	94989000	61552000	91409000	108300000	196070000	133230	0	0	1.10562e+08	103930000	44410
TcCLB.508319.20	Present in the outer mitochondrial membrane proteome 19	Q4D0V1	2804700	5223400	9798500	6258100	6408900	5756000	2949800	8926800	3199000	0	433910	0	5942200	5583100	144637
TcCLB.509429.90	translation initiation factor EIF-2b alpha subunit, putative	Q4E0M1	168240000	355870000	183310000	79171000	149390000	95343000	162350000	398120000	444680000	44995	36845	368990	2.35807e+08	221509000	150277
TcCLB.506871.160	RNA capping enzyme, cytoplasmic	Q4DNJ8	960220	1647500	1116600	0	1385900	244070	1737700	1216000	2412900	0	0	213530	1241440	1166095	71176.7
TcCLB.504147.260	SET domain containing protein, putative	Q4DZM0	3802500	3281300	2571700	1456700	2666500	0	2484300	5313400	6209300	0	0	0	3218500	3021700	0
TcCLB.506407.80	intraflagellar transport protein 81, putative	Q4DCV5	404580000	462030000	252380000	115740000	268060000	190400000	282670000	557980000	683900000	0	120800	0	3.72997e+08	3.49792e+08	40266.7
TcCLB.508813.60	Mitochondrial import receptor subunit ATOM46, putative	Q4D6Y1	95806000	58746000	93773000	93676000	86282000	42764000	54019000	81692000	106800000	3573600	3273700	0	82775000	7.75388e+07	2.28243e+06
TcCLB.506679.80	SNF1-related protein kinases, putative	Q4E096	287370000	401450000	314120000	167170000	237070000	243180000	220960000	417620000	592320000	442340	3386900	17282000	3.34313e+08	3.13053e+08	7037080
TcCLB.422207.10	UDP-Gal or UDP-GlcNAc-dependent glycosyltransferase, putative	Q4CKL1	2905600	2937700	4040800	3019200	2454500	2119700	785600	3313100	6804600	0	0	130180	3294700	3.08278e+06	43393.3
TcCLB.506871.30	ADP-ribosylation factor GTPase activating protein 1, putative	Q4DNL0	212510000	336440000	281080000	126570000	214160000	137790000	141890000	405710000	527110000	159400	0	340440	2.76677e+08	2.58872e+08	166613
TcCLB.511181.20	hypothetical protein, conserved	Q4DPR6	0	0	1331400	1340700	623820	524990	0	0	0	0	0	0	443800	414918	0
TcCLB.504151.69	SET domain containing protein, putative	Q4CYF2	58211000	101310000	50533000	29657000	54944000	29486000	35660000	110150000	132800000	0	0	0	70018000	65449500	0
TcCLB.506841.4	hypothetical protein, conserved	Q4CTX7	519020	2085100	2029100	1123200	1604900	1092100	0	2036800	2803300	0	0	174890	1.54441e+06	1.44338e+06	58296.7
TcCLB.508319.70	40S ribosomal protein S11, putative	Q4D0U7	803440000	992000000	485720000	568990000	560300000	450470000	598200000	875480000	1210000000	41594000	120170000	78392000	7.60387e+08	7.10573e+08	80052000
TcCLB.511731.40	hypothetical protein, conserved	Q4D7G1	12819000	37089000	35467000	13894000	26943000	17276000	13329000	32139000	55982000	0	0	0	2.84583e+07	2.65938e+07	0
TcCLB.506959.120	60S ribosomal protein L30, putative	Q4DIC9	81634000	70859000	61031000	61193000	58274000	48372000	47271000	84666000	99193000	6536200	13275000	3781600	7.11747e+07	6.64948e+07	7.86427e+06
TcCLB.506375.120	hypothetical protein, conserved	Q4DE72	3301800	6209000	3926700	2060700	2956900	2658800	2294500	5906300	9220100	0	0	0	4.47917e+06	4.18288e+06	0
TcCLB.503595.10	hypothetical protein, conserved	Q4CP81	596330000	870300000	841990000	253300000	645670000	660190000	405990000	924050000	1422100000	264460	607480	297860	769540000	718550000	389933
TcCLB.509203.30	hd phosphohydrolase family protein	Q4D8L8	0	0	3719200	0	0	1304300	0	1853500	3786400	0	0	0	1.23973e+06	1.15737e+06	0
TcCLB.508539.20	MICOS complex subunit MIC17, putative	Q4DI96	10740000	764130	1910700	3046300	2453300	6591000	949690	5540200	6460100	0	0	0	4471610	4.17343e+06	0
TcCLB.506475.120	conserved protein, unknown function	Q4DS38	7805100	10528000	10319000	5310400	7643300	7184500	7197000	10354000	15748000	0	0	0	9550700	8906200	0
TcCLB.510647.60	intraflagellar transport protein 27	Q4CTS4	30706000	42950000	42235000	19183000	17775000	17502000	18707000	72952000	69898000	649710	1183900	0	3.86303e+07	3.60028e+07	611203
TcCLB.504021.109	40S ribosomal protein S3, putative	Q4DMK9	740890000	976590000	538300000	574350000	586760000	365980000	454990000	888500000	1332500000	18023000	40821000	21055000	7.51927e+08	7.00513e+08	26633000
TcCLB.507811.60	vesicle-associated membrane protein, putative	Q4DDN8	233280000	448770000	304210000	246750000	300750000	240010000	196910000	386650000	466430000	169360	0	20013000	3.28753e+08	306250000	6.72745e+06
TcCLB.508461.480	60S ribosomal protein L23, putative	Q4E4R1	296790000	223110000	166930000	158550000	148900000	102820000	205510000	265240000	397630000	26335000	28316000	18973000	2.28943e+08	2.13108e+08	2.45413e+07
TcCLB.511585.80	mitochondrial-processing peptidase subunit beta, putative	Q4E174	27196000	42736000	28963000	23849000	22130000	11627000	17560000	39350000	69552000	2481500	6287400	0	32965000	30678000	2.92297e+06
TcCLB.504105.150	importin beta-1 subunit, putative	Q4DZ97	7991000	8510400	15001000	10696000	10245000	5253700	5063400	10045000	17326000	0	0	0	10500800	9.77152e+06	0
TcCLB.504883.40	hypothetical protein, conserved	Q4D6L6	12061000	11003000	11222000	7729700	8981300	3992300	6887300	12758000	23408000	126110	589170	0	1.14287e+07	10626100	238427
TcCLB.504033.80	hypothetical protein, conserved	Q4DR74	2179000	408700	9477700	8237300	2796500	1295200	1876500	4974200	3252100	124030	0	0	4021800	3.73863e+06	41343.3
TcCLB.506559.410	Aminotransferase class IV, putative	Q4E589	619190000	1523900000	527060000	555430000	647200000	345100000	507430000	1706300000	1199900000	900830	3712500	549880	890050000	8.26893e+08	1721070
TcCLB.506441.20	cytoskeleton associated protein, putative	Q4CSI2	178120000	256710000	215580000	107340000	143410000	129690000	135960000	211610000	479630000	594350	814600	0	2.16803e+08	2.01273e+08	469650
TcCLB.506457.90	hypothetical protein	Q4DG97	759510000	1050500000	898300000	406580000	800900000	653880000	536660000	1197400000	1428600000	661800	530430	0	902770000	8.37337e+08	397410
TcCLB.507089.140	hypothetical protein, conserved	Q4DWM9	3170900	6418400	3900500	3157200	3825200	3023600	625180	5693300	8695800	0	0	0	4496600	4.17005e+06	0
TcCLB.510889.110	primase 2, putative	Q4E2N9	1158000	0	1458200	1625500	0	0	1282000	0	1938000	0	209210	0	872067	807583	69736.7
TcCLB.508741.300	proteasome regulatory non-ATPase subunit 6, putative	Q4E342	66415000	121720000	68237000	45401000	51866000	40709000	53223000	124950000	158630000	305280	0	0	8.54573e+07	7.91298e+07	101760
TcCLB.509105.100	Enriched in surface-labeled proteome protein 15	Q4DKI3	2047000	2252800	2054400	0	1962300	1933900	1725200	2047700	4097800	0	82380	72298	2.11807e+06	1961150	51559.3
TcCLB.510291.40	serine/threonine protein kinase, putative	Q4CTM2	2054200	2507700	753400	1132100	943540	909380	2392900	1789100	2673100	0	0	0	1.77177e+06	1640020	0
TcCLB.511277.350	tubulin-specific chaperone, putative	Q4E5F9	17069000	23335000	25003000	7633900	13049000	11224000	12329000	31426000	45373000	0	0	0	2.18023e+07	2.01725e+07	0
TcCLB.506235.20	guide RNA associated protein 1, putative	Q4CSK3	8495600	6802200	14888000	12143000	7597600	4151600	9794100	10374000	11798000	0	0	0	1.00619e+07	9.30972e+06	0
TcCLB.506443.80	synaptojanin (N-terminal domain), putative	Q4DMF1	46627000	88251000	68407000	40761000	37292000	35545000	24677000	104950000	132260000	0	139430	0	6.77617e+07	6.25808e+07	46476.7
TcCLB.504741.240	hypothetical protein, conserved	Q4DTS0	15022000	24985000	15010000	15789000	12326000	12232000	14182000	19361000	27707000	0	80287	0	18339000	1.69328e+07	26762.3
TcCLB.506591.20	U-box domain protein, putative	Q4D7U8	50926000	46461000	44222000	30446000	37356000	28402000	32760000	55674000	76705000	1696100	1874900	0	47203000	4.35572e+07	1.19033e+06
TcCLB.509913.30	hypothetical protein, conserved	Q4CT11	22647000	24847000	48210000	23750000	20612000	20232000	31155000	28171000	52685000	144580	0	482810	3.19013e+07	2.94342e+07	209130
TcCLB.510043.40	peroxisomal membrane protein (Pex16), putative	Q4CZZ4	9589800	5871000	5244000	7221700	6863400	4418500	1323000	7878600	10489000	186040	0	0	6901600	6365700	62013.3
TcCLB.507639.10	poly-zinc finger protein 2, putative	Q4D6T9	1075700	3255800	2065300	986790	1826600	1258300	1035800	4644600	2036700	102250	743130	281920	2.13227e+06	1.9648e+06	375767
TcCLB.511621.50	RNA-binding protein, putative	Q4DT61	143050000	170040000	172660000	108230000	136050000	91309000	95541000	179960000	283420000	31403000	48902000	31867000	1.61917e+08	149085000	3.73907e+07
TcCLB.511245.30	ion transport protein, putative	Q4DUL7	0	7024600	2277700	1712200	2650100	1176900	0	2304800	9282900	0	0	0	3.10077e+06	2.85448e+06	0
TcCLB.507099.120	hypothetical protein, conserved	Q4DSG7	2074100	6589800	4207600	1683700	3152700	1651200	0	7788000	9411500	0	0	0	4290500	3947850	0
TcCLB.511001.120	60S ribosomal protein L18a, putative	Q4DZ31	367970000	289160000	241430000	203760000	252310000	173200000	246450000	304490000	473260000	10519000	44250000	23944000	299520000	2.75578e+08	2.62377e+07
TcCLB.511025.10	dynein light intermediate chain, putative	Q4DD42	154410000	254770000	167100000	91771000	120550000	151160000	110140000	313450000	272530000	151720	0	0	1.92093e+08	1.766e+08	50573.3
TcCLB.508231.180	hypothetical protein, conserved	Q4DW57	18628000	16419000	20747000	20011000	15367000	9252000	15370000	17005000	25512000	32791	0	0	18598000	1.70862e+07	10930.3
TcCLB.510769.49	40S ribosomal protein S6, putative	Q4DSU0	512950000	459930000	191340000	408880000	289420000	166050000	339620000	480430000	453630000	42911000	47280000	33926000	3.88073e+08	3.56338e+08	4.13723e+07
TcCLB.503891.100	proteasome subunit beta type-2, putative	Q4CU77	637010	1017100	2069100	470600	719210	0	857270	3091900	1691000	0	0	0	1241070	1138330	0
TcCLB.508059.50	hypothetical protein, conserved	Q4CXY8	501510000	913970000	697160000	246710000	492990000	323760000	420240000	937820000	1448100000	679460	1916600	0	7.04213e+08	6.44937e+08	865353
TcCLB.511633.70	STE/STE11 serine/threonine-protein kinase, putative	Q4D5A8	64139000	155760000	75314000	33621000	79216000	58259000	37961000	108030000	223530000	280550	210250	430100	9.84043e+07	9.01028e+07	306967
TcCLB.508111.30	Glutamate dehydrogenase (NAD(P)(+))	Q4D5C2	1214000000	1604900000	1087900000	423040000	1757300000	1622900000	963380000	1166700000	1209300000	18920000	49775000	11426000	1.30227e+09	1.19044e+09	26707000
TcCLB.506793.20	Ankyrin repeats (3 copies), putative	Q4DDH7	16391000	13274000	13999000	14939000	4143800	8037600	9542300	18480000	24681000	428260	273530	0	1.45547e+07	13303950	233930
TcCLB.504013.50	selenocysteine-specific elongation factor, putative	Q4D6P4	42151000	64478000	52369000	22404000	35719000	22713000	31990000	89213000	88442000	0	0	0	5.29993e+07	48413500	0
TcCLB.504137.80	adenylyl cyclase-associated protein, putative	Q4DHL3	26222000	57390000	51319000	27713000	20801000	28609000	23778000	51698000	93853000	392340	153570	0	44977000	4.10753e+07	181970
TcCLB.510609.80	hypothetical protein, conserved	Q4DJM3	18723000	45112000	37981000	14968000	24825000	20404000	16385000	44163000	65126000	0	0	0	3.39387e+07	30978500	0
TcCLB.510941.20	hypothetical protein, conserved	Q4CT94	1302100	964610	1631800	2926600	829110	1180200	1119600	0	1060800	112250	95889	108760	1.2995e+06	1.18605e+06	105633
TcCLB.504741.20	GTP-binding protein, putative	Q4DTU3	20506000	42091000	34312000	14022000	19709000	14522000	22464000	52547000	53568000	379920	0	0	32303000	29472000	126640
TcCLB.503811.70	bardet-biedl syndrome 7 protein	Q4D247	34172000	91705000	55590000	17506000	44406000	25633000	44272000	93939000	105360000	1322200	1437200	0	60489000	55186000	919800
TcCLB.507681.20	succinyl-CoA ligase [GDP-forming] beta-chain, putative	Q4DW49	236750000	216490000	237440000	203870000	205880000	88593000	206630000	277280000	277810000	31477000	41120000	20141000	2.30227e+08	210010500	3.09127e+07
TcCLB.507711.200	hypothetical protein, conserved	Q4DZQ8	68916000	93799000	97614000	45866000	97609000	103480000	32664000	63246000	132000000	77052	152830	331900	8.67763e+07	7.91442e+07	187261
TcCLB.511289.30	metallo-peptidase, Clan MG, Family M24	Q4DD17	7023900	7875100	11202000	3754100	7024800	5667900	7570900	15852000	7726700	0	110130	0	8.70033e+06	7.93273e+06	36710
TcCLB.503865.50	ankyrin, putative	Q4D6B7	36998000	84900000	70951000	22782000	52325000	37123000	22900000	86485000	129920000	0	0	0	64283000	5.85892e+07	0
TcCLB.503735.30	hypothetical protein, conserved	Q4CZG2	0	0	3539400	0	0	2596100	1162100	2688400	0	0	0	0	1179800	1.07443e+06	0
TcCLB.508153.330	vacuolar protein sorting-associated protein 4, putative	Q4E658	7369900	14710000	11405000	7244800	8610600	2180700	2618300	14521000	25768000	0	0	0	1.11616e+07	1.01572e+07	0
TcCLB.510855.10	peptide methionine sulfoxide reductase, putative	Q4CSX7	57477000	35158000	33776000	26337000	17949000	11241000	61661000	41705000	71175000	1043700	1732300	0	42137000	3.83447e+07	925333
TcCLB.506925.20	hypothetical protein, conserved	Q4E4P7	94843000	74150000	90807000	76758000	57570000	59978000	71348000	74576000	132470000	275150	0	0	86600000	7.87833e+07	91716.7
TcCLB.506405.149	ribosomal protein L21E (60S), putative	Q4DED2	1028000000	990650000	441240000	579720000	625130000	455440000	686670000	856720000	1269600000	83982000	148910000	118810000	8.19963e+08	7.45547e+08	117234000
TcCLB.503713.30	6-phosphogluconolactonase, putative	Q4CQS1	51633000	52148000	53532000	22618000	33008000	33203000	39526000	78259000	79434000	81714	0	0	5.24377e+07	4.76747e+07	27238
TcCLB.511127.390	hypothetical protein, conserved	Q4E3Y4	211290000	356560000	102150000	60848000	137660000	95939000	104970000	348020000	470730000	22351	18798	0	2.23333e+08	2.03028e+08	13716.3
TcCLB.511039.3	choline/ethanolamine phosphotransferase, putative	Q4CXF3	3567300	3643800	2287300	3193300	2769600	1181600	3417100	3393700	3310800	0	0	0	3.16613e+06	2.87768e+06	0
TcCLB.506503.40	hypothetical protein, conserved	Q4DRE3	27975000	36518000	20132000	12447000	21219000	18158000	27923000	24937000	49129000	0	0	0	2.82083e+07	25635500	0
TcCLB.509633.10	CBF/Mak21 family, putative	Q4CV24	6014500	8156300	7827700	5668700	6323200	5280600	4613200	7832000	10255000	423000	1319700	0	7.33283e+06	6.66212e+06	580900
TcCLB.508815.60	hypothetical protein, conserved	Q4DMJ8	3661100	2502500	1158600	1985400	2201900	691310	2184200	3085100	3144000	373740	235450	195180	2.44073e+06	2.21532e+06	268123
TcCLB.509331.200	ABC transporter, putative	Q4DQX1	17089000	27574000	19515000	21688000	17599000	15616000	12980000	17062000	31444000	271700	0	0	2.13927e+07	1.93982e+07	90566.7
TcCLB.509179.150	otubain cysteine peptidase, Clan CA, family C65, putative	Q4DPZ0	8239700	8719400	5449600	4167000	8537100	2785400	4635500	11001000	9512600	0	0	0	7.46957e+06	6773100	0
TcCLB.505999.110	NADH-ubiquinone oxidoreductase complex I subunit, putative	Q4DNV6	2564300	1183100	961530	895810	972570	548430	670860	2025600	3425100	92879	114280	44867	1.56964e+06	1.42306e+06	84008.7
TcCLB.507017.110	hypothetical protein, conserved	Q4DFD3	8955000	8163200	6420500	4249700	5683100	4658500	7563900	8570300	11951000	0	0	0	7.84623e+06	7112750	0
TcCLB.507033.10	CYTH domain containing protein, putative	Q4CVE4	29117000	36080000	26261000	7180400	8889600	8547100	15503000	31857000	93787000	0	0	0	30486000	27627350	0
TcCLB.509563.40	hypothetical protein, conserved	Q4D007	6858500	8698200	7253600	2768000	3717100	2928600	6563400	13316000	12022000	0	0	0	7.60343e+06	6885850	0
TcCLB.508153.420	hypothetical protein, conserved	Q4E648	107320000	7739600	73736000	1780200	3931300	3347500	125250000	84181000	123140000	0	0	0	6.29319e+07	5.69383e+07	0
TcCLB.508207.270	Vps52 / Sac2 family, putative	Q4DVK6	0	2027200	1081900	1106000	1384600	1339300	599470	1195800	0	625100	420600	0	1.03637e+06	937528	348567
TcCLB.509331.90	5'-AMP-activated protein kinase subunit beta, putative	Q4DQY0	56464000	59698000	33933000	26170000	35594000	29703000	32636000	71906000	75477000	0	0	0	5.00317e+07	4.52477e+07	0
TcCLB.510571.30	actin 1, putative	Q4CYQ8	2331600000	1579300000	1336500000	1248400000	1343800000	682670000	1162300000	2260400000	2791000000	90216000	167240000	125750000	1.74913e+09	1.58143e+09	1.27735e+08
TcCLB.510737.70	60S ribosomal subunit protein L31, putative	Q4D2V8	153830000	223610000	68636000	108030000	105580000	75451000	148670000	186090000	182690000	11949000	22592000	8607700	148692000	134418500	14382900
TcCLB.506213.80	60S ribosomal protein L17, putative	Q4DC23	1369600000	1210900000	655610000	730860000	771560000	508530000	789170000	1318300000	1731800000	87334000	206430000	109900000	1.0787e+09	9.75037e+08	1.34555e+08
TcCLB.506559.470	ribosomal protein l35a, putative	Q4E581	1023800000	1172100000	573330000	673810000	673130000	463470000	789640000	992210000	1413500000	101460000	231330000	87077000	9.23077e+08	8.34293e+08	1.39956e+08
TcCLB.511291.90	40S ribosomal protein S13, putative	Q4DC38	440360000	477480000	260750000	198610000	298190000	244820000	399080000	439850000	547600000	46532000	71921000	45291000	3.92863e+08	3.54692e+08	5.45813e+07
TcCLB.508321.40	Tripartite attachment complex protein 102	Q4CYH6	8252400	17658000	21548000	14668000	11845000	6729000	13798000	18342000	20308000	0	0	469510	1.58195e+07	1.42817e+07	156503
TcCLB.503939.10	acetyltransferase, putative	Q4DLL2	101660000	166930000	37930000	26729000	62960000	89518000	99893000	114280000	159660000	48993	4575400	0	1.02173e+08	9.21733e+07	1.54146e+06
TcCLB.509073.40	outer dynein arm docking complex protein	Q4DCS6	1592800	0	0	0	426390	336920	366340	609550	1131700	0	0	0	530933	478483	0
TcCLB.506211.150	polyprenyl synthase, putative	Q4DYK3	0	0	2553000	0	0	1108100	0	0	3490100	0	0	0	851000	766367	0
TcCLB.503899.20	40S ribosomal protein S16, putative	Q4DEK4	706920000	527860000	476420000	378750000	569790000	382510000	343710000	693830000	712090000	24446000	117350000	58340000	570400000	5.13447e+08	66712000
TcCLB.503643.20	Flagellar Member 6	Q4CY04	1136900	659350	966900	1369100	533340	489400	0	792760	1784900	0	0	0	921050	828250	0
TcCLB.508799.70	pumilio-repeat, RNA-binding protein, putative	Q4DZK8	11080000	7616100	3409300	3717600	9874700	6391500	0	5255400	14515000	0	0	0	7.36847e+06	6625700	0
TcCLB.506435.450	hypothetical protein, conserved	Q4E2Z6	0	2165000	3688600	633910	1202500	1747900	0	1093300	5846700	0	0	0	1951200	1.75405e+06	0
TcCLB.506241.70	calcium motive p-type ATPase, putative	Q4DU38	78534000	184170000	171120000	35417000	136270000	51387000	90129000	209690000	256750000	438730	405450	0	144608000	129940500	281393
TcCLB.503801.30	DNA repair protein RAD51, putative	Q4CYE3	684830	1744500	1138800	453060	0	0	295490	1014200	4649600	0	0	0	1.18938e+06	1068725	0
TcCLB.508951.20	hexokinase, putative	Q4D3P5	217340000	275960000	136020000	153200000	196220000	79315000	160940000	264940000	273800000	15818000	30912000	13077000	2.09773e+08	1.88069e+08	1.99357e+07
TcCLB.507625.120	hypothetical protein, conserved	Q4DPE4	3369800	1714700	4421100	1337200	2705000	1406100	2657000	2036100	6868500	0	0	0	3.16853e+06	2.83498e+06	0
TcCLB.507061.10	hypothetical protein	Q4D9I7	3175300	3263000	3908000	643720	2389300	1675500	924860	4744600	8133200	41257	130770	218450	3.44877e+06	3.0852e+06	130159
TcCLB.510101.170	40S ribosomal protein S5, putative	Q4E3P1	174200000	150840000	131160000	139350000	93742000	89068000	77165000	207840000	208580000	16840000	34505000	12990000	1.52067e+08	135957500	21445000
TcCLB.511159.7	neurobeachin/beige protein, putative	Q4CWH4	2497700	2296700	420160	0	2238400	607000	657560	4138000	1680800	0	0	0	1.73819e+06	1.55363e+06	0
TcCLB.508953.19	hypothetical protein, conserved	Q4CSA6	0	0	1758800	733620	720110	362640	1325700	0	0	0	0	0	586267	523678	0
TcCLB.508045.60	exocyst complex component Sec10, putative	Q4DIP0	18074000	11122000	5703800	6191400	7583700	9750900	10810000	16218000	11783000	0	0	0	1.16333e+07	10389500	0
TcCLB.506931.4	hypothetical protein, conserved	Q4D2M7	0	2315100	2122600	0	1023400	657900	972370	1765300	3503900	0	0	0	1.47923e+06	1.32048e+06	0
TcCLB.503635.59	40S ribosomal protein S3A, putative	Q4D2R9	3058100000	1694100000	1233600000	1723500000	1938200000	981130000	1218600000	2655100000	2164900000	128240000	230570000	132280000	1.99527e+09	1.78024e+09	1.63697e+08
TcCLB.506861.30	60S ribosomal protein L14, putative	Q4CTR5	188680000	168080000	204130000	220650000	212210000	80560000	158410000	173650000	155170000	50919000	135870000	44821000	1.86963e+08	166775000	7.72033e+07
TcCLB.506511.70	Putative methyltransferase, putative	Q4D4Q6	70576000	111040000	68005000	34158000	61874000	31301000	50218000	135330000	132340000	0	0	0	83207000	74203500	0
TcCLB.506577.54	60S ribosomal protein L6, putative	Q4DR87	26142000	19165000	1005900	11344000	12765000	6621400	16648000	13014000	22193000	1584900	4237900	1608500	1.54376e+07	1.37642e+07	2477100
TcCLB.509331.189	hypothetical protein, conserved	Q4DQX2	8845600	4995100	987890	1013600	3702600	1841100	5205900	4954500	9720900	0	0	0	4.94286e+06	4.40643e+06	0
TcCLB.509965.330	hypothetical protein, conserved	Q4E0S8	79817000	46894000	35352000	86041000	28785000	15861000	51236000	47277000	59570000	1194200	985490	0	54021000	4.81283e+07	726563
TcCLB.504109.160	electron transfer flavoprotein, putative	Q4DR32	3347500	2820500	1706600	2045900	0	0	2503200	4008700	5473400	394720	935540	0	2.62487e+06	2.33853e+06	443420
TcCLB.506851.20	choline dehydrogenase, putative	Q4CVU1	4896200	0	5517100	3104900	2223100	2844000	4663200	1801400	3911500	289810	314400	0	3471100	3091350	201403
TcCLB.506605.40	von Willebrand factor type A domain containing protein, putative	Q4DUX7	1368600	0	5299400	2121300	854230	1071200	692000	2778600	4357200	0	0	102930	2.22267e+06	1.97909e+06	34310
TcCLB.506201.140	hypothetical protein, conserved	Q4DG75	3938200	1607200	2434500	4037200	1584600	1557400	1936500	1304400	3786100	320430	353720	0	2.65997e+06	2367700	224717
TcCLB.506559.420	dolichyl-P-Man:GDP-Man1GlcNAc2-PP-dolichyl alpha-1,3-mannosyltransferase, putative	Q4E588	1104200	1991100	3329700	1561400	2109900	1041300	899300	2622300	3197300	0	0	0	2.14167e+06	1905250	0
TcCLB.506181.20	hypothetical protein, conserved	Q4DHK3	72730000	34681000	37936000	49468000	49026000	24056000	0	55641000	80334000	0	0	8704300	48449000	43087500	2.90143e+06
TcCLB.506567.60	ABC transporter, putative	Q4DBU3	837840	0	0	1489400	0	0	0	0	0	91160	0	0	279280	248233	30386.7
TcCLB.510879.110	ribosomal protein L3, putative	Q4DJX1	2985800000	4658200000	2601600000	2318400000	2356100000	1753700000	2537400000	5120600000	4113200000	164440000	581130000	266950000	3415200000	3.03323e+09	3.37507e+08
TcCLB.504881.20	peroxisomal membrane protein (Pex16), putative	Q4D653	2926000	3664100	1814800	0	3295600	3922200	0	1074800	6630700	0	0	0	2.80163e+06	2.48722e+06	0
TcCLB.510885.30	hypothetical protein	Q4DP55	33906000	59140000	36263000	15264000	25763000	24974000	18519000	51452000	93471000	37901	77598	0	43103000	38240500	38499.7
TcCLB.505931.50	histone H3, putative	Q4CWE9	1457700000	1349900000	1372100000	1282800000	1058000000	559970000	927720000	1672200000	1913800000	154400000	304130000	136120000	1.39323e+09	1.23575e+09	1.98217e+08
TcCLB.507811.20	delta-adaptin, putative	Q4DDP3	36003000	32618000	36898000	21646000	32177000	26886000	7966200	38952000	59432000	546830	551740	0	35173000	3.11765e+07	366190
TcCLB.509707.25	hypothetical protein, conserved	Q4CSB5	1371500	0	2338400	998130	1049500	1018900	895920	1241100	1373000	0	0	0	1.23663e+06	1.09609e+06	0
TcCLB.503723.50	hypothetical protein, conserved	Q4D9M9	7801300	13493000	0	2302400	2467900	1819400	800090	15145000	15210000	0	0	0	7098100	6.2908e+06	0
TcCLB.508851.180	14-3-3 protein 1, putative	Q4DJB6	89367000	168020000	109120000	45922000	78285000	33645000	26397000	195710000	269640000	285390	11129	0	122169000	108266500	98839.7
TcCLB.511287.130	hypothetical protein, conserved	Q4DIZ7	58295000	100200000	128420000	36593000	57946000	61022000	54001000	123470000	175440000	10651000	31497	0	9.56383e+07	8.47453e+07	3.56083e+06
TcCLB.509049.20	hypothetical protein, conserved	Q4CTB6	12991000	50143000	29050000	6041500	24298000	14664000	12793000	44975000	60237000	0	0	0	30728000	2.71681e+07	0
TcCLB.506435.10	hypothetical protein, conserved	Q4E331	9203800	15275000	17711000	4264500	7415900	5860000	5569300	20696000	30761000	0	0	0	1.40633e+07	1.24278e+07	0
TcCLB.510303.50	deoxyribose-phosphate aldolase, putative	Q4DZ14	6990600	7995700	3523800	2428200	4189800	5005700	3933700	7078300	10043000	0	0	0	6.17003e+06	5446450	0
TcCLB.507011.200	dihydroxyacetone kinase 1-like, putative	Q4DU97	32709000	41105000	15362000	16313000	20799000	15711000	23801000	33771000	47035000	346860	0	0	2.97253e+07	2.62383e+07	115620
TcCLB.511707.39	Importin subunit beta-4, putative	Q4CS64	1601400	2563700	3078500	1606500	2562700	1317100	930570	2824500	3545800	0	203930	0	2.41453e+06	2131195	67976.7
TcCLB.511383.40	eukaryotic translation initiation factor 4 gamma 3	Q4D8I8	53629000	60688000	38856000	18092000	22144000	15587000	62561000	112040000	39942000	796940	726210	3460800	5.10577e+07	45061000	1.66132e+06
TcCLB.510303.70	hypothetical protein, conserved	Q4DZ12	13773000	5855200	15639000	7609400	8535600	4406500	10698000	4081100	26907000	0	0	0	1.17557e+07	1.03729e+07	0
TcCLB.511357.5	glycerol uptake protein, putative (fragment)	Q4CLS0	2823900	2008800	1640200	0	4607600	1865600	1634800	3309000	0	74927	0	0	2.15763e+06	1.90283e+06	24975.7
TcCLB.507093.229	U-rich RNA-binding protein UBP-2	Q4E1N4	4030700	5765000	3951600	2659300	3741500	3231200	2110100	6343700	6147400	0	1609400	0	4.58243e+06	4.03887e+06	536467
TcCLB.510339.40	DENN (AEX-3) domain containing protein, putative	Q4DA74	484690	1458200	1283400	770990	732690	709190	0	1301400	2171600	0	0	0	1075430	947645	0
TcCLB.511585.20	KREL1	Q4E180	374950	0	1140300	1140000	0	0	360660	417160	751330	79071	0	0	505083	444858	26357
TcCLB.511233.70	Nucleoporin NUP119	Q4DN67	3748100	2728300	852010	2711900	1251600	1063300	2042800	2350000	3486500	167430	263970	0	2.4428e+06	2.15102e+06	143800
TcCLB.510101.420	40S ribosomal protein S21, putative	Q4E3M0	8092600	3889400	5786500	4689900	2607000	1890600	4882000	5478700	11733000	1013500	2052300	813710	5.92283e+06	5.21353e+06	1293170
TcCLB.507641.190	kinetoplastid kinetochore protein 1, putative	Q4DYQ6	168930000	99003000	75998000	95667000	46064000	62313000	131170000	139410000	130830000	54734000	75815000	62741000	1.14644e+08	100909000	64430000
TcCLB.510303.160	hypothetical protein, conserved	Q4DZ06	21081000	25657000	12540000	14201000	13258000	9661400	12166000	24131000	30914000	1035800	1463400	0	1.97593e+07	1.73886e+07	833067
TcCLB.508177.90	hypothetical protein, conserved	Q4DF40	2918000	2128000	4298400	2786900	0	0	3528400	4640800	5489000	213890	143370	0	3114800	2740850	119087
TcCLB.508461.380	calmodulin, putative	Q4E4S1	27358000	37051000	38502000	16551000	29801000	15375000	18481000	46614000	54279000	0	0	27872	3.43037e+07	30183500	9290.67
TcCLB.509683.117	40S ribosomal protein S4, putative	Q4D5P4	2748300000	2391300000	1652600000	1844100000	1916800000	1102500000	1504600000	2590000000	2988400000	172270000	316180000	214300000	2.26407e+09	1.99107e+09	234250000
TcCLB.509647.90	chloride channel protein, putative	Q4DPA9	0	2001400	0	0	875220	0	0	1246500	1397100	0	0	0	667133	586470	0
TcCLB.504131.190	mitochondrial carrier protein, putative	Q4DMB4	51963000	45446000	30421000	40315000	39201000	16870000	17654000	50112000	60309000	1230300	912300	0	42610000	3.74102e+07	714200
TcCLB.503823.10	phosphoglycerate mutase family member 5, putative	Q4DLI0	0	0	1083100	0	0	855080	1046400	0	0	0	1406500	2440800	361033	316913	1.28243e+06
TcCLB.507211.10	choline/carnitine O-acyltransferase, putative	Q4CUG9	27578000	38799000	12605000	18916000	20953000	21364000	13087000	35242000	29055000	0	0	0	2.63273e+07	2.31028e+07	0
TcCLB.507221.20	poly(A)-specific ribonuclease PARN, putative	Q4D3V7	1332300	1273100	1336000	776650	1248300	0	0	2291000	2596400	0	0	0	1313800	1.15206e+06	0
TcCLB.508737.140	hypothetical protein, conserved	Q4DTH2	4868400	9096200	8832300	0	6429500	4573800	3696800	14101000	11175000	0	0	0	7.59897e+06	6.66268e+06	0
TcCLB.506425.40	Importin subunit beta-4, putative	Q4DM53	34469000	39585000	89538000	43301000	41632000	34883000	26113000	55147000	85537000	1305100	1191400	0	5.45307e+07	4.77688e+07	832167
TcCLB.507603.100	Plus-3 domain/Zinc finger, C3HC4 type (RING finger), putative	Q4DW18	1753900	1980800	1511800	838220	1500700	805550	1124100	2498900	2420100	0	0	0	1.74883e+06	1.53126e+06	0
TcCLB.508153.340	ATP-dependent 6-phosphofructokinase, glycosomal	Q4E657	5875500	9585000	8195300	8782500	7706400	3513000	8711200	5180600	7463000	1091000	2167800	0	7.88527e+06	6.89278e+06	1.08627e+06
TcCLB.509459.70	SET domain containing protein, putative	Q4D225	400160000	1058400000	650130000	211860000	434850000	381570000	328920000	1022300000	1305600000	1864300	1331400	0	7.02897e+08	6.14183e+08	1.06523e+06
TcCLB.509507.20	hypothetical protein, conserved	Q4CZM2	11665000	12381000	11518000	8026900	10074000	17367000	14538000	12119000	0	11415000	9140600	10708000	1.18547e+07	10354150	10421200
TcCLB.511825.190	hypothetical protein, conserved	Q4DQ36	15765000	21736000	15452000	6808400	13203000	5641400	13308000	21159000	32263000	0	158370	0	17651000	1.53971e+07	52790
TcCLB.509999.140	Double RNA binding domain protein 6A	Q4DKK0	11255000	8287100	6137800	7223400	5448800	4285100	8396000	7767800	11669000	0	0	0	8.55997e+06	7.46502e+06	0
TcCLB.508319.30	Mitochondrial ATP synthase subunit, putative	Q4D0V0	0	0	8077800	6274100	0	0	0	2863800	4948700	154470	91819	0	2692600	2.34777e+06	82096.3
TcCLB.508881.120	prefoldin, putative	Q4DMH3	2808900	3850600	4170400	2443000	2939300	2929200	1875200	4168000	4503800	0	0	0	3.60997e+06	3.14308e+06	0
TcCLB.506227.90	SURF1 family, putative	Q4DSW1	2920800	1677300	6157700	6131700	2420500	800300	2375700	3722200	3272700	0	0	0	3.58527e+06	3.12052e+06	0
TcCLB.506351.80	serine peptidase, clan SC, family S9A-like protein, putative	Q4D786	2010000	1879000	1160100	0	1392500	604620	1289000	2346900	3146200	85698	119440	0	1.68303e+06	1.4632e+06	68379.3
TcCLB.510767.40	hypothetical protein, conserved	Q4CTG6	3450500	0	4006300	0	0	2186000	0	4733000	6041000	0	0	0	2485600	2160000	0
TcCLB.510687.94	Unc104-like kinesin, putative	Q4D9X8	156380000	343310000	102130000	95236000	144880000	173610000	85058000	200020000	346890000	485990	295250	1730600	2.00607e+08	1.74282e+08	837280
TcCLB.511555.90	acyl-CoA binding protein, putative	Q4DFS5	89265000	79751000	50935000	26013000	39509000	33097000	84614000	90205000	108680000	216720	297540	0	73317000	6.36863e+07	171420
TcCLB.508461.30	3-demethylubiquinone-9 3-methyltransferase, putative	Q4E4W2	14916000	10975000	26306000	23199000	14249000	7577100	11600000	11099000	22952000	118950	0	0	17399000	1.51127e+07	39650
TcCLB.511071.171	60S ribosomal protein L12, putative	Q4DHZ9	14449000	17545000	15805000	7788800	4007500	7733900	11552000	22714000	29231000	1158600	7646600	0	15933000	1.38379e+07	2.93507e+06
TcCLB.506885.14	ribosomal protein L37, putative	Q4DXW6	144370000	191660000	47356000	69886000	78162000	94497000	41966000	153690000	227660000	8897200	21152000	6918000	1.27795e+08	1.10977e+08	12322400
TcCLB.504045.5	General negative regulator of transcription subunit 5	Q4D9T6	589170000	1631800000	407640000	117550000	640530000	317140000	531100000	1685600000	1272600000	1189700	0	0	8.76203e+08	7.60753e+08	396567
TcCLB.510121.20	hexokinase, putative	Q4DQ27	16460000	18222000	8713500	13063000	10908000	4915600	8173400	18241000	20049000	227290	366780	0	1.44652e+07	1.25583e+07	198023
TcCLB.507993.70	hypothetical protein, conserved	Q4E1X1	214510000	327060000	225490000	89646000	235000000	87687000	146160000	332480000	440610000	658280	0	29196	2.55687e+08	221930500	229159
TcCLB.509775.30	hypothetical protein, conserved	Q4DCQ5	3597300	3395600	2257300	9701800	767740	313540	1769100	1655200	1847100	97267	110360	40037	3083400	2.67575e+06	82554.7
TcCLB.510187.448	hypothetical protein, conserved	Q4E4A6	109970000	197090000	54725000	37125000	86177000	51070000	27109000	189760000	236360000	264350	345120	0	120595000	1.046e+08	203157
TcCLB.511903.190	STOP axonemal protein, putative	Q4DU76	79646000	98902000	154080000	60617000	78564000	48992000	64735000	124010000	200010000	429960	585250	4660400	110876000	9.61547e+07	1891870
TcCLB.511589.40	hypothetical protein, conserved	Q4DNS4	25479000	19772000	35837000	19560000	19853000	10042000	17668000	34813000	38684000	431900	17632000	0	2.70293e+07	2.34367e+07	6021300
TcCLB.511289.100	hypothetical protein, conserved	Q4DD10	28538000	27722000	26512000	19548000	23877000	20459000	17662000	28633000	33178000	77021	3912800	1062400	2.75907e+07	2.38928e+07	1.68407e+06
TcCLB.507609.60	inositol-3-phosphate synthase, putative	Q4DFC2	11088000	33703000	23364000	13956000	14817000	12729000	5741300	36718000	34010000	0	0	0	2.27183e+07	1.96619e+07	0
TcCLB.506975.69	hypothetical protein, conserved	Q4DGW1	2808300	1782200	6177900	885930	1285900	842020	2158900	8511400	4931900	0	0	0	3.58947e+06	3102675	0
TcCLB.509233.150	cytochrome oxidase subunit VII	Q4DTY0	7281800	3373900	5350000	5648900	1605000	3247100	4568200	5630600	6959900	329590	0	0	5.33523e+06	4609950	109863
TcCLB.510687.100	Unc104-like kinesin, putative	Q4D9X7	137870000	190410000	133700000	74787000	179090000	77390000	79409000	165240000	222250000	0	0	447570	1.53993e+08	1.33028e+08	149190
TcCLB.510729.10	AMP deaminase, putative	Q4DWY4	4739100	1586500	1552700	2330000	0	1140400	3883300	1724900	4523800	0	0	35389	2626100	2.26707e+06	11796.3
TcCLB.510879.40	Carboxypeptidase-like protein	Q4DJX9	2837400	5808300	4210200	1455400	2231500	4429400	0	5388600	8682900	0	0	0	4285300	3.69797e+06	0
TcCLB.506297.110	ATPase, putative	Q4E0Q8	56643000	72859000	16283000	38405000	33762000	27091000	46171000	43869000	62087000	5732500	14409000	4943900	48595000	41897500	8361800
TcCLB.503617.40	ATP synthase F1, alpha subunit, putative (fragment)	Q4CXB4	15127000	12326000	9914900	7960500	13781000	4575900	8308800	16219000	13487000	1092100	6396500	0	1.2456e+07	1.0722e+07	2496200
TcCLB.508067.10	hypothetical protein, conserved	Q4CNG6	178870000	271490000	200880000	91272000	125340000	129280000	85546000	231810000	457550000	720690	2893200	134870	217080000	1.868e+08	1.24959e+06
TcCLB.511277.70	Elongation factor Tu, mitochondrial, putative	Q4E5I8	377910000	370930000	373070000	301950000	321220000	129710000	241730000	422580000	513560000	18402000	26057000	12461000	373970000	3.21792e+08	1.89733e+07
TcCLB.507491.90	cdc2-related protein kinase 4, putative	Q4DRJ1	1444600	3880900	2381900	0	1505600	2129300	2246700	1921100	5456900	0	0	0	2.56913e+06	2.20993e+06	0
TcCLB.505807.60	hypothetical protein, conserved	Q4DQI2	80409000	116320000	30056000	52307000	63005000	35430000	52464000	104830000	81758000	6918300	19209000	2347700	75595000	6.49657e+07	9.49167e+06
TcCLB.508989.50	Domain of Unknown Function (DUF1042), putative	Q4DAD6	69172000	48195000	88024000	43129000	37816000	46169000	61749000	56352000	107760000	602850	0	0	6.84637e+07	5.88292e+07	200950
TcCLB.504001.10	hypothetical protein, conserved	Q4CW23	204430000	346670000	264480000	148890000	136170000	156460000	160610000	306510000	492800000	86507	252020	0	271860000	2.33573e+08	112842
TcCLB.509965.134	hypothetical protein, conserved	Q4E0U7	1822300	1283200	1303400	0	1188400	910870	727330	1802000	2944000	0	399410	0	1.46963e+06	1262100	133137
TcCLB.511903.110	40S ribosomal protein S8, putative	Q4DU83	14627000	9925800	17713000	19840000	9472800	7230100	10668000	14007000	11353000	1702500	1203200	1467600	14088600	12095150	1.45777e+06
TcCLB.509171.29	RNA pseudouridylate synthase, putative	Q4D881	0	4144200	0	0	0	0	0	0	7114300	0	0	0	1381400	1.18572e+06	0
TcCLB.508479.360	hypothetical protein, conserved	Q4E2I4	0	1433900	2075200	1334300	772570	580240	0	1438700	1897600	0	0	0	1169700	1.0039e+06	0
TcCLB.511075.30	TFIIH basal transcription factor complex helicase subunit, putative	Q4CZ36	8462400	9507800	11625000	5604700	7063500	284800	0	11901000	25902000	0	53479	44608	9.86507e+06	8.45933e+06	32695.7
TcCLB.507949.4	cytidine triphosphate synthase, putative	Q4DS18	28468000	59091000	32852000	15085000	34184000	19444000	30466000	47633000	59484000	590990	849390	0	40137000	3.43827e+07	480127
TcCLB.510533.70	protein kinase, putative	Q4DX07	26228000	12872000	18249000	8241700	15113000	13692000	11046000	16641000	33512000	51236	0	32950	1.91163e+07	1.63743e+07	28062
TcCLB.506211.210	mitogen-activated protein kinase kinase kinase, putative	Q4DYJ7	10862000	22291000	21937000	3312100	12579000	4482600	9723700	29362000	34901000	0	242590	0	1.83633e+07	1.57267e+07	80863.3
TcCLB.508727.18	centrin-3	Q4CWI2	7210500	11537000	36331000	7201500	16746000	12547000	8382100	12969000	36470000	0	0	0	18359500	1.57193e+07	0
TcCLB.509695.210	serine peptidase, Clan SC, Family S10, putative	Q4DTP7	6830200	4274000	2054100	1369800	3452000	1360000	3336000	5667600	7344000	0	324530	0	4386100	3754900	108177
TcCLB.506559.4	hypothetical protein, conserved (fragment)	Q4E5C7	1475300	1736000	720480	0	1517900	0	0	2332700	2873700	0	0	0	1.31059e+06	1.12072e+06	0
TcCLB.507093.184	small GTP-binding protein domain containing protein, putative	Q4E1N9	3656700	2851000	2891600	1863100	2717300	1770300	2154800	3256300	4310100	0	0	0	3133100	2678650	0
TcCLB.508175.146	60S ribosomal protein L23a, putative	Q4E2Y1	1865000	2435100	1405900	0	0	0	1481100	4475800	3795800	0	0	0	1902000	1625450	0
TcCLB.504153.100	Tubulin cofactor C domain-containing protein 1, putative	Q4E2S3	1180600	5436300	2029100	1324000	0	1289200	1426400	2923200	7811100	0	0	0	2882000	2.46232e+06	0
TcCLB.507867.60	protein phosphatase 1, regulatory subunit, putative	Q4DCD6	16739000	15671000	20477000	12566000	0	18329000	0	42119000	17340000	0	0	0	17629000	15059000	0
TcCLB.511295.50	hypothetical protein, conserved	Q4D7R8	17789000	15144000	13556000	3804500	6662500	6379500	9903700	21814000	30859000	119860	0	0	1.54963e+07	13237200	39953.3
TcCLB.506743.30	50S ribosomal protein L17, putative	Q4DPQ0	3746900	4202500	3097700	3538300	2906000	3851200	4077700	4488000	0	296140	673220	0	3.68237e+06	3.14353e+06	323120
TcCLB.510645.20	nuclear transcription factor, putative	Q4CXJ4	34866000	73535000	49863000	16923000	29801000	20459000	37606000	84523000	80713000	176290	760330	0	5.27547e+07	4.50042e+07	312207
TcCLB.510901.160	hypothetical protein, conserved	Q4DXB9	1266500	1667100	1511600	866090	0	994830	0	2187600	3525100	142840	0	0	1.48173e+06	1262270	47613.3
TcCLB.510311.20	Ankyrin repeats (3 copies), putative	Q4DTG1	1771700	2173600	1530900	2924800	0	1180600	1135600	1286100	2801100	170600	0	0	1825400	1554700	56866.7
TcCLB.510101.320	hypothetical protein	Q4E3M9	53604000	56117000	14294000	20381000	35184000	18520000	31575000	49348000	56124000	672460	0	0	4.13383e+07	3.51887e+07	224153
TcCLB.503575.34	ribosomal protein L38, putative	Q4D205	79190000	63240000	47402000	37954000	36818000	25876000	40441000	79447000	102210000	1243100	3716700	1263000	6.32773e+07	53791000	2.07427e+06
TcCLB.506925.120	eukaryotic translation initiation factor 5A	Q4E4N4	96235000	124980000	85332000	30489000	55183000	51869000	58079000	146220000	179010000	220040	1203800	0	1.02182e+08	8.68083e+07	474613
TcCLB.509109.140	hypothetical protein, conserved	Q4DQM2	10207000	17421000	12662000	12923000	13547000	6906500	5752300	3878200	25438000	590510	1713300	0	13430000	11407500	767937
TcCLB.506925.480	ribokinase, putative	Q4E4K4	27000000	29262000	25743000	17289000	23878000	9178600	24466000	36054000	28427000	1049700	1300800	0	27335000	2.32154e+07	783500
TcCLB.506755.150	hypothetical protein, conserved	Q4DWK1	10626000	17581000	14893000	8881700	7552000	7660600	8513300	15779000	24791000	0	0	0	1.43667e+07	1.21963e+07	0
TcCLB.511817.120	hypothetical protein, conserved	Q4DYB5	3740200	1755500	2719700	4171300	1855100	1146100	0	2895700	3852000	628430	495920	346650	2.73847e+06	2.32003e+06	490333
TcCLB.509471.40	hypothetical protein, conserved	Q4CZH6	7716100	5874100	16606000	6758100	8012200	3443200	6834600	9345200	16765000	0	0	0	10065400	8.52638e+06	0
TcCLB.509063.30	chaperonin HSP60/CNP60, putative	Q4CPH5	4545400	5617800	10877000	9880100	6369200	1415200	2863400	5075700	10028000	988150	555100	249320	7013400	5938600	597523
TcCLB.510187.300	hypothetical protein, conserved	Q4E4C1	10158000	21013000	15118000	7682100	2780100	13652000	1934200	18588000	33711000	0	0	0	1.54297e+07	13057900	0
TcCLB.510689.30	proteasome beta 7 subunit, putative	Q4D579	7606700	14211000	14318000	3872300	7600300	4556000	4010500	26161000	14956000	0	0	0	1.20452e+07	1.01927e+07	0
TcCLB.505009.49	hypothetical protein, conserved	Q4CT59	8181300	4842900	4499700	4622200	4176500	2516500	0	9360600	8963800	0	0	0	5841300	4.93993e+06	0
TcCLB.508277.290	Rab-GTPase-TBC domain containing protein, putative	Q4E0W9	5164700	12027000	8750200	3696900	6136200	4405200	3515800	9906000	16213000	0	0	0	8647300	7.31218e+06	0
TcCLB.509213.90	hypothetical protein, conserved	Q4DGX9	9444900	17955000	11812000	4419500	7277300	7790300	7126700	15868000	23750000	0	0	0	1.30706e+07	1.10386e+07	0
TcCLB.511239.60	hypothetical protein, conserved	Q4DJ39	18611000	25097000	7859700	10173000	10987000	9597600	8351300	21377000	26580000	0	0	0	1.71892e+07	1.4511e+07	0
TcCLB.505945.10	DNA repair and recombination helicase protein PIF5, putative	Q4D3U9	854010	549420	1959600	868180	1130800	912080	655650	934510	1174800	0	0	0	1121010	946003	0
TcCLB.507053.30	Peptidase family C78, putative	Q4DTK2	890150	3424200	4457900	1652700	2858600	0	1237600	9047600	0	0	0	0	2.92408e+06	2.46608e+06	0
TcCLB.509765.50	trans-sialidase, Group VIII, putative	Q4DBF1	99996000	37321000	53634000	70425000	78140000	51807000	43853000	48407000	29024000	60643000	31906000	92772000	6.36503e+07	5.36093e+07	6.17737e+07
TcCLB.510047.10	hypothetical protein, conserved	Q4DAA4	13709000	31221000	23443000	2305000	22045000	21742000	1778900	16499000	50784000	15223	0	0	22791000	1.91923e+07	5074.33
TcCLB.510595.58	hypothetical protein, conserved	Q4CUV9	58815000	123420000	23077000	72764000	63507000	45702000	30907000	59464000	72901000	0	0	0	6.84373e+07	5.75408e+07	0
TcCLB.509099.140	hypothetical protein, conserved	Q4DNX2	1978600	1528600	1473900	1697200	861530	583560	1612500	1079500	2537900	0	202160	0	1.66037e+06	1395365	67386.7
TcCLB.506367.30	1,2-Dihydroxy-3-keto-5-methylthiopentene dioxygenase, putative	Q4DFX2	29546000	69354000	50299000	25707000	35960000	19519000	37850000	61200000	70373000	552830	1365300	0	49733000	4.17682e+07	639377
TcCLB.509399.130	hypothetical protein, conserved	Q4DUM7	59720000	104790000	26200000	14148000	22825000	12777000	29423000	93286000	147560000	0	0	0	63570000	53336500	0
TcCLB.510003.9	Ankyrin repeats (3 copies), putative	Q4D3R5	22653000	31081000	31850000	12201000	16710000	11197000	22249000	30929000	50305000	0	0	0	28528000	2.39318e+07	0
TcCLB.506289.70	hypothetical protein, conserved	Q4DVZ5	14125000	18476000	0	5369900	8395500	5632600	7250500	11944000	16056000	0	0	0	10867000	9.10808e+06	0
TcCLB.509833.10	hypothetical protein, conserved	Q4CKB2	0	1349400	751870	208620	551340	345190	230440	931160	1251700	0	0	0	700423	586408	0
TcCLB.509569.100	nucleoside phosphorylase, putative	Q4DKS7	264030000	111070000	113020000	122190000	90010000	86246000	160300000	234340000	124140000	100700	81868	638940	1.62707e+08	1.36204e+08	273836
TcCLB.506829.110	fatty acyl CoA synthetase 2, putative	Q4DD91	40830000	42505000	73391000	49181000	27288000	19824000	30468000	86981000	48501000	1975100	988970	0	52242000	4.37072e+07	988023
TcCLB.509499.38	hypothetical protein, conserved	Q4CX84	30663000	51563000	24078000	4826300	19632000	14361000	20911000	51225000	66882000	316600	15519	0	3.54347e+07	29639550	110706
TcCLB.507829.10	cysteine peptidase, Clan CA, family C2, putative	Q4CQB4	10995000	15175000	10495000	4587600	6316100	5447100	5160800	15134000	24670000	0	0	0	1.22217e+07	1.02193e+07	0
TcCLB.508953.40	hypothetical protein, conserved	Q4CSA4	49276000	81253000	72941000	34957000	57751000	36615000	41407000	71680000	97635000	95193	77180	0	6.78233e+07	5.66742e+07	57457.7
TcCLB.506931.10	haloacid dehalogenase-like hydrolase, putative	Q4D2M6	44637000	51257000	72406000	24590000	38237000	17890000	38313000	71787000	90031000	434010	1358700	779200	56100000	46808000	857303
TcCLB.506573.60	WW domain containing protein, putative	Q4D3J6	21613000	32320000	27785000	8727100	16089000	7349100	21447000	37985000	44751000	0	0	0	2.72393e+07	22724700	0
TcCLB.511729.50	hypothetical protein, conserved	Q4CVX8	72087000	121810000	117860000	42745000	60698000	52145000	37682000	109610000	217140000	97799	0	0	103919000	86670000	32599.7
TcCLB.508209.30	hypothetical protein, conserved	Q4DFB8	14286000	23067000	21227000	6242200	8620800	6366100	12763000	24918000	38778000	69484	0	0	1.95267e+07	16281350	23161.3
TcCLB.511481.60	RNA helicase, putative	Q4D1V7	269690000	356360000	258430000	258220000	9687700	172640000	257500000	348010000	428800000	0	223720000	0	2.94827e+08	2.4581e+08	7.45733e+07
TcCLB.506811.20	hypothetical protein, conserved	Q4DV14	35631000	49723000	24032000	10959000	35585000	40082000	16853000	30134000	48786000	0	0	0	36462000	3.03998e+07	0
TcCLB.508461.80	prostaglandin F2alpha synthase	Q4E4V7	3219600000	6880500000	4924500000	2351200000	3535100000	2526000000	2685400000	7311000000	6641000000	11529000	16522000	9934000	5008200000	4174950000	1.26617e+07
TcCLB.508241.60	phosphoadenosine phosphosulfate reductase-like protein, putative	Q4DG30	3435800	18158000	9164300	5421600	7701100	2024300	3502600	8401400	24220000	0	0	0	10252700	8.54517e+06	0
TcCLB.511807.120	kinetoplastid kinetochore protein 11	Q4E1D3	1144600	1096900	2529100	0	676000	0	967920	2681600	3626600	0	0	0	1590200	1.32535e+06	0
TcCLB.508153.220	hypothetical protein, conserved	Q4E668	5555300	9013300	7563300	8335300	4959900	3445900	2467800	7571900	10109000	0	283860	0	7377300	6148300	94620
TcCLB.506855.310	hypothetical protein, conserved	Q4E1R5	172980000	231140000	168400000	52803000	64614000	64533000	6011000	222070000	544220000	2199700	139810	0	190840000	1.59042e+08	779837
TcCLB.511047.50	proteasome regulatory ATPase subunit 2, putative	Q4D0B9	127360000	148220000	86194000	82419000	74950000	57058000	84545000	128550000	174890000	398980	680760	0	1.20591e+08	100402000	359913
TcCLB.504121.30	60S ribosomal protein L4, putative	Q4CQW2	1697400000	1894300000	972210000	1139600000	1049800000	706310000	1400400000	1486900000	1814400000	131950000	212470000	63238000	1.5213e+09	1266235000	135886000
TcCLB.507153.30	dispersed gene family protein 1 (DGF-1), putative	Q4D375	11462000	16412000	33188000	19828000	19418000	12726000	9354900	19464000	20819000	4236900	3077200	2060100	20354000	1.6935e+07	3.12473e+06
TcCLB.506195.190	intraflagellar transport protein 81, putative	Q4DXK7	7971900	7720800	3710900	2159700	3588300	2673600	5918200	8123400	9820200	0	0	0	6.46787e+06	5.38057e+06	0
TcCLB.511647.4	glutamine-dependent carbamoyl-phosphate synthetase, putative	Q4D6X8	52919000	68550000	45856000	46970000	29578000	53931000	33546000	32918000	81306000	2714900	4632400	796330	55775000	4.63748e+07	2.71454e+06
TcCLB.509509.20	C-1-tetrahydrofolate synthase, cytoplasmic, putative	Q4CWE6	14731000	31357000	18758000	9699400	10207000	8366100	14728000	28850000	35879000	0	0	0	2.16153e+07	1.79549e+07	0
TcCLB.503757.10	40S ribosomal protein SA, putative	Q4CUT9	7622800	3950900	16343000	10916000	7847000	7768800	7561500	2963600	9320300	0	0	0	9.30557e+06	7.72953e+06	0
TcCLB.506579.40	hypothetical protein, conserved	Q4DAY3	274940000	484620000	215480000	96796000	244310000	186470000	120340000	421650000	549740000	0	0	16524	3.25013e+08	2.69884e+08	5508
TcCLB.506321.280	Mitochondrial ATP synthase subunit, putative	Q4DYE0	16219000	17878000	38740000	39296000	17438000	9737900	8327100	19644000	26472000	1664900	284010	0	24279000	20152500	649637
TcCLB.510055.60	Probable N6-adenine methyltransferase, putative	Q4DMN3	3755200000	6620900000	3549300000	2134700000	3182200000	2090700000	3050900000	5972600000	6684400000	1808800	352230	766040	4641800000	3.85258e+09	975690
TcCLB.506401.320	60S ribosomal protein L7a, putative	Q4E3R2	30088000	29525000	27966000	31207000	22625000	11788000	15152000	23659000	40873000	4110300	6257400	906110	29193000	2.42173e+07	3.75794e+06
TcCLB.504153.260	Flagellum attachment zone protein 12	Q4E2Q7	12068000	42301000	15829000	10826000	11193000	23197000	10447000	25107000	35643000	0	0	0	2.33993e+07	1.94022e+07	0
TcCLB.510643.190	retrotransposon hot spot (RHS) protein, putative	Q4DWU4	82756000	153500000	107110000	65056000	80972000	49927000	43652000	154080000	175650000	1607500	1692200	0	1.14455e+08	94889500	1099900
TcCLB.509895.10	mitochondrial RNA binding complex 1 subunit, putative	Q4DCY3	27772000	13438000	29503000	35711000	18411000	13987000	13950000	12553000	22597000	929350	648620	443470	23571000	1.95348e+07	673813
TcCLB.508409.280	hypothetical protein, conserved	Q4DWR8	377850	2058000	0	0	0	0	1188500	867700	1977800	0	0	0	811950	672333	0
TcCLB.510243.50	UMP/CMP kinase, putative	Q4D818	70177000	161550000	119520000	42166000	70860000	42227000	69705000	138850000	217830000	0	1441300	541370	1.17082e+08	9.69397e+07	660890
TcCLB.511817.310	Galactose oxidase, central domain containing protein, putative	Q4DY96	74075000	155490000	143690000	37613000	70983000	54671000	60000000	141900000	252830000	1103700	1668200	6085200	1.24418e+08	102999500	2.95237e+06
TcCLB.509767.120	GAF domain/TIP41-like family, putative	Q4DSC2	17368000	30424000	46739000	7939000	24577000	19019000	3738600	36103000	65117000	0	0	0	3.15103e+07	2.60823e+07	0
TcCLB.506563.40	beta tubulin, putative	Q4DQP2	20680000000	12662000000	13182000000	16403000000	9727000000	7238000000	11483000000	13321000000	18826000000	1264700000	1862800000	566000000	15508000000	12833000000	1.23117e+09
TcCLB.510661.250	cystathione gamma lyase, putative	Q4DUG8	554280000	454410000	520410000	138680000	268110000	188830000	331170000	530480000	1073000000	567370	1329800	880330	509700000	4.21712e+08	925833
TcCLB.511869.9	dynein heavy chain, putative (fragment)	Q4CKS7	22971000	55471000	40868000	30370000	25185000	16691000	23411000	35591000	66142000	0	1482200	0	39770000	3.28983e+07	494067
TcCLB.508153.280	60S ribosomal protein L13, putative	Q4E661	2009300000	1794400000	697930000	1025900000	1013000000	514700000	1599600000	1457200000	1834600000	125410000	209890000	108680000	1.50054e+09	1.24083e+09	1.47993e+08
TcCLB.506937.40	dynein heavy chain, putative	Q4CTR4	31365000	8391700	10285000	17578000	9123800	8485000	23928000	7763600	15814000	0	0	0	1.66806e+07	1.37821e+07	0
TcCLB.511019.108	Sybindin-like family, putative	Q4DI27	29549000	15143000	19710000	5210700	9126800	7094300	0	39625000	45325000	0	0	0	2.14673e+07	17730300	0
TcCLB.511367.350	Vps51/Vps67, putative	Q4DYG1	17548000	62215000	13865000	12979000	28349000	13731000	6598300	32533000	60453000	0	0	0	3.12093e+07	2.57739e+07	0
TcCLB.511287.10	TPR repeat, putative	Q4DJ12	8482000	13141000	15797000	14522000	8728700	7728000	6193800	7297800	17238000	0	0	0	1.24733e+07	1.02847e+07	0
TcCLB.508917.30	kinesin, putative	Q4D1J1	3015700	2547100	2857400	1749000	0	0	12125000	0	0	0	0	0	2.80673e+06	2.31233e+06	0
TcCLB.508505.4	hypothetical protein, conserved	Q4D1Y9	16491000	15936000	17451000	6775900	9567800	5282100	20055000	14316000	26108000	68527	0	0	16626000	1.36841e+07	22842.3
TcCLB.509805.200	acetyltransferase, putative	Q4DZY7	80893000	131270000	37351000	29449000	51526000	33689000	35585000	126650000	133120000	0	0	0	8.31713e+07	68336500	0
TcCLB.506959.74	Ankyrin repeats (3 copies), putative	Q4DID5	11830000	20991000	11650000	4633300	12279000	6190000	6267500	22522000	21076000	0	28881	0	1.48237e+07	12161300	9627
TcCLB.479379.9	dynein heavy chain, putative	Q4CKF1	64562000	47911000	60957000	35521000	35506000	28280000	41112000	67631000	76493000	4916500	2800300	395070	57810000	4.74238e+07	2.70396e+06
TcCLB.510393.10	hypothetical protein, conserved	Q4CLL8	5533900	9381000	7463100	2883000	5354600	5988600	5216100	1915300	15347000	0	0	0	7.45933e+06	6.11743e+06	0
TcCLB.508205.20	nucleolar RNA helicase II, putative	Q4CUA4	261440000	280650000	163090000	138500000	147390000	126970000	178560000	303540000	261640000	14419000	32678000	16618000	235060000	1.92767e+08	2.12383e+07
TcCLB.506895.10	hypothetical protein, conserved	Q4D271	13079000	9175200	8740500	5478000	7447100	4129200	6641800	9319600	17801000	605330	155810	0	1.03316e+07	8469450	253713
TcCLB.511727.120	ethanolamine-phosphate cytidylyltransferase	Q4DY47	18603000	51805000	33238000	9148000	4354600	5758100	7451000	55815000	87371000	0	0	0	3.45487e+07	2.83163e+07	0
TcCLB.404001.20	hypothetical protein, conserved	Q4CX61	137010000	208050000	141260000	65754000	86679000	76219000	72901000	173180000	321540000	3253000	13707000	4690600	1.62107e+08	1.32712e+08	7.21687e+06
TcCLB.506945.160	S-adenosylmethionine synthetase, putative	Q4CSC4	32768000	39667000	44397000	26102000	26318000	16222000	19967000	46621000	55810000	1357400	4079500	3056200	38944000	31840000	2.83103e+06
TcCLB.507617.9	prostaglandin F2alpha synthase	Q4CNI1	137290000	194640000	149930000	95189000	93340000	80534000	110670000	211380000	196550000	913770	1304500	0	160620000	1.31277e+08	739423
TcCLB.506165.4	TPR repeat, putative	Q4CPF4	1855100	7827800	7208700	1125800	5534100	4316400	1340400	9637700	5644400	0	0	0	5.63053e+06	4599800	0
TcCLB.507765.60	40S ribosomal protein S21, putative	Q4DFU6	48823000	45467000	46341000	25699000	35370000	26359000	28684000	44266000	69328000	1548000	3828400	2029800	46877000	3.82843e+07	2.46873e+06
TcCLB.511627.110	heat shock protein DNAJ, putative	Q4D832	38198000	73921000	62531000	30314000	39238000	23045000	35470000	67186000	89946000	921950	1886300	0	5.82167e+07	4.75332e+07	936083
TcCLB.504149.50	hypothetical protein, conserved	Q4DUQ9	7522900	20680000	17665000	4017300	13097000	10268000	2168000	16675000	28652000	0	0	150250	15289300	12479550	50083.3
TcCLB.506443.150	retrotransposon hot spot (RHS) protein, putative	Q4DME9	144660000	219170000	168580000	90959000	125610000	75240000	80067000	188740000	308190000	2382300	3191700	2019500	177470000	144801000	2.53117e+06
TcCLB.506587.10	hypothetical protein, conserved	Q4D8X6	3063500	5037900	4444500	0	2670400	2239300	2250800	5372400	7930800	0	0	0	4.18197e+06	3.41062e+06	0
TcCLB.509179.30	methyltransferase domain containing protein, putative	Q4DQ02	5218800	11753000	1305500	1801600	3036600	0	4370100	9651600	10951000	0	0	0	6.09243e+06	4.96848e+06	0
TcCLB.504153.120	hypothetical protein, conserved	Q4E2S1	10950000	10383000	23906000	20552000	6600900	5678500	12625000	16179000	12142000	931170	628660	396900	1.50797e+07	1.22962e+07	652243
TcCLB.508265.100	cytoskeleton associated protein, putative	Q4D770	1222200000	1845700000	1628100000	600520000	934860000	803630000	737970000	1667700000	2894800000	9500300	7433500	1258800	1.56533e+09	1.27325e+09	6064200
TcCLB.509213.40	hypothetical protein, conserved	Q4DGY4	12318000	13484000	17574000	18747000	9542300	5712800	9022000	10115000	17417000	1583100	2004800	590270	1.44587e+07	11759350	1.39272e+06
TcCLB.508409.230	UBX domain-containing protein	Q4DWS3	19114000	24703000	24434000	12768000	16757000	15161000	10678000	19528000	35928000	216350	397990	104000	2.27503e+07	18470000	239447
TcCLB.507083.100	hypothetical protein, conserved	Q4DPM3	5277700	858370	3984900	1948200	2792200	2026600	1207500	3224500	5217200	0	0	0	3.37366e+06	2.73603e+06	0
TcCLB.506625.240	hypothetical protein, conserved	Q4DUB8	2667700000	4701300000	4035500000	1066700000	2152700000	1833400000	1986700000	3919400000	7520100000	9313100	3568400	2729200	3801500000	3.07983e+09	5.20357e+06
TcCLB.509979.90	60S ribosomal protein L35, putative	Q4E2E0	253990000	244030000	113010000	177610000	136830000	100060000	152050000	228840000	194390000	36105000	69066000	47512000	2.03677e+08	1.64963e+08	5.08943e+07
TcCLB.511231.30	hypothetical protein, conserved	Q4CYN9	2256900	1735700	5969800	996020	1688700	2734100	1965000	5198000	3550900	0	0	0	3320800	2.68879e+06	0
TcCLB.443971.10	hypothetical protein, conserved (fragment)	Q4CKU2	2977500	0	0	704380	849840	484020	815010	682230	1283700	0	0	0	992500	803197	0
TcCLB.506569.10	ubiquitin carboxyl-terminal hydrolase, putative	Q4D313	31179000	48647000	42332000	18498000	24258000	19531000	28568000	46016000	60466000	718680	0	0	4.07193e+07	32889500	239560
TcCLB.506693.50	ribonuclease inhibitor-like protein, putative	Q4CV63	5349800	2605700	6637400	3972400	4345300	2283300	4275500	2678000	6013800	85759	0	0	4864300	3928050	28586.3
TcCLB.506975.40	amidohydrolase, putative	Q4DGW6	113380000	298000000	141160000	62206000	114180000	79118000	103460000	243570000	288430000	668350	112120	0	184180000	148494000	260157
TcCLB.509059.20	hypothetical protein, conserved	Q4D949	2174000	3430400	1798600	1390100	1875400	746000	452640	2904300	4562700	0	0	0	2.46767e+06	1.98852e+06	0
TcCLB.511217.160	WW domain containing protein, putative	Q4DVC4	401040000	516140000	342080000	163200000	298610000	189810000	204170000	576930000	596700000	9247	0	109100	4.19753e+08	3.38237e+08	39449
TcCLB.511127.110	ATP-dependent protease ATPase subunit HslU2	Q4E408	15186000	17315000	16646000	10261000	11924000	7059500	13702000	16177000	20027000	0	0	0	1.63823e+07	13191750	0
TcCLB.503833.40	40S ribosomal protein S2, putative	Q4DIZ9	713240000	1226700000	788030000	621380000	595440000	419820000	539300000	879680000	1334900000	30437000	71843000	23948000	9.09323e+08	7.31753e+08	42076000
TcCLB.506503.160	CYTH domain containing protein, putative	Q4DRD0	763630000	1121800000	1207500000	407010000	592890000	536410000	547330000	1209300000	1683400000	1565200	298240	75308	1.03098e+09	829390000	646249
TcCLB.505231.10	dynein heavy chain, putative	Q4CRR4	11800000	4365900	8787400	9920100	4321100	3445200	6042500	5267600	11147000	993010	214500	0	8.31777e+06	6.69058e+06	402503
TcCLB.511693.50	ATP-grasp domain containing protein, putative	Q4DG55	0	1495800	1242900	0	0	0	0	2532300	1868300	0	0	0	912900	733433	0
TcCLB.427789.20	Paraflagellar Rod Proteome Component 9, putative	Q4CPU7	6308500	4355600	13608000	5233900	9000800	5461400	3484600	4699100	11113000	0	0	0	8090700	6498800	0
TcCLB.511545.40	ribosomal protein L27, putative	Q4DMS7	189750000	189970000	81059000	101090000	126530000	72848000	124440000	149820000	165030000	29966000	36718000	13755000	153593000	123293000	26813000
TcCLB.510739.19	cystathione gamma lyase, putative (fragment)	Q4CM88	54695000	55975000	76333000	20544000	27242000	29595000	33598000	62621000	126250000	0	0	0	6.23343e+07	49975000	0
TcCLB.507669.170	WD40/YVTN repeat-like-containing protein	Q4DRV4	13541000	3337500	8156100	10441000	5142600	10545000	3652000	3598900	6741400	222160	0	0	8.34487e+06	6.68682e+06	74053.3
TcCLB.509047.60	hypothetical protein, conserved	Q4D6D6	9221300	9715600	3940700	9199200	6583700	1899300	1204600	6800200	10960000	0	348560	0	7.62587e+06	6.10783e+06	116187
TcCLB.429257.20	cytochrome b5-dependent oleate desaturase	Q4CNT6	3074700	6185400	11350000	14099000	3203700	2583800	2433100	4722100	5972700	0	0	0	6.87003e+06	5502400	0
TcCLB.504163.60	hypothetical protein, conserved	Q4D4R8	9895400	10140000	13710000	4881900	16249000	8315200	2330600	5188700	17052000	0	0	0	1.12485e+07	9002900	0
TcCLB.506241.50	hypothetical protein, conserved	Q4DU40	6880300	11406000	12893000	2547600	6571800	9594300	4762700	6720700	19712000	66025	96618	0	10393100	8.31818e+06	54214.3
TcCLB.507927.60	DJ-1 family protein, putative	Q4D586	102520000	117550000	110650000	29850000	72821000	53388000	70132000	108290000	194540000	757360	1179500	0	110240000	8.81702e+07	645620
TcCLB.505071.90	protein phosphatase 2A, regulatory subunit B, putative	Q4DES0	20704000	35652000	29511000	12308000	13864000	11647000	13170000	28253000	58042000	300590	356390	137620	2.86223e+07	2.28807e+07	264867
TcCLB.504005.60	hypothetical protein, conserved	Q4CY41	7721800	8703600	11144000	2185300	4564200	5693000	8118400	7331500	16114000	0	0	0	9189800	7334400	0
TcCLB.510053.40	hypothetical protein, conserved	Q4D471	12032000	14733000	6548700	6459900	7299300	6266300	5878700	9651900	17557000	0	0	0	1.11046e+07	8.85218e+06	0
TcCLB.508547.180	Uncharacterised protein family (UPF0172), putative	Q4DRE9	50925000	150680000	107380000	32659000	64513000	65611000	57157000	114610000	158000000	0	0	0	102995000	8.20917e+07	0
TcCLB.508347.110	hypothetical protein, conserved	Q4DSX3	233960000	432950000	374930000	140000000	235390000	149860000	125140000	413540000	596370000	0	0	453510	347280000	2.76717e+08	151170
TcCLB.508409.30	DNA-directed RNA polymerase II subunit 3, putative	Q4DWU1	4096000	9846500	3096700	2397700	3717000	2081100	3811300	8796100	6340700	176440	0	0	5.67973e+06	4.52398e+06	58813.3
TcCLB.506945.200	mago nashi-like protein, putative	Q4DX80	8702400	13868000	7113700	4580200	6769500	4115000	3532900	9770300	18463000	141200	105350	0	9894700	7.87182e+06	82183.3
TcCLB.503611.20	ribosomal protein L24, putative	Q4E078	51649000	67819000	40409000	32291000	34261000	33827000	28312000	59073000	66021000	3761200	6609400	1734000	5.32923e+07	42297500	4.03487e+06
TcCLB.504147.30	Protein of unknown function (DUF2870), putative	Q4DZP1	2305200	20891000	21568000	2849000	12776000	1808200	2828700	29258000	21526000	0	0	0	14921400	1.1841e+07	0
TcCLB.508777.140	palmitoyl acyltransferase 5, putative	Q4DS59	1237400	1816500	1357400	1269300	935800	0	1106400	2201400	1486300	92155	0	0	1.47043e+06	1.16653e+06	30718.3
TcCLB.506943.130	hypothetical protein, conserved	Q4DCN1	18642000	26670000	24332000	18373000	15304000	14022000	0	18534000	44236000	0	0	0	2.32147e+07	18411500	0
TcCLB.509611.50	hypothetical protein, conserved	Q4DKA1	0	4469100	4676900	1513200	1564700	3504700	3292400	1532200	3094300	0	0	0	3.04867e+06	2.41692e+06	0
TcCLB.510769.100	hypothetical protein, conserved	Q4DST6	8436100	12708000	4902900	911170	6610300	1948300	2857600	16315000	12655000	0	0	2194600	8.68233e+06	6882895	731533
TcCLB.507991.40	hypothetical protein	Q4DJF5	10769000	17359000	13603000	7010400	8235200	7027300	5042200	15273000	23529000	0	0	0	1.39103e+07	1.10195e+07	0
TcCLB.504427.110	acetyl-CoA synthetase, putative	Q4DYN2	91360000	102370000	97306000	49677000	38904000	32254000	43076000	105650000	191310000	3262600	0	697680	97012000	7.68118e+07	1.32009e+06
TcCLB.510661.19	ubiquitin-activating enzyme E1, putative (fragment)	Q4DUI8	2639300	0	5564700	1961500	1833700	0	837140	4269000	4089100	0	0	0	2.73467e+06	2.16507e+06	0
TcCLB.511895.69	C-5 sterol desaturase, putative	Q4CZD7	3844300	4857600	5185300	4120200	4219500	0	4023800	4226400	5392200	331750	0	0	4.62907e+06	3.66368e+06	110583
TcCLB.511807.160	hypothetical protein, conserved	Q4E1C8	54366000	162330000	141150000	36606000	71403000	60906000	38564000	123880000	234050000	286440	1208900	0	119282000	9.42348e+07	498447
TcCLB.505939.80	hypothetical protein, conserved	Q4D6K4	9473000	6206400	18668000	11035000	5889200	5895200	8092100	8758300	14480000	1555700	1050900	0	1.14491e+07	9.02497e+06	868867
TcCLB.509791.120	kinetoplast-associated protein	Q4DNI4	63238000	66553000	25603000	34692000	30039000	14384000	49289000	61256000	55019000	9099600	19137000	6872800	51798000	4.07798e+07	1.17031e+07
TcCLB.510293.30	Eukaryotic translation initiation factor 4E type 5, putative	Q4CXN1	35882000	42613000	39271000	14054000	22434000	13959000	26004000	50696000	58234000	116950	288370	220230	3.92553e+07	3.08968e+07	208517
TcCLB.508805.100	hypothetical protein, conserved	Q4D5D3	9876100	76268000	35466000	31436000	29596000	6372600	0	43014000	80978000	502280	0	0	40536700	3.18994e+07	167427
TcCLB.508479.260	hypothetical protein, conserved	Q4E2J5	2522100	2252000	1575800	1237300	1132100	970210	1559500	1980100	3111000	0	0	0	2.11663e+06	1665035	0
TcCLB.508479.340	succinyl-CoA synthetase alpha subunit, putative	Q4E2I6	195380000	222960000	451630000	248860000	214630000	152700000	116530000	282360000	353440000	44830000	55352000	25775000	289990000	2.28087e+08	4.19857e+07
TcCLB.506359.80	Outer arm dynein light chain 7	Q4D2U6	4295300	2850700	3140000	996230	2281400	924080	2284300	3616100	6067900	0	0	0	3.42867e+06	2.695e+06	0
TcCLB.510161.20	hypothetical protein, conserved	Q4CWJ0	4816800	1350200	3006900	1995400	1729800	1671300	1804700	3264900	3950200	161690	260480	0	3.05797e+06	2.40272e+06	140723
TcCLB.504105.140	enolase	Q4DZ98	901420000	1359400000	945940000	552760000	956870000	450540000	525890000	1305600000	1246400000	57134000	100500000	49807000	1068920000	8.39677e+08	69147000
TcCLB.509551.130	Uncharacterised conserved protein, putative	Q4DJI7	3973500	5007600	1800200	1245500	1424200	1278100	1078100	1661000	10242000	0	0	0	3.59377e+06	2.82148e+06	0
TcCLB.508173.100	Monooxygenase, putative	Q4DV76	84022000	79864000	82256000	66239000	67477000	40763000	42761000	91258000	77905000	1484800	569550	659760	8.20473e+07	64400500	904703
TcCLB.509213.120	cytosolic nonspecific dipeptidase, putative	Q4DGX6	657580000	1408600000	844300000	407950000	533960000	435030000	677540000	1190400000	1323700000	3557300	8556300	10390000	970160000	761430000	7501200
TcCLB.509331.180	aldose 1-epimerase-like protein, putative	Q4DQX3	2332200	4694200	3102500	1421200	1929200	1151400	1950000	4285300	5161900	181600	403330	0	3376300	2.64983e+06	194977
TcCLB.510669.49	Gim5A protein, putative	Q4CR45	17496000	6674100	17178000	17585000	11804000	5455600	14782000	6770800	8437400	1311600	1641500	0	13782700	10805800	984367
TcCLB.506511.40	hypothetical protein, conserved	Q4D4Q9	6373100	9811600	4650200	2459500	4527100	3661300	3721500	7170800	11117000	0	0	0	6.94497e+06	5.44287e+06	0
TcCLB.506937.10	cytosolic malate dehydrogenase, putative	Q4CTR7	2574600	4835200	3423500	0	3365800	1094100	2782500	4737400	4984500	0	0	0	3611100	2.82738e+06	0
TcCLB.511729.60	MORN repeat-containing protein 1	Q4CVX7	263450000	524970000	10700000	93999000	152330000	907230	160250000	380370000	460290000	0	0	921140	2.66373e+08	2.08024e+08	307047
TcCLB.508555.20	hypothetical protein, conserved	Q4D612	42899000	59818000	47347000	21199000	25676000	27972000	32774000	49872000	76842000	229510	350330	0	5.00213e+07	3.90558e+07	193280
TcCLB.506925.150	protein phosphatase 2C, putative	Q4E4N2	49869000	81722000	73710000	35393000	62995000	48755000	30023000	62382000	80999000	409170	901990	54630	6.84337e+07	53424500	455263
TcCLB.508815.170	ULK family pseudokinase, putative	Q4DMI7	3791100	3219500	2620200	551770	2359900	532070	1598100	4718900	5263500	0	0	0	3.21027e+06	2504040	0
TcCLB.509207.40	Tripartite attachment complex protein 102	Q4DH64	58967000	42412000	58480000	41506000	45069000	24982000	29312000	45664000	62743000	2225400	2336900	451460	5.32863e+07	41546000	1.67125e+06
TcCLB.509103.39	dynein heavy chain, putative	Q4CV55	16547000	13334000	21884000	24083000	9569200	8731600	13846000	11888000	12590000	3745200	4388500	4654700	17255000	13451300	4262800
TcCLB.507927.100	hypothetical protein	Q4D582	209810000	295730000	144420000	97469000	391830000	48521000	62133000	243110000	170060000	1420400	4450300	1404300	2.16653e+08	1.68854e+08	2425000
[truncated: 2,937 more rows]

## Sheet: Amastigotes Supp table 1B
TritrypID	Protein Name	Uniprot ID	C-Turbo 1	C-Turbo 2	C-Turbo 3	F-Turbo 1	F-Turbo 2	F-Turbo 3	WT 1	WT 2	WT 3	Average C-Turbo signal	Average F-Turbo signal	Average WT signal
TcCLB.511249.4	RNA editing 3' terminal uridylyl transferase 1, putative (Fragment)	Q4DDY9	Filtered	NaN	0.00223876	Filtered	3.20969	Filtered	Filtered	Filtered	Filtered	0.00223876	3.20969	0
TcCLB.510257.130	Protein kinase, putative	Q4DBK1	10205.3	32657.5	18224	Filtered	Filtered	6.45971e+06	Filtered	Filtered	Filtered	20362.3	6.45971e+06	0
TcCLB.511543.30	Amino acid transporter, putative;Amino acid transporter, putative	Q4CY96;Q4E277	12526043	1.78574e+06	1.43328e+06	Filtered	1516596736	1.4573e+06	Filtered	Filtered	Filtered	5248352	7.59027e+08	0
TcCLB.511337.39	Uncharacterized protein (Fragment);CHHC U11-48K-type domain-containing protein	Q4CT15;Q4DJT4	23523.4	8048.25	3310.64	Filtered	1.52264e+06	1.19637e+06	2.59998e+06	Filtered	72358.1	11627.4	1.3595e+06	1.33617e+06
TcCLB.511239.20	Uncharacterized protein	Q4DJ43;Q4DUX8	2.48836e+06	232335	163083	10516702	166582304	106780424	Filtered	Filtered	Filtered	961258	9.46265e+07	0
TcCLB.510359.350	Uncharacterized protein	Q4E539	14794.1	24927.9	16728.2	4570098	13616.3	5035.01	Filtered	Filtered	Filtered	18816.7	1.52958e+06	0
TcCLB.508525.40	PINc domain-containing protein	Q4D548	291493	67057.4	184330	17731794	18005.3	Filtered	Filtered	Filtered	Filtered	180960	8.8749e+06	0
TcCLB.510861.150	Uncharacterized protein	Q4DPG8	19940.6	204454	61334.8	7141297	1.06617e+06	613068	Filtered	Filtered	Filtered	95243	2.94018e+06	0
TcCLB.508173.120	Trans-sialidase, putative	Q4DV74	2.53938e+06	656826	62924.3	60704152	Filtered	1737595	Filtered	Filtered	Filtered	1.08638e+06	3.12209e+07	0
TcCLB.504153.210	Uncharacterized protein	Q4E2R2	190151	91785.3	68078.8	1.62703e+06	5.33774e+06	2252237	Filtered	Filtered	Filtered	116672	3.07234e+06	0
TcCLB.510755.89	Kinetoplastid membrane protein KMP-11, putative	Q4D7Y4	6908.38	28519.6	10516.2	Filtered	357088	Filtered	Filtered	Filtered	Filtered	15314.7	357088	0
TcCLB.506595.100	60S acidic ribosomal protein P2, putative;60S acidic ribosomal protein P2, putative	Q4DLC3;Q4DWU6	1418236	521963	179174	48495216	510613	347668	Filtered	Filtered	Filtered	706458	1.64512e+07	0
TcCLB.508479.150	Serine/threonine protein kinase, putative	Q4E2L0	4577.82	7756.57	3838.03	Filtered	203479	40420.6	Filtered	Filtered	Filtered	5390.81	121950	0
TcCLB.511127.250	RING-type domain-containing protein	Q4E3Z8	3837.86	4694.68	2384.23	48569.7	117445	77878.4	Filtered	Filtered	Filtered	3638.92	81297.8	0
TcCLB.510645.30	3,2-trans-enoyl-CoA isomerase, mitochondrial, putative	Q4CXJ3	50916	48902.7	20361.4	Filtered	Filtered	894668	Filtered	Filtered	Filtered	40060	894668	0
TcCLB.504255.30	TPR_REGION domain-containing protein	Q4CV75	52695.5	27723	12057.1	Filtered	1.29656e+06	7331.63	Filtered	Filtered	Filtered	30825.2	651948	0
TcCLB.506249.70	ABC transporter, putative	Q4CX07	9884.61	1098.77	12155.3	162438	Filtered	Filtered	Filtered	Filtered	Filtered	7712.89	162438	0
TcCLB.511185.130	Dispersed gene family protein 1 (DGF-1), putative	Q4DPC9	85545.2	74876.3	103108	609894	3.3485e+06	1.02537e+06	Filtered	Filtered	Filtered	87843	1.66126e+06	0
TcCLB.508965.94	zf-LSD1 domain-containing protein	Q4DL86	61668.1	51959.4	35700.7	902124	Filtered	Filtered	Filtered	Filtered	Filtered	49776	902124	0
TcCLB.509489.10	ANK_REP_REGION domain-containing protein	Q4CPL2;Q4DWI5	5069.43	2991.55	1395.04	Filtered	94437.3	19152.2	Filtered	Filtered	Filtered	3152	56794.7	0
TcCLB.506401.140	Serine/threonine-protein phosphatase	Q4E3S9	3339.36	2706.22	5792.59	40895.2	101052	69465.4	Filtered	Filtered	Filtered	3946.06	70470.9	0
TcCLB.508659.9	TPR-repeat-containing chaperone protein DnaJ, putative (Fragment)	Q4CTK1	1383.13	658.702	NaN	20377.5	11890.6	17685.6	Filtered	Filtered	Filtered	1020.92	16651.3	0
TcCLB.510577.10	Uncharacterized protein (Fragment)	Q4CV18	104377	43386.7	25455.3	Filtered	879067	Filtered	Filtered	Filtered	Filtered	57739.8	879067	0
TcCLB.504149.110	GTP-binding protein, putative	Q4DUQ2	140089	12028.2	40155.4	Filtered	1.65872e+06	285550	Filtered	Filtered	Filtered	64090.7	972134	0
TcCLB.511287.130	J domain-containing protein	Q4DIZ7	Filtered	Filtered	1506.58	5065.78	43857.4	14412.3	19146274	Filtered	Filtered	1506.58	21111.8	19146274
TcCLB.510595.20	Smr domain-containing protein	Q4CUW3	188430	35644.8	31437.1	1.22442e+06	1.12231e+06	Filtered	Filtered	Filtered	Filtered	85170.5	1.17336e+06	0
TcCLB.509647.130	Uncharacterized protein	Q4DPA5	17738.5	25273.8	28795.2	899364	13809.3	55446	Filtered	Filtered	121634	23935.8	322873	121634
TcCLB.507165.50	Cysteine synthase, putative	Q4CST7	1272.56	Filtered	Filtered	11043.2	24465.9	14889.5	Filtered	Filtered	Filtered	1272.56	16799.6	0
TcCLB.508707.50	Uncharacterized protein	Q4E273	10023.8	8614.03	4767.72	15449.5	229769	63688.8	Filtered	Filtered	Filtered	7801.85	102969	0
TcCLB.504071.110	Ama1 protein, putative	Q4D749	119195	34789	42940.5	215493	1.5303e+06	741335	Filtered	Filtered	Filtered	65641.6	829041	0
TcCLB.510577.30	Uncharacterized protein	Q4CV17	Filtered	5797.56	Filtered	68871.3	Filtered	Filtered	Filtered	Filtered	Filtered	5797.56	68871.3	0
TcCLB.511575.130	Folate/pteridine transporter, putative	Q4DG60	240173	397714	181305	2.2321e+06	5361959	1.96949e+06	Filtered	Filtered	Filtered	273064	3.18785e+06	0
TcCLB.503805.6	Uncharacterized protein	Q4D1Y0	117269	281926	72448.4	199665	4.17973e+06	993732	Filtered	Filtered	Filtered	157215	1.79104e+06	0
TcCLB.508953.28	WD_REPEATS_REGION domain-containing protein	Q4CSA5;Q4CXZ1	291202	132287	132596	5.6005e+06	346366	367814	Filtered	Filtered	Filtered	185361	2.10489e+06	0
TcCLB.506831.30	RRM domain-containing protein	Q4D4D0	5046.39	9401.05	681.007	20015.7	85156	60709.1	Filtered	Filtered	Filtered	5042.82	55293.6	0
TcCLB.506989.180	U3 small nucleolar ribonucleoprotein protein MPP10, putative	Q4DW90	NaN	NaN	43.2416	Filtered	456.812	Filtered	Filtered	Filtered	Filtered	43.2416	456.812	0
TcCLB.509013.10	Calpain-like cysteine peptidase, putative (Fragment)	Q4CW02	71112.7	25532.1	30576.2	208066	846675	264977	Filtered	Filtered	Filtered	42407	439906	0
TcCLB.509571.40	RING-type domain-containing protein	Q4D0Q6;Q4D2A5	10969.8	16866.9	7927.73	11308.1	290559	64920.9	Filtered	Filtered	Filtered	11921.5	122263	0
TcCLB.511145.70	Centromere/microtubule binding protein cbf5, putative;Centromere/microtubule binding protein cbf5, putative	Q4D1G9;Q4DAV5	15665.9	3734.69	6040.29	12584.8	62021.4	180784	Filtered	Filtered	Filtered	8480.3	85129.9	0
TcCLB.506957.110	SNF-7-like protein, putative	Q4DKZ2	9265.01	3275.77	4324.69	Filtered	Filtered	56285.9	Filtered	Filtered	Filtered	5621.83	56285.9	0
TcCLB.508469.30	Uncharacterized protein	Q4CW04	12975.6	16793.7	7329.14	32779.4	167913	165987	Filtered	Filtered	Filtered	12366.1	122227	0
TcCLB.506321.330	Sec3_C domain-containing protein	Q4DYD5	33265.5	5641.77	16483.1	Filtered	Filtered	182399	Filtered	Filtered	Filtered	18463.4	182399	0
TcCLB.504047.30	Kinesin-like protein	Q4D7U0	12039.2	8823.93	10676.5	47257.9	162843	96881.1	Filtered	Filtered	Filtered	10513.2	102327	0
TcCLB.506513.20	Uncharacterized protein	Q4DPJ6	12328.2	8257.69	2449.72	12148.9	190722	17984.7	Filtered	Filtered	Filtered	7678.52	73618.7	0
TcCLB.442383.19	Uncharacterized protein	Q4CL24;Q4CQU1	2396.31	7471.11	1052.56	11184.8	67184.8	24748.7	Filtered	Filtered	Filtered	3639.99	34372.8	0
TcCLB.503789.60	Uncharacterized protein	Q4CZL4	29706.7	5884.43	6261.76	171597	167790	44974.3	Filtered	Filtered	Filtered	13951	128120	0
TcCLB.511621.250	Uncharacterized protein	Q4DT41	1.61733e+06	344704	114045	Filtered	12397095	252100	Filtered	Filtered	Filtered	692025	6.3246e+06	0
TcCLB.508975.20	Uncharacterized protein	Q4CV97	7540.14	11737.1	2679.56	10546.8	122085	62370.2	Filtered	Filtered	Filtered	7318.92	65000.5	0
TcCLB.510305.60	Uncharacterized protein	Q4DCR2	32827.9	9982.62	9362.33	Filtered	Filtered	151540	Filtered	Filtered	Filtered	17391	151540	0
TcCLB.511337.10	J domain-containing protein;DnaJ-X domain-containing protein (Fragment)	Q4CT18;Q4D613	27137.3	23238.8	11957.8	99292.1	258238	154490	Filtered	Filtered	Filtered	20778	170673	0
TcCLB.509059.50	Pyridoxal kinase, putative	Q4D946	2088.12	20917.9	4639.14	Filtered	10957	138292	Filtered	Filtered	Filtered	9215.04	74624.7	0
TcCLB.509601.30	Uncharacterized protein	Q4DK83	99609.9	257679	141262	413601	2.03244e+06	1.55479e+06	Filtered	Filtered	Filtered	166184	1.33361e+06	0
TcCLB.506885.14	Ribosomal protein L37	Q4DXW6	11577.5	18444.8	5719.04	Filtered	Filtered	94505	56868.4	Filtered	488988	11913.8	94505	272928
TcCLB.511643.70	Trans-sialidase, putative	Q4DEI7	22199.1	3104.92	31901.1	46028.6	220717	179095	Filtered	Filtered	Filtered	19068.4	148613	0
TcCLB.503697.120	Uncharacterized protein	Q4DKF4	6260.89	5107.38	1226.1	20172.2	48684.2	28334	Filtered	Filtered	Filtered	4198.13	32396.8	0
TcCLB.504593.10	Trans-sialidase, putative (Fragment);Trans-sialidase, putative (Fragment);Trans-sialidase, putative;Trans-sialidase, putative;Trans-sialidase, putative;Trans-sialidase, putative	Q4CPN3;Q4CSN1;Q4CZ80;Q4DEP9;Q4DFP2;Q4DQV8	12559.1	1011.51	3388.73	19802.7	54561.7	55724.2	Filtered	Filtered	Filtered	5653.1	43362.9	0
TcCLB.507723.110	Histone acetyltransferase	Q4DQJ5;Q4E3G3	22043.1	6982.52	7438.79	Filtered	Filtered	92671.4	Filtered	Filtered	Filtered	12154.8	92671.4	0
TcCLB.507603.170	Uncharacterized protein	Q4DW11	129750	43278.8	105102	Filtered	Filtered	679562	Filtered	Filtered	20000.5	92710.1	679562	20000.5
TcCLB.508413.68	Kinetoplastid membrane protein KMP-11	Q4D3A7	1793.98	6197.19	983.651	31131.5	15958.2	18429.8	Filtered	Filtered	Filtered	2991.61	21839.8	0
TcCLB.504933.20	Uncharacterized protein	Q4CRE9	65281.9	36657	28929.8	193905	423296	332363	Filtered	Filtered	Filtered	43622.9	316521	0
TcCLB.506475.105	Uncharacterized protein	Q4DS42	1.76313e+06	350090	184320	15594654	511250	476753	Filtered	Filtered	Filtered	765846	5.52755e+06	0
TcCLB.510629.460	Uncharacterized protein	Q4E3W3	253524	181113	105969	425972	2.12244e+06	1.25835e+06	10990561	Filtered	Filtered	180202	1.26892e+06	10990561
TcCLB.511003.221	Cleavage and polyadenylation specificity factor, putative (Fragment)	Q4DNS8	6857.86	9518.01	3040.27	19217.7	97291.5	19294.3	Filtered	Filtered	Filtered	6472.04	45267.8	0
TcCLB.508739.70	Protein kinase, putative	Q4DNH3	24796.9	71431.4	16297.2	60783.6	516877	202509	Filtered	Filtered	Filtered	37508.5	260056	0
TcCLB.511269.4	Ras-related protein rab-5, putative (Fragment);Ras-related protein rab-5, putative	Q4D504;Q4E002	41403.4	20181.4	8349.54	42211.5	382031	52467.9	Filtered	Filtered	Filtered	23311.5	158904	0
TcCLB.511021.30	Uncharacterized protein	Q4DAB8	417.445	891.075	451.937	2637.76	3450.48	5682.79	Filtered	Filtered	Filtered	586.819	3923.68	0
TcCLB.506673.30	Uncharacterized protein	Q4D6C9	18640.2	17265	45217.8	56484	337112	145673	Filtered	Filtered	Filtered	27041	179757	0
TcCLB.504835.29	Uncharacterized protein (Fragment)	Q4CS15	44043.9	10591.6	5143.38	64578.9	215446	115472	Filtered	Filtered	Filtered	19926.3	131832	0
TcCLB.507491.90	Protein kinase, putative	Q4DRJ1	4252.67	4600.83	1049.56	14123	27415.4	19703.3	Filtered	Filtered	Filtered	3301.02	20413.9	0
TcCLB.508851.160	Uncharacterized protein	Q4DJB8;Q4DNR6	24823.5	3250.03	13315.8	163758	Filtered	3205.1	1.67537e+06	1090443	1.30474e+06	13796.5	83481.5	1.35685e+06
TcCLB.511313.10	PDEase domain-containing protein	Q4D1V3	475.986	1195.11	Filtered	Filtered	4992.39	Filtered	Filtered	Filtered	Filtered	835.547	4992.39	0
TcCLB.429257.10	H/ACA ribonucleoprotein complex subunit	Q4CNT7	4091.66	24363.2	4444.47	7002.71	142277	40042.5	Filtered	Filtered	Filtered	10966.4	63107.5	0
TcCLB.503455.20	Uncharacterized protein	Q4CXE6;Q4DL22	278726	139347	54012.1	553944	1.38291e+06	735260	Filtered	Filtered	Filtered	157361	890704	0
TcCLB.511745.50	Uncharacterized protein	Q4CVL3;Q4CVR7	14492.1	13889.6	7392.75	35447.4	113160	52627.4	Filtered	Filtered	Filtered	11924.8	67078.2	0
TcCLB.506513.110	Peptidase T, putative	Q4DPI6	1985.64	4755.81	1617.94	12904.1	18390.1	15367.4	Filtered	Filtered	Filtered	2786.46	15553.9	0
TcCLB.506797.70	Lysophospholipase, putative	Q4DA08	7171.39	5097.34	4906.32	36225.6	24311.7	34812.6	Filtered	Filtered	Filtered	5725.02	31783.3	0
TcCLB.511367.100	Uncharacterized protein	Q4DYI1	23742.1	7477.49	12358.6	Filtered	5492.49	154699	Filtered	Filtered	112818	14526	80095.8	112818
TcCLB.510257.10	Uncharacterized protein (Fragment);Uncharacterized protein	Q4DBL3;Q4DGY4	NaN	193.198	NaN	Filtered	1063.97	Filtered	Filtered	Filtered	Filtered	193.198	1063.97	0
TcCLB.506801.120	Protein kinase, putative	Q4DH28	105648	36265.2	25990.1	227271	438483	249336	Filtered	Filtered	Filtered	55967.8	305030	0
TcCLB.503891.100	Proteasome subunit beta	Q4CU77	8974.23	11284.5	5676.56	21106.2	57066.9	62906.9	Filtered	Filtered	Filtered	8645.1	47026.7	0
TcCLB.508461.230	Protein kinase, putative	Q4E4T9	207995	424603	10671	3.41262e+06	28734.2	23805.5	Filtered	Filtered	Filtered	214423	1.15505e+06	0
TcCLB.506959.80	Uncharacterized protein	Q4DID4	Filtered	2291.36	1436.51	Filtered	9887.85	Filtered	Filtered	Filtered	Filtered	1863.94	9887.85	0
TcCLB.510571.20	Leucine-rich repeat protein 1 (LRRP1), putative;Leucine-rich repeat protein 1 (LRRP1), putative	Q4CYQ9;Q4D7A7	44334.5	19001.2	10097.8	231528	Filtered	19721.2	Filtered	Filtered	Filtered	24477.8	125624	0
TcCLB.506503.53	Uncharacterized protein	Q4DRE1	22610.1	14279.8	24075.5	29665.8	20517.3	261163	841716	Filtered	549429	20321.8	103782	695572
TcCLB.510955.60	Uncharacterized protein (Fragment)	Q4CZ81	31969	27428.4	17955.1	5087.99	Filtered	258066	Filtered	Filtered	Filtered	25784.2	131577	0
TcCLB.509331.30	Acetyl-coenzyme A synthetase	Q4DQY7;Q4DYN2	4136.07	3294.18	1058	19412.1	13061.9	10771	Filtered	Filtered	Filtered	2829.42	14415	0
TcCLB.506289.80	Small GTP-binding protein, putative	Q4DVZ3	30222.4	57579.2	13347	Filtered	5959.21	330435	Filtered	Filtered	90483.1	33716.2	168197	90483.1
TcCLB.511751.220	AAA domain-containing protein	Q4DVU0	51602	81176.6	18838.5	Filtered	3692.51	497723	Filtered	Filtered	Filtered	50539	250708	0
TcCLB.509617.20	Paraflagellar rod protein 3, putative	Q4D634	20872.5	4570.43	1173.28	91992.7	26304.1	12570.7	Filtered	Filtered	Filtered	8872.08	43622.5	0
TcCLB.506661.150	Uncharacterized protein	Q4DHW9	22760.2	16989.2	3355.54	39192.9	117008	53979.6	Filtered	Filtered	Filtered	14368.3	70060.1	0
TcCLB.510515.30	Uncharacterized protein	Q4DEX7	45568	36484.2	29271.4	103550	156691	275757	Filtered	Filtered	Filtered	37107.8	178666	0
TcCLB.507389.10	Uncharacterized protein (Fragment)	Q4D0J0	60468.8	73733.9	29374.4	415694	16571.6	355244	Filtered	Filtered	Filtered	54525.7	262503	0
TcCLB.508895.30	Sarcoplasmic reticulum glycoprotein, putative	Q4DCC9	6786.8	7267.73	11181.4	40168.5	Filtered	Filtered	Filtered	Filtered	Filtered	8411.99	40168.5	0
TcCLB.507715.40	GTP-binding elongation factor Tu family, putative	Q4DEC2	9328.71	8807.18	6855.24	39491.5	Filtered	NaN	Filtered	Filtered	Filtered	8330.37	39491.5	0
TcCLB.508277.280	Uncharacterized protein	Q4E0X0	32947.4	14951.1	13182.2	46053	135229	107674	Filtered	Filtered	Filtered	20360.2	96318.7	0
TcCLB.510749.4	Ubiquitin-protein ligase, putative (Fragment)	Q4D6U9	23299.8	30551.6	13696.2	18354.6	205875	93820.7	Filtered	Filtered	Filtered	22515.9	106017	0
TcCLB.507669.110	Uncharacterized protein	Q4DRW0	3868.89	3997.59	1835.05	9090.03	21576.6	14933	Filtered	Filtered	Filtered	3233.84	15199.9	0
TcCLB.506925.270	Uncharacterized protein	Q4E4M2	43986.6	14456.6	70772.1	213983	73408.8	318146	139448	Filtered	39464.5	43071.8	201846	89456.3
TcCLB.506179.40	Uncharacterized protein	Q4D1K0	19741.1	36029.4	12671.2	Filtered	Filtered	105439	Filtered	Filtered	Filtered	22813.9	105439	0
TcCLB.507949.4	Cytidine triphosphate synthase, putative (Fragment)	Q4DS18	2822.19	Filtered	NaN	19702.9	18434.6	859.891	Filtered	Filtered	Filtered	2822.19	12999.1	0
TcCLB.506825.150	Uncharacterized protein	Q4DZE8	22818.4	22817.3	20374.3	29469.6	165553	106714	Filtered	Filtered	Filtered	22003.3	100579	0
TcCLB.510655.110	Ribonuclease, putative	Q4DFY0	31723.9	50727.7	33888.8	Filtered	351542	2044.77	Filtered	Filtered	Filtered	38780.1	176793	0
TcCLB.510181.140	Uncharacterized protein	Q4DDH9	266431	139888	44875.3	685336	Filtered	Filtered	118635	Filtered	121734	150398	685336	120184
TcCLB.504121.30	60S ribosomal protein L4, putative	Q4CQW2	6861.28	6120.9	523.502	13000.3	23839	23368.5	Filtered	Filtered	Filtered	4501.89	20069.3	0
TcCLB.510421.180	Casein kinase I, putative	Q4DXR4	66628.7	57797.4	21734.6	622795	5957.6	22487.3	Filtered	Filtered	Filtered	48720.2	217080	0
TcCLB.504047.40	Kinesin, putative	Q4D7T8	272643	17267.6	6570.2	Filtered	Filtered	438137	379336	406312	36447.1	98826.8	438137	274032
TcCLB.511807.200	Uncharacterized protein	Q4E1C5	3663.64	6116.56	3363.04	12621.8	34231.2	11333.8	Filtered	Filtered	Filtered	4381.08	19395.6	0
TcCLB.507099.40	Uncharacterized protein	Q4DSH5	9712.11	8356.02	7201.31	14228	68276.1	29103.8	Filtered	Filtered	Filtered	8423.15	37202.6	0
TcCLB.506175.100	Uncharacterized protein	Q4DES9;Q4DP08	156361	48059.2	19920.9	153932	4990.33	830661	Filtered	Filtered	432590	74780.5	329861	432590
TcCLB.509629.20	DnaJ chaperone protein, putative;Chaperone DnaJ protein, putative (Fragment)	Q4CSF9;Q4CUZ1	143317	113978	26286.7	8126.68	162370	1.07331e+06	Filtered	Filtered	Filtered	94527	414601	0
TcCLB.510105.20	Ribosomal RNA processing protein 41A, putative	Q4DZV2	18194.3	5104.61	6320.46	61229.5	42923.7	25184.7	Filtered	Filtered	Filtered	9873.12	43112.6	0
TcCLB.508479.500	Retrotransposon hot spot (RHS) protein, putative	Q4E2H9	11916.2	12510	2102.42	27110	47915.2	40502.4	Filtered	Filtered	Filtered	8842.88	38509.2	0
TcCLB.508153.80	DNA replication complex GINS protein SLD5	Q4E684	9928.24	4052.4	406.236	13788.3	37915.6	10764.9	Filtered	Filtered	Filtered	4795.62	20822.9	0
TcCLB.507221.30	Uncharacterized protein	Q4D3V6	6542.29	12079.9	10256.9	33165.9	55042	35371.5	Filtered	Filtered	Filtered	9626.37	41193.1	0
TcCLB.511859.90	Uncharacterized protein	Q4DLQ3	39542.5	72839.3	33825.7	27861.2	383618	210871	Filtered	Filtered	Filtered	48735.8	207450	0
TcCLB.511807.253	zf-Tim10_DDP domain-containing protein	Q4E1C1	9974.89	3711.72	2791.67	9703.03	39675.8	20555.6	Filtered	Filtered	Filtered	5492.76	23311.5	0
TcCLB.511693.30	Uncharacterized protein	Q4DG57	7193.54	776.429	Filtered	7005.84	26632.7	Filtered	Filtered	Filtered	Filtered	3984.99	16819.2	0
TcCLB.509009.10	Dynein heavy chain, cytosolic, putative	Q4CNG7	7895.83	2394.61	769.255	Filtered	15502.7	Filtered	Filtered	Filtered	Filtered	3686.57	15502.7	0
TcCLB.506851.10	Protein kinase, putative	Q4CVU2	4094.86	1833.55	1259.46	3703.24	14779.6	11615.1	Filtered	Filtered	Filtered	2395.96	10032.6	0
TcCLB.508461.490	60S ribosomal protein L23, putative;60S ribosomal protein L23, putative	Q4E4R0;Q4E4R1	1120031	1.84115e+06	1.5742e+06	5519895	7.89223e+06	5447019	11705885	3.97283e+06	4084023	1.51179e+06	6.28638e+06	6.58758e+06
TcCLB.505763.19	Plasma membrane ATPase (Fragment)	Q4CQ52	123889	37742.3	12078.7	Filtered	240769	Filtered	Filtered	Filtered	Filtered	57903.4	240769	0
TcCLB.504427.140	Uncharacterized protein	Q4DYM9	4510.6	8877.52	5327.49	2953.44	32218.6	42557.5	Filtered	Filtered	Filtered	6238.54	25909.8	0
TcCLB.508637.160	Dual specificity protein phosphatase, putative	Q4DLI1	3441.67	7634.83	1239.09	Filtered	16908.8	Filtered	Filtered	Filtered	Filtered	4105.2	16908.8	0
TcCLB.510283.50	Uncharacterized protein	Q4DDQ6;Q4DLH9	10498.7	10042.8	6120.65	Filtered	36401	Filtered	Filtered	Filtered	Filtered	8887.39	36401	0
TcCLB.508175.60	Uncharacterized protein	Q4E2Y8	138541	171079	25534.9	1.18183e+06	103121	81982.7	Filtered	Filtered	Filtered	111718	455644	0
TcCLB.511051.70	Aminopeptidase	Q4D5P1	125661	136656	87020.4	307009	377551	738864	Filtered	Filtered	Filtered	116446	474475	0
TcCLB.510289.10	Uncharacterized protein	Q4D5N7	1252.28	5275.42	Filtered	Filtered	17313.1	9077	Filtered	Filtered	Filtered	3263.85	13195	0
TcCLB.506859.110	3'a2rel-related protein, putative	Q4DVG4	46889.1	32096.3	15623.2	88128.5	153372	138338	Filtered	Filtered	141164	31536.2	126613	141164
TcCLB.507081.30	Translation elongation factor EF-2, putative	Q4DGU6	123205	5909.25	264555	536393	790011	228970	311454	Filtered	118707	131223	518458	215080
TcCLB.506287.140	Prefoldin subunit 3	Q4DIX0	18513.4	20393.9	12474.2	Filtered	35099.3	95729.2	Filtered	Filtered	Filtered	17127.2	65414.3	0
TcCLB.503409.10	Protein kinase domain-containing protein	Q4CP45	62674.3	32245.3	13577.5	240906	159497	13903	Filtered	Filtered	Filtered	36165.7	138102	0
TcCLB.504081.260	Leishmanolysin-like peptidase	Q4E465	31424.1	26657.8	14786.3	43565.8	104836	126859	Filtered	Filtered	Filtered	24289.4	91753.9	0
TcCLB.511003.50	Lactamase_B domain-containing protein	Q4DNU5	25297.8	14092.1	20922.7	Filtered	75781.5	Filtered	Filtered	Filtered	Filtered	20104.2	75781.5	0
TcCLB.509157.210	Uncharacterized protein	Q4DTD2	9550.5	3043.17	3147.37	15159.4	15555.1	28416.4	Filtered	Filtered	Filtered	5247.02	19710.3	0
TcCLB.507709.70	TPR_REGION domain-containing protein	Q4DIV7	8398.28	7397.53	1761.84	18125.2	15706.7	29849.5	Filtered	Filtered	Filtered	5852.55	21227.1	0
TcCLB.508161.10	Mucin-associated surface protein (MASP), putative	Q4D479	3384188	4402455	2.78922e+06	3.09234e+06	22175432	13080238	Filtered	Filtered	Filtered	3.52529e+06	1.27827e+07	0
TcCLB.510303.170	Uncharacterized protein	Q4DZ05	24853.9	24030.8	23048.2	Filtered	12470.1	159927	Filtered	Filtered	Filtered	23977.6	86198.7	0
TcCLB.511635.20	Histone H2B	Q4CTD7;Q4CTD8	5798.26	3843.07	3099	Filtered	20458	10061.4	Filtered	Filtered	Filtered	4246.78	15259.7	0
TcCLB.508475.20	Uncharacterized protein	Q4CQ78	2035.74	3841.72	866.569	Filtered	13332	2721.74	Filtered	Filtered	Filtered	2248.01	8026.85	0
TcCLB.509965.20	AAA_28 domain-containing protein	Q4E0V7	758104	278320	149379	4.08139e+06	77355.9	71128.2	Filtered	Filtered	Filtered	395268	1.40996e+06	0
TcCLB.504177.30	Uncharacterized protein	Q4CT77;Q4CVG0	19067	9445.15	7885.64	12011.4	12103	105616	Filtered	Filtered	Filtered	12132.6	43243.4	0
TcCLB.506859.180	Uncharacterized protein	Q4DVF8	15653.3	19635.7	4198.07	Filtered	46818.6	Filtered	Filtered	Filtered	Filtered	13162.4	46818.6	0
TcCLB.510335.10	Uncharacterized protein	Q4CWE8;Q4DBH2	1918.26	Filtered	Filtered	7007.16	9253.17	4022.46	Filtered	Filtered	Filtered	1918.26	6760.93	0
TcCLB.507159.14	Uncharacterized protein	Q4D0Z4;Q4DDD2	21497.3	41522.1	4713.39	32481.4	134646	69804.9	Filtered	Filtered	Filtered	22577.6	78977.3	0
TcCLB.507527.20	WW domain-containing protein	Q4CZ62	981669	233864	58715.3	3.95695e+06	316598	164129	Filtered	Filtered	Filtered	424749	1.47922e+06	0
TcCLB.506933.80	DNA-directed RNA polymerases I, II, and III subunit RPABC3	Q4DCA7	11170.9	3807.41	78732.1	Filtered	Filtered	106695	Filtered	Filtered	Filtered	31236.8	106695	0
TcCLB.506559.4	Uncharacterized protein (Fragment)	Q4E5C7	6829.27	30957.1	15321.6	101540	Filtered	19300	Filtered	Filtered	Filtered	17702.7	60420.2	0
TcCLB.509053.110	Ubiquitin fusion degradation protein 2, putative;Ubiquitin fusion degradation protein 2, putative	Q4DG09;Q4E0T5	19666	33409.7	19089.5	Filtered	Filtered	79814.6	Filtered	Filtered	Filtered	24055	79814.6	0
TcCLB.510841.20	C2H2-type domain-containing protein	Q4CNW9;Q4CR81;Q4CSJ6;Q4D638	4102.85	2835.73	1509.83	1775.87	17185	9070.84	Filtered	Filtered	Filtered	2816.14	9343.91	0
TcCLB.503583.50	Uncharacterized protein	Q4D690	8993.89	8160.92	2083.07	34482.7	11673.9	17578.8	Filtered	Filtered	Filtered	6412.63	21245.1	0
TcCLB.504105.180	Uncharacterized protein	Q4DZ94	11151	10995.3	8700.29	8428.91	27143.1	66183	93093.5	Filtered	15860.7	10282.2	33918.3	54477.1
TcCLB.506425.90	Uncharacterized protein	Q4DM48	72619.3	61241.1	6182.6	216560	213435	31656	Filtered	Filtered	Filtered	46681	153884	0
TcCLB.506407.60	CS domain-containing protein	Q4DCV7	3610.26	2362.93	1223.77	4425.81	14463.7	4747.31	Filtered	Filtered	Filtered	2398.99	7878.95	0
TcCLB.507867.60	Protein phosphatase 1, regulatory subunit, putative	Q4DCD6	Filtered	1660.49	Filtered	Filtered	5415.7	Filtered	Filtered	Filtered	Filtered	1660.49	5415.7	0
TcCLB.508501.290	Kinesin-like protein	Q4DUT7	117033	6584.55	34720.3	31715.5	23016.4	460709	288668	Filtered	472347	52779.2	171814	380507
TcCLB.511859.70	Uncharacterized protein	Q4DLQ5	8959.93	13388	4992.71	5513.22	65543.1	17650.9	Filtered	Filtered	Filtered	9113.55	29569.1	0
TcCLB.507073.10	Uncharacterized protein (Fragment)	Q4CX83	66905.6	63828.5	50672.2	155374	144052	282925	Filtered	Filtered	Filtered	60468.7	194117	0
TcCLB.510885.80	Uncharacterized protein	Q4DP50	7238.77	724.999	4653.86	9787.12	17646.3	13033.5	Filtered	Filtered	Filtered	4205.88	13489	0
TcCLB.508405.80	Separase, putative	Q4D5G8	2488.44	960.688	1508.15	6375.67	4159.93	Filtered	Filtered	Filtered	Filtered	1652.43	5267.8	0
TcCLB.511249.50	Ubiquinone biosynthesis protein	Q4DDY2	213278	20488.4	838915	199186	38012.4	3.17913e+06	1.12232e+06	Filtered	1.10168e+06	357561	1.13878e+06	1.112e+06
TcCLB.510955.50	Uncharacterized protein	Q4CZ82	14578.6	10893.5	1771.42	6875.99	35402.3	44398.2	Filtered	Filtered	Filtered	9081.18	28892.2	0
TcCLB.511127.390	Mon2_C domain-containing protein	Q4E3Y4	5869.86	2792.66	1407.02	830.256	15303.4	15756.9	Filtered	Filtered	Filtered	3356.52	10630.2	0
TcCLB.508173.84	Uncharacterized protein	Q4DV78	43032	11851.7	74521	192224	5978.65	207286	110017	Filtered	75530.2	43134.9	135163	92773.7
TcCLB.509399.140	Uncharacterized protein	Q4DUM6	Filtered	3635.3	2050.41	Filtered	9323.08	8485.74	Filtered	Filtered	Filtered	2842.86	8904.41	0
TcCLB.503625.20	Uncharacterized protein	Q4CRM3	632422	16953.6	397623	217221	1.1358e+06	1923807	2.65261e+06	Filtered	1.47614e+06	349000	1.09227e+06	2.06437e+06
TcCLB.506247.210	Uncharacterized protein	Q4E134	2485.58	3350.95	Filtered	Filtered	9565.29	8685.67	Filtered	Filtered	Filtered	2918.26	9125.48	0
TcCLB.510515.50	Uncharacterized protein	Q4DEX5	35454.6	68128.9	19012.9	74068.7	208439	100608	Filtered	Filtered	Filtered	40865.5	127705	0
TcCLB.508355.160	CBF domain-containing protein	Q4E3B2	Filtered	1571.87	1789.26	3601.71	6884.84	Filtered	Filtered	Filtered	Filtered	1680.56	5243.28	0
TcCLB.506775.130	Uncharacterized protein	Q4DRH2	9168.71	15506	3114.79	18014.2	57451.3	10906.7	Filtered	Filtered	Filtered	9263.16	28790.7	0
TcCLB.503879.30	GPN-loop GTPase 3	Q4DEG3	3556.95	5914.21	1883.22	8344.96	14694	12193.5	Filtered	Filtered	Filtered	3784.79	11744.1	0
TcCLB.503703.10	Uncharacterized protein	Q4D870	8266.68	2602.5	Filtered	Filtered	14192.8	19484.4	Filtered	Filtered	Filtered	5434.59	16838.6	0
TcCLB.508547.70	Uncharacterized protein	Q4DRF9	Filtered	500.08	Filtered	2699.15	398.225	Filtered	Filtered	Filtered	Filtered	500.08	1548.69	0
TcCLB.507519.80	Protein pelota homolog	Q4DP00;Q4DVM1	Filtered	1667.61	Filtered	Filtered	7653.01	2533.8	Filtered	Filtered	Filtered	1667.61	5093.41	0
TcCLB.504431.64	High mobility group protein, putative;High mobility group protein, putative	Q4D714;Q4DUS7	1668.27	6458.81	Filtered	15453	Filtered	9284.85	Filtered	Filtered	Filtered	4063.54	12368.9	0
TcCLB.511801.10	Uncharacterized protein	Q4D7I4	19490.3	27266	16356.4	Filtered	Filtered	63537.5	Filtered	Filtered	Filtered	21037.5	63537.5	0
TcCLB.503811.70	Uncharacterized protein	Q4D247	1772.8	9395.54	924.701	7595.39	15203.3	13701.8	Filtered	Filtered	Filtered	4031.01	12166.8	0
TcCLB.511707.30	Uncharacterized protein	Q4CS65	829.846	Filtered	658.036	Filtered	3074.63	1407.2	Filtered	Filtered	Filtered	743.941	2240.92	0
TcCLB.509139.10	Uncharacterized protein	Q4CNI8	737924	168934	135025	1.85367e+06	Filtered	234207	Filtered	Filtered	Filtered	347294	1.04394e+06	0
TcCLB.504431.100	Guanine deaminase	Q4D711	15556.5	3229.82	3419.9	Filtered	22228.2	Filtered	Filtered	Filtered	Filtered	7402.08	22228.2	0
TcCLB.507927.40	Uncharacterized protein	Q4D588	426996	757123	301568	936614	1793219	1.6742e+06	Filtered	Filtered	Filtered	495229	1.46801e+06	0
TcCLB.510301.50	BILBO1_N domain-containing protein	Q4D0P7	9695.46	13380.6	7022.77	Filtered	37866.1	21266.1	Filtered	Filtered	Filtered	10032.9	29566.1	0
TcCLB.506817.30	Ribosomal protein L27, putative;Ribosomal protein L27, putative	Q4D604;Q4DMS7	9830.61	20159.1	4836.28	25167.7	49046.8	26577.2	Filtered	Filtered	Filtered	11608.7	33597.2	0
TcCLB.511501.40	Uncharacterized protein	Q4CV12	868.418	Filtered	3188.8	Filtered	Filtered	5851.86	Filtered	Filtered	Filtered	2028.61	5851.86	0
TcCLB.510359.150	Uncharacterized protein	Q4E556	108479	29457.2	19086.6	357745	48566.5	45704.1	Filtered	Filtered	Filtered	52340.9	150672	0
TcCLB.509455.100	Exonuclease domain-containing protein	Q4DIB7	34085.6	41468.5	11677.8	Filtered	553.115	165798	Filtered	Filtered	Filtered	29077.3	83175.7	0
TcCLB.509149.70	Uncharacterized protein	Q4D166;Q4E2W7	NaN	403.908	NaN	559.116	1646.39	1260.41	Filtered	Filtered	Filtered	403.908	1155.3	0
TcCLB.507681.130	Uncharacterized protein	Q4DW40	368470	141846	57650.5	Filtered	Filtered	535790	Filtered	Filtered	Filtered	189322	535790	0
TcCLB.507857.60	Dynein intermediate chain, putative	Q4D4E6	7310.66	5093.28	2964.56	Filtered	20498	8345.83	Filtered	Filtered	Filtered	5122.83	14421.9	0
TcCLB.510381.50	Uncharacterized protein	Q4CYV0	813.626	9989.26	Filtered	Filtered	15125.4	Filtered	Filtered	Filtered	Filtered	5401.44	15125.4	0
TcCLB.511807.120	Uncharacterized protein	Q4E1D3	7495.02	6857.26	2164.37	Filtered	15334.8	Filtered	Filtered	Filtered	Filtered	5505.55	15334.8	0
TcCLB.507025.30	Uncharacterized protein	Q4D4P4	23687.4	14448.6	24657.9	Filtered	58219.5	Filtered	Filtered	Filtered	Filtered	20931.3	58219.5	0
TcCLB.508185.19	Ubiquitin hydrolase, putative (Fragment)	Q4CKX0	6275.22	2405.33	23457.3	2116.54	Filtered	57335.1	Filtered	Filtered	9816.16	10712.6	29725.8	9816.16
TcCLB.506127.80	Adenylyltransferase and sulfurtransferase MOCS3 homolog	Q4DP92	2857.28	6867.08	1436.04	5568.43	16721.2	8636.17	Filtered	Filtered	Filtered	3720.14	10308.6	0
TcCLB.511319.10	Uncharacterized protein (Fragment)	Q4CU88	16379.9	19088.7	9404.32	Filtered	41270.4	Filtered	Filtered	Filtered	Filtered	14957.6	41270.4	0
TcCLB.506933.60	Mitochondrial RNA binding protein, putative	Q4DCA9	97135.2	4380.72	6132.41	96745.5	131162	66859.1	Filtered	Filtered	Filtered	35882.8	98255.5	0
TcCLB.507963.30	Uncharacterized protein	Q4D5Y4;Q4DSA1	707411	115909	92181.4	2377735	44954.9	71799.5	Filtered	Filtered	Filtered	305167	831496	0
TcCLB.510901.130	Uncharacterized protein	Q4DXC2	17180.6	16742.1	15956.9	21623.8	53064.6	60740.5	Filtered	Filtered	Filtered	16626.5	45143	0
TcCLB.507099.10	AAA domain-containing protein	Q4DSH8	8960.13	36624.7	5747.55	Filtered	66020.5	26641.9	Filtered	Filtered	Filtered	17110.8	46331.2	0
TcCLB.509171.90	Splicing factor 3A, putative	Q4D874	1373.61	4049.88	582.785	Filtered	5900.88	4937.31	Filtered	Filtered	Filtered	2002.09	5419.09	0
TcCLB.508175.290	Kinesin motor domain-containing protein	Q4E2W8	8229.01	1464.25	12403.7	8343.48	5390.76	45931.2	Filtered	Filtered	Filtered	7365.64	19888.5	0
TcCLB.506567.90	Thioredoxin domain-containing protein	Q4DBT9;Q4DPX5	32318.4	17042.8	29807.5	152426	37025.5	23809.5	Filtered	Filtered	Filtered	26389.6	71087	0
TcCLB.506681.40	Uncharacterized protein	Q4D9V7	885911	126451	127801	2.47463e+06	370393	195004	Filtered	Filtered	Filtered	380054	1.01334e+06	0
TcCLB.511029.20	Kinetoplast DNA-associated protein, putative	Q4CN27	12730.8	25140.9	11673.5	Filtered	43776.9	Filtered	Filtered	Filtered	Filtered	16515.1	43776.9	0
TcCLB.509571.30	Uncharacterized protein	Q4D0Q7	3237.52	2601.71	1140.28	1003.74	4592.73	12875.4	Filtered	Filtered	Filtered	2326.5	6157.28	0
TcCLB.510293.20	Cytosolic factor SEC14, putative	Q4CXN2	73207	24561	8513.36	Filtered	80589.3	105493	Filtered	Filtered	Filtered	35427.1	93041.2	0
TcCLB.509787.10	Retrotransposon hot spot (RHS) protein, putative	Q4CUW8	6387.09	2353.77	332.668	8348.06	4311.08	10747.8	Filtered	Filtered	Filtered	3024.51	7802.33	0
TcCLB.505193.90	Uncharacterized protein	Q4DDB4	421615	49238.9	1.59832e+06	443681	Filtered	3110352	1.69827e+06	Filtered	1.25289e+06	689723	1.77702e+06	1.47558e+06
TcCLB.504147.160	ADP-ribosylation factor-like protein, putative	Q4DZM9	50514.2	76824.7	25525.6	32763.4	157101	202002	Filtered	Filtered	Filtered	50954.9	130622	0
TcCLB.509647.40	Uncharacterized protein	Q4DPB4	18367.8	15572.7	5248.22	50342.1	25631.6	24301.4	Filtered	Filtered	Filtered	13062.9	33425.1	0
TcCLB.511505.10	RNA pseudouridylate synthase, putative;RNA pseudouridylate synthase, putative	Q4CQR7;Q4D881	88587.1	65284	11800.8	392631	8203.5	22469	Filtered	Filtered	Filtered	55224	141101	0
TcCLB.510323.60	Uncharacterized protein	Q4D9B6	12401.8	29552.6	36989	12792.4	163145	23367.1	131177	Filtered	142021	26314.5	66435	136599
TcCLB.510609.100	Uncharacterized protein	Q4DJM1	279694	227271	264269	495469	800421	634840	Filtered	Filtered	Filtered	257078	643577	0
TcCLB.506831.70	Glutamyl-tRNA synthetase, putative	Q4D4C4	3469.66	2176.93	1434.96	Filtered	5903.86	Filtered	Filtered	Filtered	Filtered	2360.52	5903.86	0
TcCLB.506227.230	N-acetyltransferase complex ARD1 subunit, putative	Q4DSU6	16814.5	14786.8	3235.05	Filtered	29032.1	Filtered	Filtered	Filtered	Filtered	11612.1	29032.1	0
TcCLB.506227.130	Calpain-like cysteine peptidase, putative	Q4DSV7	64621.6	11076.7	7071.47	24347.1	92099.5	90318.9	Filtered	Filtered	51328.7	27589.9	68921.8	51328.7
TcCLB.509985.30	Uncharacterized protein	Q4CZT1;Q4DEM0	3560.52	7022.18	Filtered	Filtered	13190.8	Filtered	Filtered	Filtered	Filtered	5291.35	13190.8	0
TcCLB.511627.80	Uncharacterized protein	Q4D835;Q4DPL0	22620.7	49246.3	14390.5	37910.5	113290	62209	Filtered	Filtered	Filtered	28752.5	71136.5	0
TcCLB.510431.140	Protein kinase, putative	Q4DXY0	10781.4	Filtered	36771.9	Filtered	Filtered	58651.9	Filtered	Filtered	35409.3	23776.6	58651.9	35409.3
TcCLB.507775.50	Proteasome endopeptidase complex	Q4CTU6;Q4DKR1	5867.67	7875.53	5418.16	Filtered	8347.99	22833.4	Filtered	Filtered	10123.6	6387.12	15590.7	10123.6
TcCLB.504797.20	Uncharacterized protein	Q4DJ28;Q4DM26	79243.6	14008.9	4771.7	77765.9	73501.3	87974.3	Filtered	Filtered	Filtered	32674.7	79747.2	0
TcCLB.506693.30	RNA-binding protein 6, putative;RNA-binding protein 6, putative	Q4CV65;Q4E625	9161.44	8457.91	1661.98	Filtered	Filtered	15568.1	Filtered	Filtered	Filtered	6427.11	15568.1	0
TcCLB.503929.10	V-type ATPase, A subunit, putative	Q4CZX4	7828.85	5272.35	8592.04	2311.83	36698.3	13227.9	Filtered	Filtered	Filtered	7231.08	17412.7	0
TcCLB.507023.220	ASH domain-containing protein	Q4DZ63	116931	13810.8	4997.07	Filtered	108513	Filtered	171089	Filtered	83692.9	45246.3	108513	127391
TcCLB.508503.60	Protein kinase, putative;Protein kinase, putative	Q4D211;Q4DPG2	618215	246198	101440	418179	872717	1.01329e+06	2.87168e+06	Filtered	Filtered	321951	768063	2.87168e+06
TcCLB.504035.130	Uncharacterized protein	Q4DI78	25134.7	15813.8	15315.6	29406.3	61051.5	43063.9	Filtered	Filtered	Filtered	18754.7	44507.2	0
TcCLB.506341.20	Uncharacterized protein	Q4CYW5;Q4CZT4	194625	67233.5	56699.7	77132.3	503780	172682	106281	Filtered	Filtered	106186	251198	106281
TcCLB.511761.89	Uncharacterized protein (Fragment);Uncharacterized protein	Q4D8E5;Q4DSK4	36648.2	41920.7	12156.5	Filtered	2943.14	139726	Filtered	Filtered	Filtered	30241.8	71334.4	0
TcCLB.510311.70	26S protease regulatory subunit, putative	Q4DTF6	Filtered	4904.36	657.189	6508.31	Filtered	Filtered	Filtered	Filtered	Filtered	2780.77	6508.31	0
TcCLB.509001.40	Calpain-like cysteine peptidase, putative	Q4CV42	253462	3.11156e+06	999470	3.49016e+06	5.0211e+06	1.67636e+06	7.44546e+06	Filtered	2.62917e+06	1.45483e+06	3.39587e+06	5.03732e+06
TcCLB.504147.340	Uncharacterized protein	Q4DZL5	5992.3	5908.08	4767.3	Filtered	Filtered	12934.3	Filtered	Filtered	Filtered	5555.89	12934.3	0
TcCLB.508809.30	ABC transporter, putative;ABC transporter, putative	Q4D499;Q4DE21	322647	198649	165176	399039	777825	410298	Filtered	Filtered	Filtered	228824	529054	0
TcCLB.507515.70	Uncharacterized protein	Q4DJ80	23412.2	18133	16881.1	26257.2	73531.6	34696.8	Filtered	Filtered	Filtered	19475.5	44828.5	0
TcCLB.508661.30	DnaJ chaperone protein, putative	Q4CX03	10137.6	3212.05	2816.31	8380.74	22516.8	6102.06	Filtered	Filtered	Filtered	5388.67	12333.2	0
TcCLB.508821.20	Uncharacterized protein	Q4CXI8	258890	38894.7	24095.3	600937	84266.1	43969	Filtered	Filtered	Filtered	107293	243058	0
TcCLB.510953.30	Ubiquitin-like domain-containing protein	Q4CRU5;Q4D2M9	40653.4	40657.3	22961.1	19420.4	114868	101350	Filtered	Filtered	Filtered	34757.2	78546.3	0
TcCLB.510963.50	Fructose-6-phosphate2-kinase/fructose-2, 6-bisphosphatase, putative	Q4D3T5	Filtered	3889.41	1451.59	5835.72	3916.42	8328.45	Filtered	Filtered	Filtered	2670.5	6026.86	0
TcCLB.507787.80	Uncharacterized protein	Q4DHS3;Q4DPE4	13596	22380	13206	Filtered	38402.5	35580.4	Filtered	Filtered	Filtered	16394	36991.4	0
TcCLB.506953.40	Uncharacterized protein	Q4CZI5	24595.3	24828.8	10930.2	44391.3	55043.3	36452	Filtered	Filtered	Filtered	20118.1	45295.5	0
TcCLB.511323.60	Uncharacterized protein	Q4CY71	6324.13	9250.64	3566.64	Filtered	14280.2	14227	Filtered	Filtered	Filtered	6380.47	14253.6	0
TcCLB.508175.30	Uncharacterized protein	Q4E2Z1	32108.4	30756.1	14675.2	32214.2	124210	16463.9	Filtered	Filtered	Filtered	25846.6	57629.4	0
TcCLB.507515.4	Glutathione peroxidase (Fragment)	Q4DJ87	19852.4	13312.5	5571.15	12634.6	49803	23347.5	Filtered	Filtered	Filtered	12912	28595	0
TcCLB.510223.9	RING-type domain-containing protein (Fragment)	Q4CKV4	49173.4	69124.4	30620.4	91293.5	114419	121809	Filtered	Filtered	Filtered	49639.4	109174	0
TcCLB.504105.80	Uncharacterized protein	Q4DZA5	38458.8	195057	33974.2	348212	43099.6	Filtered	Filtered	Filtered	Filtered	89163.3	195656	0
TcCLB.506493.9	Uncharacterized protein (Fragment);CHAT domain-containing protein	Q4DE71;Q4DQ20	4557.97	9605.96	2450.36	Filtered	4897.79	19347.5	Filtered	Filtered	Filtered	5538.1	12122.7	0
TcCLB.510997.30	Uncharacterized protein	Q4CWM6	1870.94	3173.26	2176.4	6138.9	Filtered	4398.1	Filtered	Filtered	Filtered	2406.86	5268.5	0
TcCLB.511239.49	Adenosine 5'-monophosphoramidase, putative;Adenosine 5'-monophosphoramidase, putative	Q4DJ40;Q4DUX5	79151.2	23611.1	24609.4	206435	45618.2	26680.3	Filtered	Filtered	Filtered	42457.2	92911.3	0
TcCLB.506001.90	Retrotransposon hot spot (RHS) protein, putative	Q4DII2	16076.7	13009.9	3956.88	Filtered	37955.5	10180.6	Filtered	Filtered	Filtered	11014.5	24068.1	0
TcCLB.506041.40	Uncharacterized protein	Q4CYQ1;Q4D7S9	2781.49	1979.13	3073.53	4793.78	5516	6806.4	Filtered	Filtered	Filtered	2611.38	5705.39	0
TcCLB.511825.80	I/6 autoantigen, putative	Q4DQ44	248817	345889	199767	140852	710119	882833	Filtered	Filtered	Filtered	264825	577935	0
TcCLB.503749.10	Uncharacterized protein	Q4CVK5	52381.8	25977.4	96711.4	58349.8	272184	50746.4	Filtered	Filtered	Filtered	58356.9	127093	0
TcCLB.510661.19	Ubiquitin-activating enzyme E1, putative (Fragment)	Q4DUI8	2852.5	1428.06	631.12	3510.62	Filtered	Filtered	Filtered	Filtered	Filtered	1637.23	3510.62	0
TcCLB.510877.100	Uncharacterized protein	Q4DPU9	12669.1	13804.6	3041.05	Filtered	36415.5	5702.42	Filtered	Filtered	Filtered	9838.22	21058.9	0
TcCLB.505999.170	Uncharacterized protein	Q4DNV0	11141	41753.6	5304.08	15038.8	66169.7	41969.2	Filtered	Filtered	Filtered	19399.6	41059.2	0
TcCLB.510747.18	Palmitoyltransferase	Q4DLF9	285911	94982.9	139707	403980	255770	439651	Filtered	Filtered	Filtered	173534	366467	0
TcCLB.510661.250	Cystathione gamma lyase, putative	Q4DUG8	16710.8	19627.3	5574.67	22282.6	42235	23962.8	Filtered	Filtered	Filtered	13970.9	29493.4	0
TcCLB.506859.20	Proteasome regulatory ATPase subunit 5, putative	Q4DVH1	9942.18	2667.4	2466.59	3134.69	18731.1	9712.52	Filtered	Filtered	Filtered	5025.39	10526.1	0
TcCLB.511653.20	Dual-specificity protein phosphatase, putative	Q4D4G3	5095.41	21925.2	7288.59	Filtered	Filtered	23939.7	Filtered	Filtered	Filtered	11436.4	23939.7	0
TcCLB.506261.10	Fatty acyl CoA synthetase 2, putative	Q4CMD9	5430.06	1966.05	1827.4	5011.16	6136.5	8152.82	Filtered	Filtered	Filtered	3074.5	6433.49	0
TcCLB.511589.250	Uncharacterized protein	Q4DNQ2	16715.8	42300.6	11449.8	20219.6	79995.4	47213.7	Filtered	Filtered	Filtered	23488.7	49142.9	0
TcCLB.508307.44	WD_REPEATS_REGION domain-containing protein	Q4DRZ1	28914.9	4388.39	5338.31	37179.2	31033.9	12611.1	Filtered	Filtered	Filtered	12880.5	26941.4	0
TcCLB.510767.20	60S ribosomal protein l36, putative;Ribosomal proteins L36, putative;Ribosomal protein L36, putative	Q4CTG8;Q4DBY4;Q4DJZ7	10630.9	14572.1	12083.4	50535.9	10839.2	16262.2	Filtered	Filtered	Filtered	12428.8	25879.1	0
TcCLB.504109.24	Dynein light chain	Q4DR46;Q4E1Q6	162868	39625.8	10268.8	266539	Filtered	28641.6	Filtered	Filtered	Filtered	70920.9	147590	0
TcCLB.510821.50	Replication Factor A 28 kDa subunit, putative	Q4CZG6	19395.6	11672.7	2940.58	16239.8	40676.5	13716.3	Filtered	Filtered	Filtered	11336.3	23544.2	0
TcCLB.506485.80	Oxidoreductase, putative	Q4DAS0	23766.5	13503.7	6978.52	Filtered	30514.5	Filtered	Filtered	Filtered	Filtered	14749.6	30514.5	0
TcCLB.510001.40	Uncharacterized protein	Q4CY85	98809.2	45499.1	30846.2	224820	94733.3	42480.4	Filtered	Filtered	Filtered	58384.8	120678	0
TcCLB.506825.100	Uncharacterized protein;Uncharacterized protein (Fragment)	Q4DZF2;Q4E2Z3	50852.9	68644.6	45898.1	85607.3	82047	171904	Filtered	Filtered	Filtered	55131.9	113186	0
TcCLB.511127.120	Ubiqitin hydrolase, putative	Q4E407	39606.3	10040	8640.96	Filtered	39823.5	Filtered	Filtered	Filtered	Filtered	19429.1	39823.5	0
TcCLB.503959.60	START domain-containing protein	Q4D3D2	Filtered	8555.83	754.171	Filtered	9533.27	Filtered	Filtered	Filtered	Filtered	4655	9533.27	0
TcCLB.506773.120	mRNA cap 0 methyltransferase domain-containing protein	Q4DQF0	1213.91	Filtered	Filtered	1661.05	3306.68	Filtered	Filtered	Filtered	Filtered	1213.91	2483.86	0
TcCLB.509911.90	Peptidase, putative	Q4DFP8	165109	132212	62321.2	277390	321487	133960	Filtered	Filtered	Filtered	119881	244279	0
TcCLB.511731.24	Uncharacterized protein	Q4D7G4	10499.6	6333.45	3152.8	1146.62	32362.9	7191.92	Filtered	Filtered	Filtered	6661.94	13567.1	0
TcCLB.511039.39	C3H1-type domain-containing protein;Uncharacterized protein	Q4CXE8;Q4DNI7	Filtered	NaN	762.528	Filtered	816.349	2277.55	Filtered	Filtered	Filtered	762.528	1546.95	0
TcCLB.504243.40	Ubiquitin-like domain-containing protein	Q4D105	955.991	1790.09	310.086	2636.06	1667.7	1818.82	Filtered	Filtered	Filtered	1018.72	2040.86	0
TcCLB.503703.100	Uncharacterized protein (Fragment)	Q4D861	124345	41507.1	24381.8	64371.9	227165	87318.1	Filtered	Filtered	Filtered	63411.5	126285	0
TcCLB.511287.170	t-SNARE coiled-coil homology domain-containing protein	Q4DIZ3	41800.7	25029.9	15561.1	9162.38	90103.4	64428.1	Filtered	Filtered	Filtered	27463.9	54564.6	0
TcCLB.510733.50	LisH domain-containing protein	Q4D442	Filtered	2071.6	515.708	Filtered	2568.55	Filtered	Filtered	Filtered	Filtered	1293.65	2568.55	0
TcCLB.510187.340	N-acetyltransferase domain-containing protein	Q4E4B7	Filtered	5131.67	9081.81	4603.96	17099.9	20622	Filtered	Filtered	Filtered	7106.74	14108.6	0
TcCLB.508443.40	Uncharacterized protein	Q4D4G7;Q4DTD6	11495.3	18683.7	12306.9	29223.5	23137.3	31978.8	Filtered	Filtered	Filtered	14162	28113.2	0
TcCLB.503899.130	Glutathione peroxidase	Q4DEJ4;Q4DJ86	6903.41	9122.4	19847.5	Filtered	34945.6	12482.6	Filtered	Filtered	Filtered	11957.8	23714.1	0
TcCLB.506303.80	Uncharacterized protein	Q4DN44	10253.3	6695.38	10237.3	Filtered	12178.2	23698.2	Filtered	Filtered	NaN	9061.99	17938.2	0
TcCLB.510329.70	Protein kinase, putative	Q4E3K6	8498.17	6727.08	6729.81	15211.8	16732.5	11335.7	Filtered	Filtered	33813	7318.35	14426.7	33813
TcCLB.509591.60	Phospholipid-transporting ATPase	Q4D434;Q4DGD2	30678144	30580824	15372287	27090748	52465604	70367976	15977906	17922464	19495634	2.55438e+07	49974776	17798668
TcCLB.507711.250	Uncharacterized protein	Q4DZQ3	12777.7	8967.63	2818.9	8826.78	22650.1	16529.9	Filtered	Filtered	Filtered	8188.07	16002.3	0
TcCLB.508741.160	Uncharacterized protein	Q4E356	19675.1	17392.5	1110.02	20669.2	36485.3	17240.1	Filtered	Filtered	Filtered	12725.9	24798.2	0
TcCLB.511275.20	Uncharacterized protein	Q4CTQ9	7823.2	Filtered	3283.07	7204.61	11254.5	13961.9	Filtered	Filtered	Filtered	5553.13	10807	0
TcCLB.510879.160	Tyrosine phosphatase, putative	Q4DJW7	14575.6	8806.48	2392.48	Filtered	16649.5	Filtered	Filtered	Filtered	Filtered	8591.52	16649.5	0
TcCLB.503733.70	Phosphoacetylglucosamine mutase	Q4DA33;Q4DHI5	57698	54334.7	24256.3	22587.2	190343	50318.9	Filtered	Filtered	Filtered	45429.7	87749.6	0
TcCLB.469785.30	Uncharacterized protein	Q4CT00	94149.1	15176.6	7744.86	71077.1	105950	47565	Filtered	Filtered	Filtered	39023.5	74864.2	0
TcCLB.504797.144	Uncharacterized protein	Q4DJ14	34593.1	48785.8	18287.7	41326.1	124223	29325.3	Filtered	Filtered	Filtered	33888.9	64958.2	0
TcCLB.506905.10	Uncharacterized protein	Q4CXS3	3002.31	2401.7	372.057	4490.62	2881.6	Filtered	Filtered	Filtered	Filtered	1925.36	3686.11	0
TcCLB.506559.550	C2 domain-containing protein	Q4E573	Filtered	2201.56	3553.45	4926.2	Filtered	6079.73	Filtered	Filtered	Filtered	2877.51	5502.96	0
TcCLB.510725.60	CBFD_NFYB_HMF domain-containing protein	Q4D3L1;Q4DTC9	11744.7	17054.4	5251.49	17768.4	31434.4	15891.4	Filtered	Filtered	Filtered	11350.2	21698.1	0
TcCLB.506727.40	Uncharacterized protein	Q4DAN3;Q4DMX3	7046.31	12030.6	1253.92	Filtered	23692.8	2190.71	Filtered	Filtered	Filtered	6776.94	12941.7	0
TcCLB.506337.180	Uncharacterized protein	Q4DKX3	8182.47	6418.54	9680.97	22407.7	14461.8	9229.23	Filtered	Filtered	Filtered	8093.99	15366.3	0
TcCLB.510579.40	Uncharacterized protein	Q4D9M0;Q4DD46	117532	120864	76973.4	190889	146877	259285	Filtered	Filtered	Filtered	105123	199017	0
TcCLB.503613.10	Protein kinase, putative	Q4CYK6	561319	18532	7177.33	Filtered	Filtered	369762	Filtered	Filtered	Filtered	195676	369762	0
TcCLB.503679.30	Uncharacterized protein	Q4CRK4	3851.6	5681.68	Filtered	5516.27	6755.79	14412.2	Filtered	Filtered	Filtered	4766.64	8894.76	0
TcCLB.508277.120	Ribonucloprotein	Q4CQQ9	39314.9	108273	172938	54345.4	229034	313784	Filtered	Filtered	Filtered	106842	199055	0
TcCLB.506529.400	Uncharacterized protein	Q4E5P2	15202.7	3868.94	4732.66	Filtered	23546.7	5830.27	Filtered	Filtered	Filtered	7934.76	14688.5	0
TcCLB.504137.30	Uncharacterized protein	Q4DHL8	95140.4	32624.1	56854.8	129429	65096.7	144693	83922.3	Filtered	62819.5	61539.8	113073	73370.9
TcCLB.511571.20	Uncharacterized protein	Q4CUR5	8790.95	1470.24	NaN	5874.53	12677.5	9717.49	Filtered	Filtered	Filtered	5130.59	9423.17	0
TcCLB.508815.40	Uncharacterized protein	Q4DMK0	54693.2	53115.2	37351.4	72592.1	77705.5	115500	Filtered	Filtered	113558	48386.6	88599.1	113558
TcCLB.508299.50	Uncharacterized protein	Q4D9G9;Q4DPQ7	33425.2	18070.1	7689.33	92825.5	10356.7	4218.38	Filtered	Filtered	Filtered	19728.2	35800.2	0
TcCLB.511625.40	Protein phosphatase 2C, putative	Q4DGJ6	26583.8	33544.9	8407.91	34365.6	47530.3	41426.5	Filtered	Filtered	Filtered	22845.6	41107.5	0
TcCLB.511127.5	RNA helicase, putative (Fragment)	Q4E420	2568.14	4253.57	2.93239	Filtered	4082.41	Filtered	Filtered	Filtered	Filtered	2274.88	4082.41	0
TcCLB.510303.280	Uncharacterized protein	Q4DYZ4	4711031	19471966	22774618	2.77407e+06	19618676	61753776	17560692	26553440	190220	1.56525e+07	2.80488e+07	1.47681e+07
TcCLB.508995.50	Uncharacterized protein	Q4D9R0	1.16839e+06	88371	2147696	Filtered	1.84745e+06	2.19816e+06	2635341	3.15909e+06	2.56636e+06	1.13482e+06	2.02281e+06	2.78693e+06
TcCLB.510575.180	Adenylate kinase, putative	Q4DLV1	5160.34	7491.09	4903.24	3054.28	19074.4	9034.96	Filtered	Filtered	Filtered	5851.55	10387.9	0
TcCLB.510329.380	Uncharacterized protein	Q4E3H5	1208.92	6565.62	807.124	Filtered	5045.58	Filtered	Filtered	Filtered	Filtered	2860.55	5045.58	0
TcCLB.508677.160	Uncharacterized protein	Q4DEE8	10003.4	631.122	7936.91	15912.4	12784	3892.67	Filtered	Filtered	Filtered	6190.48	10863	0
TcCLB.506661.10	Elongation of fatty acids protein	Q4DHY3;Q4DUK5	3733.23	4397.73	4194.92	Filtered	4594.16	9822.27	Filtered	Filtered	Filtered	4108.63	7208.22	0
TcCLB.508207.45	Uncharacterized protein	Q4DVN4	19019.1	10204	11036.2	20253.5	15959.6	34405.7	Filtered	Filtered	Filtered	13419.8	23539.6	0
TcCLB.511075.60	Protein kinase, putative	Q4CZ32	13228.1	46267.4	11601.3	18771.1	71728.8	33960.4	Filtered	Filtered	Filtered	23698.9	41486.8	0
TcCLB.509911.40	Uncharacterized protein	Q4DFQ3	5721.79	11573.8	10420.4	16263	11004.9	21223.6	Filtered	Filtered	Filtered	9238.68	16163.8	0
TcCLB.511127.350	RING-type domain-containing protein	Q4E3Y8	14541.5	20483.9	30754.8	56623	2337.6	55952.2	102180	Filtered	35887	21926.7	38304.3	69033.7
TcCLB.507997.50	Uncharacterized protein	Q4D5S1	22914.3	Filtered	5845.15	Filtered	25110.4	Filtered	Filtered	Filtered	Filtered	14379.7	25110.4	0
TcCLB.511685.40	Uncharacterized protein	Q4CZ19	12436.6	20045.2	6754.92	9780.99	33212.3	25043.9	Filtered	Filtered	Filtered	13078.9	22679.1	0
TcCLB.511755.40	Uncharacterized protein	Q4DJ51	70549.7	76216.6	30061.8	67932.2	165595	71420.5	Filtered	Filtered	Filtered	58942.7	101649	0
TcCLB.511465.10	Proteasome activator protein PA26, putative	Q4CPR5	36629.4	36293.3	27359.3	35529.5	69225.8	67908.1	Filtered	Filtered	Filtered	33427.3	57554.5	0
TcCLB.506771.18	Uncharacterized protein	Q4CMZ1;Q4E118	183305	193757	38850	141810	280140	291544	Filtered	Filtered	Filtered	138637	237831	0
TcCLB.506517.40	Uncharacterized protein	Q4DDA9;Q4E1K0	6791.11	10468.1	4306.04	Filtered	12329.9	Filtered	Filtered	Filtered	Filtered	7188.41	12329.9	0
TcCLB.506247.250	Uncharacterized protein	Q4E130	486.66	2316.66	8605.26	Filtered	6517.84	Filtered	Filtered	Filtered	Filtered	3802.86	6517.84	0
TcCLB.507011.200	Dihydroxyacetone kinase 1-like, putative	Q4DU97	6816.98	9053.55	2706.46	9060.35	14593.3	8177.76	Filtered	Filtered	Filtered	6192.33	10610.5	0
TcCLB.504105.40	Conserved oligomeric Golgi complex subunit 6	Q4DZA8	1399.24	2577.97	Filtered	3979.15	2795.64	Filtered	Filtered	Filtered	Filtered	1988.61	3387.39	0
TcCLB.506475.110	Uncharacterized protein	Q4DS41	876508	689870	576054	1.30046e+06	1.40107e+06	942312	Filtered	Filtered	431577	714144	1214613	431577
TcCLB.504213.60	Uncharacterized protein	Q4DIL0;Q4DLL6	24747.2	18906.8	9496.12	10302.8	53458.6	26523	Filtered	Filtered	Filtered	17716.7	30094.8	0
TcCLB.509429.4	Retrotransposon hot spot (RHS) protein, putative (Fragment)	Q4E0M5	149226	145257	76680.9	407984	93030	128459	Filtered	Filtered	Filtered	123722	209824	0
TcCLB.509543.30	Uncharacterized protein;Ras-related protein rab, putative	Q4CWK7;Q4DGK8	32627.7	39634.5	10901.8	Filtered	1797.33	92211	Filtered	Filtered	Filtered	27721.3	47004.2	0
TcCLB.511479.20	Uncharacterized protein	Q4CQH0	21684.2	21385.8	12389.7	28549.6	43197	21793.4	Filtered	Filtered	Filtered	18486.6	31180	0
TcCLB.506893.100	Thymidylate_kin domain-containing protein	Q4D0C9	46114.7	67738.1	12187.3	30342.7	98453.3	82961.5	Filtered	Filtered	Filtered	42013.4	70585.8	0
TcCLB.506525.80	Glycylpeptide N-tetradecanoyltransferase	Q4DK26	3302.68	5115.19	Filtered	Filtered	7047.21	Filtered	Filtered	Filtered	Filtered	4208.94	7047.21	0
TcCLB.507623.120	Uncharacterized protein	Q4DF52	25725.6	19085	10497	36869.9	34268.8	21152.3	Filtered	Filtered	Filtered	18435.8	30763.7	0
TcCLB.507559.80	Deoxyribose-phosphate aldolase, putative	Q4DAG5	6554.47	11159	1761.75	Filtered	10761.5	Filtered	Filtered	Filtered	Filtered	6491.74	10761.5	0
TcCLB.509937.220	Protein kinase, putative	Q4DSP2	131734	81693.9	47977.9	307004	91692.3	34488.6	Filtered	Filtered	Filtered	87135.1	144395	0
TcCLB.510257.80	Peptidase M20/M25/M40, putative;Peptidase M20/M25/M40, putative	Q4DBK5;Q4DGX6	67014.6	27133.5	20171.1	Filtered	113767	12177.4	Filtered	Filtered	Filtered	38106.4	62972	0
TcCLB.510357.10	Thymine dioxygenase JBP1-A	Q4DBW3	6241.06	Filtered	1564.29	Filtered	8210.02	4674.13	Filtered	Filtered	Filtered	3902.67	6442.07	0
TcCLB.511229.90	Uncharacterized protein	Q4D451	50224.6	63226.4	17396.2	69178.1	93613.6	52319.4	Filtered	Filtered	Filtered	43615.8	71703.7	0
[truncated: 5,343 more rows]
