# Supplementary material for: Proximity-Dependent Biotinylation and Identification of Flagellar Proteins in Trypanosoma cruzi
Source: mSphere. 2023 Apr 5;8(3):e00088-23. doi: 10.1128/msphere.00088-23 (PMC10286712; doi:10.1128/msphere.00088-23)
Supplement: TABLE S2 [file msphere.00088-23-s0005.xlsx]

## Sheet: Guide
Supplementary table 2: Filtered proteomics data for epimastigote TurboID experiment. This sheet contains the protein identity and intensity score for all samples in either epimastigotes that was used for statistical analysis.
Tab Labels	Definition
Epimastigote Supp table 2	Epimastigote data after filtering
Column headers
TritrypID	An ID assigned to the protein from VEuPathDB details accessible at: https://tritrypdb.org/tritrypdb/app
Protein Name	Protein name from VEuPathDB
Uniprot ID	An ID assigned to the protein from the Universal Protein Resource details accessible at: https://www.uniprot.org/
C-Turbo	Intensity values for each protein detected in samples collected from cytoplasmic TurboID (FLAG-TurboID) expressing parasites
F-Turbo	Intensity values for each protein detected in samples collected from flagellar TurboID (SMP1-1-FLAG-TurboID) expressing parasites
WT	Intensity values for each protein detected in samples collected from parasites not expressing TurboID
Average C-Turbo signal	Average of the C-Turbo sample intensity values
Average F-Turbo signal	Average of the F-Turbo sample intensity values
Average WT signal	Average of the WT sample intensity values
Average F-Turbo signal/ WT signal	Average of the F-Turbo sample intensity values/Average of the WT sample intensity values, filtering criteria
Average C-Turbo signal/ WT signal	Average of the C-Turbo sample intensity values/Average of the WT sample intensity values, filtering criteria

## Sheet: Epimastigotes Supp table 2
TritrypID	Protein Name	UniProtID	C-Turbo 1	C-Turbo 2	C-Turbo 3	F-Turbo 1	F-Turbo 2	F-Turbo 3	F-Turbo 4	F-Turbo 5	F-Turbo 6	WT 1	WT 2	WT 3	Average C-Turbo signal	Average F-Turbo signal	Average WT signal	Average F-Turbo signal/ WT signal	Average C-Turbo signal/ WT signal
TcCLB.509965.20	hypothetical protein	Q4E0V7	0	0	136050	30839000	99496000	101220000	81636000	194210000	296120000	0	0	323420	45350	1.3392e+08	107807	1242.23	0.42066
TcCLB.506619.30	Flagellar Member 8	Q4DE24	0	0	389630	28607000	57368000	55465000	25622000	102380000	160650000	0	0	0	129877	71682000	0	#DIV/0!	#DIV/0!
TcCLB.509003.40	small myristoylated protein 1-2	Q4CW63	442840	0	0	39516000	40003000	21640000	39380000	94752000	201760000	0	0	0	147613	7.28418e+07	0	#DIV/0!	#DIV/0!
TcCLB.509153.20	hypothetical protein, conserved	Q4DLS8	1788000	690050	1188700	202630000	285650000	214380000	405200000	609290000	881510000	935720	2245900	0	1222250	433110000	1060540	408.386	1.15248
TcCLB.511907.240	Calcium/calmodulin-dependent protein kinase kinase, putative	Q4DY67	487260	244490	506290	77901000	83284000	118470000	129420000	179260000	265590000	0	0	0	412680	1.42321e+08	0	#DIV/0!	#DIV/0!
TcCLB.508999.220	cysteine peptidase, Clan CA, family C2, putative	Q4E0D6	1916900	1689700	794320	245100000	310170000	233710000	290520000	657750000	974990000	508760	0	0	1.46697e+06	452040000	169587	2665.54	8.65029
TcCLB.509003.30	small myristoylated protein 1-1	Q4CW64	39789000	47337000	58085000	13908000000	16867000000	11909000000	4580100000	16926000000	23007000000	42735000	19674000	29984000	4.84037e+07	14532850000	3.07977e+07	471.882	1.57167
TcCLB.510595.20	KH domain/Domain of unknown function (DUF1771)/Smr domain containing protein, putative	Q4CUW3	0	1057600	0	37156000	72465000	40355000	85642000	153300000	160480000	153530	0	0	352533	9.15663e+07	51176.7	1789.22	6.88856
TcCLB.508959.10	hypothetical protein, conserved	Q4CV47	496760	0	0	14460000	22758000	32053000	32642000	49742000	101450000	0	0	0	165587	4.21842e+07	0	#DIV/0!	#DIV/0!
TcCLB.510575.239	hypothetical protein, conserved	Q4DLU5	381540	768000	0	21999000	40519000	24949000	58518000	252380000	168830000	789620	356940	0	383180	94532500	382187	247.346	1.0026
TcCLB.510089.170	casein kinase I, putative	Q4DQZ5	551890	1263400	317370	87552000	150650000	116170000	157020000	257120000	280840000	287150	0	0	710887	174892000	95716.7	1827.18	7.42699
TcCLB.508027.40	folate/pteridine transporter, putative	Q4DG00	392240	245600	342830	7509200	52352000	41975000	63038000	127470000	165800000	0	0	0	326890	7.63574e+07	0	#DIV/0!	#DIV/0!
TcCLB.511911.90	hypothetical protein, conserved	Q4DQV6	4360300	7143400	6604400	1068800000	759320000	593250000	617970000	2163000000	2992000000	1370900	1030200	0	6.03603e+06	1.36572e+09	800367	1706.37	7.54159
TcCLB.506513.150	WD domain, G-beta repeat, putative	Q4DPI4	176580	0	0	948320	7263600	3248600	7107000	9632800	39652000	0	0	0	58860	11308720	0	#DIV/0!	#DIV/0!
TcCLB.506563.200	cysteine peptidase, Clan CA, family C2, putative	Q4DQN6	28206000	26851000	43237000	2329500000	4112200000	5186800000	5175400000	8125200000	12391000000	3643200	1694100	458550	3.27647e+07	6.22002e+09	1931950	3219.55	16.9594
TcCLB.511727.210	Repressor of differentiation kinase 1, putative	Q4DY39	0	0	306700	7231000	13576000	12770000	15085000	28428000	33096000	0	0	12837	102233	1.83643e+07	4279	4291.73	23.8919
TcCLB.507891.20	flagellar calcium-binding-like protein, putative	Q4CTX3	2200000	2811900	660770	229710000	233440000	207680000	331520000	383240000	631740000	0	0	0	1890890	3.36222e+08	0	#DIV/0!	#DIV/0!
TcCLB.511819.20	hypothetical protein, conserved	Q4DCM7	997750	2542100	2802000	415650000	425460000	124470000	119670000	621140000	515610000	0	0	0	2113950	3.70333e+08	0	#DIV/0!	#DIV/0!
TcCLB.506489.20	monoglyceride lipase, putative	Q4CSM0	0	0	246930	3860400	13732000	5800200	2966700	23914000	23661000	0	0	0	82310	1.23224e+07	0	#DIV/0!	#DIV/0!
TcCLB.506801.120	Calcium/calmodulin-dependent protein kinase kinase, putative	Q4DH28	10905000	6240800	4889400	441370000	657230000	661420000	1017300000	1392700000	2388300000	181850	171770	0	7.34507e+06	1.09305e+09	117873	9273.12	62.3132
TcCLB.510635.60	hypothetical protein, conserved	Q4D229	129450	0	0	681290	1486000	1464400	355710	3398900	27972000	0	0	0	43150	5893050	0	#DIV/0!	#DIV/0!
TcCLB.510063.30	hypothetical protein, conserved	Q4CRK8	0	0	215720	0	2862900	0	6282200	20171000	29363000	0	0	0	71906.7	9779850	0	#DIV/0!	#DIV/0!
TcCLB.510565.70	STE/STE11 serine/threonine-protein kinase, putative	Q4DPG2	311720	0	0	6029300	8862700	14090000	4088300	18154000	31211000	0	0	0	103907	1.37392e+07	0	#DIV/0!	#DIV/0!
TcCLB.511431.60	hypothetical protein, conserved	Q4DGA8	1492300	0	0	39878000	22105000	33891000	66092000	68183000	135550000	0	0	0	497433	6.09498e+07	0	#DIV/0!	#DIV/0!
TcCLB.507891.47	flagellar calcium-binding 24 kDa protein	Q4CTX0	414880	0	0	5735200	6849100	4367800	14815000	17317000	38863000	0	0	0	138293	14657850	0	#DIV/0!	#DIV/0!
TcCLB.511771.35	hypothetical protein	Q4DUJ6	0	718240	0	9073900	10630000	10843000	1476500	55318000	62479000	0	0	0	239413	2.49701e+07	0	#DIV/0!	#DIV/0!
TcCLB.504269.20	GPR1/FUN34/yaaH family, putative	Q4CQ00	0	0	490390	1523900	20745000	15635000	3412700	32515000	27570000	0	0	0	163463	1.69003e+07	0	#DIV/0!	#DIV/0!
TcCLB.510577.10	hypothetical protein, conserved	Q4CV18	3010300	0	0	37241000	62663000	45867000	84305000	124250000	255010000	0	0	0	1.00343e+06	101556000	0	#DIV/0!	#DIV/0!
TcCLB.511431.54	hypothetical protein	Q4DGA9	664230	1350200	1080100	48551000	64216000	54072000	75254000	124760000	231080000	0	0	0	1031510	99655500	0	#DIV/0!	#DIV/0!
TcCLB.510331.5	chaperone DNAJ protein, putative (fragment)	Q4CUZ1	822320	295900	0	25414000	21084000	21830000	43508000	43289000	51356000	0	32177	0	372740	34413500	10725.7	3208.52	34.7522
TcCLB.511291.50	hypothetical protein, conserved	Q4DC41	815010	401780	4188000	66325000	85251000	141510000	82573000	204310000	390510000	0	0	0	1.8016e+06	161746500	0	#DIV/0!	#DIV/0!
TcCLB.511289.119	C-terminal motor kinesin, putative (fragment)	Q4DD08	0	562420	0	6357600	15686000	19853000	4042300	16998000	37337000	0	0	0	187473	1.67123e+07	0	#DIV/0!	#DIV/0!
TcCLB.511003.90	hypothetical protein, conserved	Q4DNU1	527480	0	0	4114400	9925100	7876100	9667500	25346000	36934000	0	0	0	175827	15643850	0	#DIV/0!	#DIV/0!
TcCLB.510519.80	DUF2407 ubiquitin-like domain containing protein, putative	Q4DEA8	2225500	2193000	2148100	74715000	132520000	108260000	133030000	271910000	411420000	0	0	0	2.18887e+06	188642500	0	#DIV/0!	#DIV/0!
TcCLB.445553.10	hypothetical protein, conserved	Q4CL20	598810	0	331700	24248000	19226000	17734000	21126000	20343000	47169000	0	130250	0	310170	2.49743e+07	43416.7	575.225	7.14403
TcCLB.510759.40	protein kinase, putative	Q4DS91	1632900	0	698720	38439000	40233000	32927000	69902000	74166000	110570000	35151	0	0	777207	61039500	11717	5209.48	66.3315
TcCLB.510329.180	hypothetical protein, conserved	Q4E3J5	581790	1458200	421940	11320000	42953000	52769000	52795000	61706000	119970000	0	0	0	820643	5.69188e+07	0	#DIV/0!	#DIV/0!
TcCLB.510949.10	kinatase, putative	Q4CPJ1	621160	1072400	927260	16750000	46135000	36407000	33176000	80062000	142130000	0	0	0	873607	59110000	0	#DIV/0!	#DIV/0!
TcCLB.510749.4	ubiquitin-protein ligase, putative	Q4D6U9	186210	0	0	1877500	2705100	3561900	1131000	2941000	12948000	0	0	0	62070	4.19408e+06	0	#DIV/0!	#DIV/0!
TcCLB.510901.190	hypothetical protein, conserved	Q4DXB6	0	1374100	1565800	32200000	40459000	42555000	45829000	72863000	149410000	0	0	0	979967	63886000	0	#DIV/0!	#DIV/0!
TcCLB.511261.90	hypothetical protein, conserved	Q4DL22	3168300	1917300	2316200	31621000	37156000	31889000	256890000	86930000	513720000	0	0	0	2.46727e+06	159701000	0	#DIV/0!	#DIV/0!
TcCLB.511657.20	protein kinase, putative	Q4D9W8	790160	994320	0	16398000	34002000	32085000	31326000	49058000	66685000	0	0	171540	594827	38259000	57180	669.098	10.4027
TcCLB.506681.40	hypothetical protein, conserved	Q4D9V7	31675000	47549000	45955000	1321300000	2255700000	2358000000	1589200000	3395200000	4070100000	4697600	1239700	383610	4.17263e+07	2498250000	2106970	1185.71	19.804
TcCLB.503723.10	hypothetical protein, conserved	Q4D9N2	1600200	4211400	471500	83852000	114400000	91985000	35638000	171220000	242400000	0	0	0	2.09437e+06	1.23249e+08	0	#DIV/0!	#DIV/0!
TcCLB.504255.30	hypothetical protein, conserved	Q4CV75	26897000	21001000	15609000	408930000	600990000	945230000	816160000	2335800000	2327100000	0	0	0	21169000	1239035000	0	#DIV/0!	#DIV/0!
TcCLB.504153.30	Flabarin, putative	Q4E2S5	3305300	36037000	18587000	546050000	1208900000	917340000	678270000	1374800000	1934600000	0	1972700	0	1.93098e+07	1.10999e+09	657567	1688.03	29.3655
TcCLB.508445.70	hypothetical protein, conserved	Q4D4J0	0	1404100	0	12273000	19356000	12312000	24913000	32707000	54550000	0	0	0	468033	26018500	0	#DIV/0!	#DIV/0!
TcCLB.509835.10	Ring finger domain containing protein, putative	Q4CS38	0	1830700	623370	17776000	27780000	27733000	35495000	51512000	111210000	0	0	0	818023	45251000	0	#DIV/0!	#DIV/0!
TcCLB.506287.20	hypothetical protein, conserved	Q4DIX7	4083600	7171400	4400600	119740000	241400000	165650000	222790000	421730000	531800000	0	52161	0	5.21853e+06	2.83852e+08	17387	16325.5	300.14
TcCLB.511245.180	guanin nucleotide-binding protein, putative	Q4DUK2	0	1114400	590580	12238000	22770000	13156000	20005000	45798000	69898000	0	0	0	568327	3.06442e+07	0	#DIV/0!	#DIV/0!
TcCLB.506999.180	protein kinase, putative	Q4DP25	1610200	2424900	2258500	53727000	68639000	71811000	119140000	119430000	211600000	0	0	0	2.09787e+06	1.07391e+08	0	#DIV/0!	#DIV/0!
TcCLB.509713.30	hypothetical protein, conserved	Q4CUF8	0	0	4250900	18036000	33525000	48925000	16905000	123280000	193030000	31426	0	0	1.41697e+06	72283500	10475.3	6900.35	135.267
TcCLB.509011.50	TerD domain containing protein, putative	Q4DDX2	65625000	68164000	30968000	1072200000	1714100000	1563900000	1944600000	4818700000	5100100000	3909400	2757700	1368000	54919000	2.70227e+09	2.67837e+06	1008.92	20.5047
TcCLB.509571.40	Zinc finger, C3HC4 type (RING finger), putative	Q4D0Q6	2478300	3584100	2610000	52030000	88382000	90300000	79633000	180650000	345700000	0	0	0	2890800	1.39449e+08	0	#DIV/0!	#DIV/0!
TcCLB.511269.10	AN1-like zinc finger, putative	Q4D503	2380700	16554000	20378000	272620000	562350000	347380000	663680000	843390000	1088500000	0	0	0	1.31042e+07	6.29653e+08	0	#DIV/0!	#DIV/0!
TcCLB.506125.20	Flabarin, putative	Q4CN66	119790000	217810000	199460000	4492800000	6174200000	6076400000	7860400000	9491600000	16370000000	11285000	2543500	616180	179020000	8410900000	4.81489e+06	1746.85	37.1805
TcCLB.504575.20	hypothetical protein, conserved	Q4CT34	6439100	11346000	1068800	121040000	212440000	171560000	197940000	435900000	572650000	0	0	0	6.28463e+06	285255000	0	#DIV/0!	#DIV/0!
TcCLB.507669.230	hypothetical protein, conserved	Q4DRU8	416010	0	0	4414600	5653300	2888800	4495800	8660500	10906000	0	0	0	138670	6.16983e+06	0	#DIV/0!	#DIV/0!
TcCLB.506825.160	hypothetical protein, conserved	Q4DZE7	497810	4673900	4089800	79246000	105360000	92634000	71431000	205510000	266550000	0	0	0	3087170	136788500	0	#DIV/0!	#DIV/0!
TcCLB.510181.140	hypothetical protein, conserved	Q4DDH9	13651000	12932000	9651300	224860000	577000000	290870000	390120000	740840000	784720000	391210	1079300	71710	12078100	5.01402e+08	514073	975.35	23.4949
TcCLB.510421.180	casein kinase I, putative	Q4DXR4	36877000	86472000	44086000	1152400000	2040800000	1338000000	2493700000	3139700000	3557900000	1951600	1487400	742910	5.58117e+07	2.28708e+09	1393970	1640.7	40.0379
TcCLB.511725.270	WD domain, G-beta repeat, putative	Q4DWG5	1034100	0	981540	15395000	23477000	18223000	19282000	37399000	50262000	11624	0	0	671880	2.73397e+07	3874.67	7056	173.403
TcCLB.504105.130	Voltage-dependent calcium channel subunit, putative	Q4DZ99	53233000	56566000	73480000	1006000000	1746600000	1320100000	1566800000	4012500000	5025000000	3678900	3409600	3719200	61093000	2.44617e+09	3.60257e+06	679.007	16.9582
TcCLB.511165.80	Calcium/calmodulin-dependent protein kinase kinase, putative	Q4D5D9	3496100	4615400	6095300	71846000	133850000	116950000	158000000	207520000	428690000	0	153910	0	4735600	1.86143e+08	51303.3	3628.28	92.3059
TcCLB.507063.10	hypothetical protein	Q4E031	2126600	1668400	1778500	30401000	28538000	46011000	58802000	100730000	169470000	0	0	0	1.85783e+06	7.23253e+07	0	#DIV/0!	#DIV/0!
TcCLB.504123.30	map kinase, putative	Q4CVV5	408260	928100	209340	2486400	9317100	8282700	5005700	44755000	49026000	0	0	0	515233	19812150	0	#DIV/0!	#DIV/0!
TcCLB.510683.20	hypothetical protein, conserved	Q4CNI4	6528900	10810000	10556000	201290000	259500000	150980000	213700000	564080000	739760000	472380	0	834330	9298300	354885000	435570	814.76	21.3474
TcCLB.503955.80	hypothetical protein	Q4DH87	181050	875660	1213200	12259000	8090200	19343000	25300000	44615000	62563000	0	0	0	756637	2.8695e+07	0	#DIV/0!	#DIV/0!
TcCLB.504033.190	EF hand, putative	Q4DR65	0	738450	493000	7058400	9830500	638380	16309000	25704000	31919000	0	0	0	410483	1.52432e+07	0	#DIV/0!	#DIV/0!
TcCLB.510129.30	Surface membrane protein	Q4CP32	9774500	10027000	9813100	191520000	306700000	256070000	228130000	356730000	834730000	223280	250700	0	9.87153e+06	3.62313e+08	157993	2293.22	62.4807
TcCLB.505075.30	hypothetical protein, conserved	Q4CRP3	588910	0	0	4602100	3971200	3618000	6567700	9161600	14952000	0	0	0	196303	7.14543e+06	0	#DIV/0!	#DIV/0!
TcCLB.509933.20	hypothetical protein, conserved	Q4CNS9	293380	1403900	294930	6993000	17424000	19968000	11644000	35821000	50924000	55580	21277	0	664070	2.37957e+07	25619	928.829	25.921
TcCLB.506355.60	small G-protein, putative	Q4DKC7	11875000	7714400	6309300	110260000	216180000	155670000	210770000	463290000	673430000	347980	431190	0	8632900	3.04933e+08	259723	1174.07	33.2388
TcCLB.504017.54	Zinc finger, C3HC4 type (RING finger), putative	Q4D0Z8	0	315490	292030	2036500	6147800	3053200	948520	11153000	19215000	0	0	0	202507	7.09234e+06	0	#DIV/0!	#DIV/0!
TcCLB.511421.150	leucine-rich repeat-containing protein	Q4DWQ1	574950	2296700	643450	7273100	36808000	43602000	5623300	72750000	79718000	0	0	0	1171700	40962400	0	#DIV/0!	#DIV/0!
TcCLB.509391.10	flagellar calcium-binding 24 kDa protein	Q4D1Q2	19602000	19213000	17918000	305550000	417360000	325230000	611410000	873470000	1410100000	868980	1732400	1384900	18911000	6.57187e+08	1328760	494.586	14.2321
TcCLB.506211.114	C-terminal motor kinesin, putative	Q4DYK7	40839000	78227000	48820000	818520000	1541300000	1319600000	766890000	2185300000	4816000000	877380	850120	27788000	55962000	1907935000	9838500	193.925	5.68806
TcCLB.506485.70	hypothetical protein, conserved	Q4DAS1	38651000	13265000	57338000	4846400	3351300000	3955100000	119290000	2966300	4954100	39132	0	0	36418000	1239742800	13044	95043.1	2791.93
TcCLB.509895.100	hypothetical protein, conserved	Q4DCX6	20288000	41798000	28941000	72156000	1380900000	126600000	100430000	2164900000	2112100000	0	0	0	3.03423e+07	9.92848e+08	0	#DIV/0!	#DIV/0!
TcCLB.507529.20	hypothetical protein, conserved	Q4D238	0	919200	263540	4880700	13355000	6018500	4275000	23750000	24711000	16072	0	0	394247	12831700	5357.33	2395.17	73.5901
TcCLB.505193.60	Pseudokinase, putative	Q4DDB9	3276300	4439800	3471700	47726000	58055000	57979000	57084000	186490000	311870000	0	0	0	3.72927e+06	1.19867e+08	0	#DIV/0!	#DIV/0!
TcCLB.507019.80	pdz domain containing protein, putative	Q4DA50	83032000	78985000	112020000	1415200000	1907500000	1765500000	2109100000	4455000000	5622300000	766830	937130	0	9.13457e+07	2879100000	567987	5068.96	160.824
TcCLB.507063.290	hypothetical protein	Q4E009	5595600	3112500	3976900	40532000	60315000	75936000	179520000	160470000	271080000	28696	0	0	4.22833e+06	1.31309e+08	9565.33	13727.6	442.048
TcCLB.506985.40	Polyamine transporter 1, putative	Q4D143	1447100	7526300	453440	15293000	53213000	31349000	14238000	205670000	258260000	1367600	0	437200	3142280	9.63372e+07	601600	160.135	5.2232
TcCLB.509707.10	protein associated with differentiation 8, putative	Q4CSB7	0	0	1932200	11451000	5419200	16189000	12670000	8431000	63204000	383840	0	0	644067	19560700	127947	152.882	5.03387
TcCLB.508739.70	protein kinase, putative	Q4DNH3	4626600	4652000	3404600	30494000	75640000	93345000	91778000	150750000	305880000	269350	112650	0	4.22773e+06	1.24648e+08	127333	978.91	33.2021
TcCLB.510257.130	CAMK/CAMKL family protein kinase, putative	Q4DBK1	24728000	32476000	17102000	277690000	514620000	434570000	385260000	1074600000	1645200000	1034100	0	0	2.47687e+07	721990000	344700	2094.55	71.8557
TcCLB.511215.60	hypothetical protein, conserved	Q4DIG1	132880	0	1268100	7218200	13834000	10859000	8269100	15443000	25758000	0	0	0	466993	13563550	0	#DIV/0!	#DIV/0!
TcCLB.503651.10	Cytokinesis initiation factor 2	Q4CTF4	5900900	7791000	12657000	85511000	175860000	172870000	129990000	349670000	587450000	0	0	0	8.78297e+06	2.50225e+08	0	#DIV/0!	#DIV/0!
TcCLB.511277.190	ras-related GTP-binding protein, putative	Q4E5H4	2305800	656210	0	8383700	18833000	7666600	15855000	39364000	77193000	0	0	0	987337	27882550	0	#DIV/0!	#DIV/0!
TcCLB.509213.140	mitochondrial RNA binding complex 1 subunit, putative	Q4DGX4	16152000	47920000	24673000	201460000	422970000	1178800000	428240000	1592200000	1159300000	10098000	0	9502400	2.95817e+07	830495000	6.53347e+06	127.114	4.52771
TcCLB.509155.10	hypothetical protein, conserved	Q4CV41	136600	1147200	0	3462000	5866600	8722200	1710600	20887000	31428000	0	0	0	427933	1.20127e+07	0	#DIV/0!	#DIV/0!
TcCLB.507143.40	hypothetical protein, conserved	Q4DD24	151670	299330	0	3296700	2843000	1016600	2911800	6657600	8536700	0	0	0	150333	4210400	0	#DIV/0!	#DIV/0!
TcCLB.511333.4	cytoskeleton-associated protein CAP5.5, putative	Q4CP00	5070700	9588500	7782800	88013000	143970000	100020000	145160000	301580000	467100000	442190	188780	0	7.48067e+06	207640500	210323	987.244	35.5675
TcCLB.507023.110	small GTP-binding protein Rab28, putative	Q4DZ75	7095800	6156600	5150300	78281000	107030000	91366000	146760000	241420000	350150000	0	0	0	6.13423e+06	1.69168e+08	0	#DIV/0!	#DIV/0!
TcCLB.506587.60	target SNARE, putative	Q4D8X0	1443000	2167100	1504500	17724000	27436000	20504000	25133000	80594000	108920000	0	0	0	1.70487e+06	46718500	0	#DIV/0!	#DIV/0!
TcCLB.510859.30	hypothetical protein, conserved	Q4D242	0	0	1996700	546570	631190	6871600	0	12647000	88437000	0	0	0	665567	1.81889e+07	0	#DIV/0!	#DIV/0!
TcCLB.511283.230	hypothetical protein, conserved	Q4E2T6	0	0	452640	1267400	2269800	2331200	2916400	5403400	9815000	0	0	0	150880	4.00053e+06	0	#DIV/0!	#DIV/0!
TcCLB.509555.10	hypothetical protein (fragment)	Q4CZA6	1110600	392780	950650	22701000	14490000	15508000	22800000	19535000	33708000	137970	0	0	818010	21457000	45990	466.558	17.7867
TcCLB.504423.10	hypothetical protein, conserved	Q4CYL6	127110000	120780000	70812000	521180000	2293500000	1003800000	2046100000	2190500000	8294300000	1276400	1357900	856590	106234000	2.7249e+09	1163630	2341.72	91.2953
TcCLB.507641.239	hypothetical protein, conserved	Q4DYP9	6885900	6994100	1502500	74681000	87149000	73706000	80207000	186100000	269480000	157630	151530	0	5127500	1.28554e+08	103053	1247.45	49.7558
TcCLB.511753.30	kinesin, putative	Q4DEV3	0	1424900	1575200	14328000	17841000	15023000	12590000	35234000	55232000	0	0	0	1.00003e+06	2.50413e+07	0	#DIV/0!	#DIV/0!
TcCLB.506949.30	hypothetical protein, conserved	Q4D481	4962800	5609800	2543900	34925000	59451000	71838000	59139000	145140000	283830000	357440	184770	0	4.37217e+06	1.09054e+08	180737	603.385	24.1908
TcCLB.511435.40	hypothetical protein, conserved	Q4D2L5	757790	3704800	8145500	25940000	72008000	38008000	65883000	215210000	197450000	7674.6	0	154220	4.2027e+06	102416500	53964.9	1897.84	77.8784
TcCLB.510943.184	Phosphatase and tensin homolog, putative	Q4DRS5	581770	0	468580	6003600	7118400	8642800	5734100	8641100	13883000	0	0	0	350117	8.33717e+06	0	#DIV/0!	#DIV/0!
TcCLB.511757.10	hypothetical protein, conserved	Q4DBD5	37253000	12033000	1895100	0	387630000	347620	485350000	500020000	1054100000	3990400	4105200	3033600	1.70604e+07	4.04575e+08	3.70973e+06	109.058	4.59881
TcCLB.506605.200	hypothetical protein, conserved	Q4DUW0	1411400	298810	3256800	14233000	38127000	19654000	12917000	60750000	85969000	21395	12349	0	1655670	3.86083e+07	11248	3432.46	147.197
TcCLB.503689.4	Ras-related protein RabX1, putative	Q4CV38	17984000	22653000	26047000	244940000	412210000	240030000	395660000	751270000	1057100000	2544900	0	741770	22228000	5.16868e+08	1.09556e+06	471.786	20.2892
TcCLB.510293.20	phosphatidylinositol/phosphatidylcholine transfer protein, putative	Q4CXN2	20669000	95507000	57859000	445750000	693070000	760110000	589860000	1917400000	3513400000	610550	0	0	5.80117e+07	1.31993e+09	203517	6485.62	285.046
TcCLB.508737.40	hypothetical protein	Q4DTI0	0	1465300	0	4786000	9777600	7281800	5656000	13324000	25829000	0	0	0	488433	1.11091e+07	0	#DIV/0!	#DIV/0!
TcCLB.509647.130	hypothetical protein, conserved	Q4DPA5	1763000	2498400	3741400	25381000	39799000	26853000	52923000	81878000	133440000	0	0	0	2667600	6.00457e+07	0	#DIV/0!	#DIV/0!
TcCLB.507011.160	hypothetical protein, conserved	Q4DUA1	9267400	25354000	14908000	161580000	296550000	230610000	422840000	436710000	677860000	0	0	0	16509800	371025000	0	#DIV/0!	#DIV/0!
TcCLB.506947.10	hypothetical protein, conserved	Q4DA30	575240	0	352880	0	1174900	1376700	1834000	21025000	16010000	0	0	0	309373	6.90343e+06	0	#DIV/0!	#DIV/0!
TcCLB.509805.50	AN1-like zinc finger, putative	Q4E003	3165600	6445700	2823800	19956000	68485000	58113000	69003000	144340000	193740000	0	0	0	4.14503e+06	9.22728e+07	0	#DIV/0!	#DIV/0!
TcCLB.509543.30	hypothetical protein	Q4CWK7	2371800	3748900	1973400	20494000	35617000	26492000	31076000	98365000	147750000	52786	0	0	2.69803e+06	5.99657e+07	17595.3	3408.04	153.338
TcCLB.509237.130	cytoskeleton-associated protein CAP5.5, putative	Q4DJS7	37425000	39775000	50527000	533350000	573760000	590300000	563220000	1581400000	1823700000	2494700	200200	0	4.25757e+07	9.44288e+08	898300	1051.19	47.3958
TcCLB.507927.4	Protein kinase B	Q4D592	504820	6403500	2924700	38097000	49311000	48194000	35420000	99492000	162600000	0	0	0	3.27767e+06	7.21857e+07	0	#DIV/0!	#DIV/0!
TcCLB.509393.10	Snf7, putative	Q4D0M7	4968100	6364200	21101000	98466000	201130000	85181000	189770000	374620000	478190000	0	0	0	10811100	2.37893e+08	0	#DIV/0!	#DIV/0!
TcCLB.511217.50	hypothetical protein, conserved	Q4DVD6	633420	1258800	0	6115800	11573000	13063000	5037800	13262000	32680000	0	0	0	630740	1.36219e+07	0	#DIV/0!	#DIV/0!
TcCLB.506885.354	hypothetical protein, conserved	Q4E4G7	2092300	8260800	8368700	83453000	117040000	129620000	90739000	196470000	190900000	0	0	0	6240600	1.34704e+08	0	#DIV/0!	#DIV/0!
TcCLB.507099.80	ABC transporter, putative	Q4DSH1	0	1277500	695810	0	12348000	5296500	2102500	26631000	38583000	0	0	0	657770	1.41602e+07	0	#DIV/0!	#DIV/0!
TcCLB.506425.90	hypothetical protein, conserved	Q4DM48	12075000	39754000	2835700	67671000	215040000	173900000	148930000	908570000	809760000	341450	237230	171490	1.82216e+07	3.87312e+08	250057	1548.9	72.8697
TcCLB.510605.10	hypothetical protein, conserved	Q4CNQ7	190520	0	397250	1614500	3441000	2754300	3913100	4345200	8803400	18579	13662	0	195923	4145250	10747	385.712	18.2305
TcCLB.510819.30	hypothetical protein	Q4DEP3	1617900	0	0	9968400	14701000	4848700	4841200	11419000	20970000	0	0	0	539300	1.11247e+07	0	#DIV/0!	#DIV/0!
TcCLB.508015.50	hypothetical protein, conserved	Q4CWG1	3532000	10699000	6669600	38073000	104630000	82026000	88822000	199880000	336110000	235680	0	0	6.96687e+06	1.4159e+08	78560	1802.32	88.6821
TcCLB.505193.20	hypothetical protein, conserved	Q4DDC2	284380	0	655040	3520800	5836300	2756000	3329000	9790400	12721000	0	0	0	313140	6.32558e+06	0	#DIV/0!	#DIV/0!
TcCLB.503409.10	Pseudokinase, putative	Q4CP45	47095000	38413000	62984000	427550000	565470000	608640000	673640000	1250200000	2460200000	9453600	11562000	990420	4.94973e+07	9.97617e+08	7335340	136.001	6.74779
TcCLB.507209.20	hypothetical protein, conserved	Q4D158	3076100	8938400	7366200	43985000	97019000	66981000	112480000	192110000	263220000	0	0	0	6.46023e+06	1.29299e+08	0	#DIV/0!	#DIV/0!
TcCLB.510747.170	hypothetical protein, conserved	Q4DLE5	5317800	11576000	6246000	37926000	131840000	149830000	47104000	167770000	390700000	0	0	0	7.71327e+06	154195000	0	#DIV/0!	#DIV/0!
TcCLB.507515.120	Sphingosine kinase	Q4DJ75	10830000	23574000	9491600	191630000	284950000	232730000	142040000	270990000	612540000	98627	181070	0	1.46319e+07	2.89147e+08	93232.3	3101.36	156.94
TcCLB.509213.160	CAMK/CAMKL family protein kinase, putative	Q4DGX2	2113400	3289900	1706300	16545000	33087000	23162000	28011000	59247000	118970000	25570	0	0	2.36987e+06	4.65037e+07	8523.33	5456.04	278.045
TcCLB.510289.30	phosphatidylinositol-4-phosphate 5-kinase, putative	Q4D5N5	4485500	5301200	4973500	53439000	52631000	55212000	68240000	111460000	236990000	569360	0	0	4.92007e+06	9.63287e+07	189787	507.563	25.9242
TcCLB.506319.20	hypothetical protein, conserved	Q4D7H2	1577400	2571600	2632000	19337000	35399000	28538000	21673000	56793000	103230000	27296	0	0	2.26033e+06	4.41617e+07	9098.67	4853.64	248.425
TcCLB.510515.30	hypothetical protein, conserved	Q4DEX7	1163600	542320	2832400	11035000	29203000	21980000	17496000	31212000	65368000	0	163460	0	1.51277e+06	2.93823e+07	54486.7	539.257	27.7641
TcCLB.508555.60	cytoskeleton-associated protein CAP5.5, putative	Q4D609	470590000	628820000	603180000	5349600000	7753700000	7043300000	7418700000	15638000000	20505000000	15981000	5128700	2520300	567530000	10618050000	7.87667e+06	1348.04	72.0521
TcCLB.504149.110	GTP-binding protein, putative	Q4DUQ2	38045000	29715000	16567000	232280000	375970000	295500000	367870000	859580000	1022200000	1232500	452020	355070	28109000	5.25567e+08	679863	773.048	41.3451
TcCLB.506249.70	ATP-binding cassette protein subfamily G	Q4CX07	175290000	216600000	164270000	1358500000	2457900000	1857000000	2331200000	5528900000	7141500000	6881400	5640600	1177500	1.85387e+08	3.44583e+09	4566500	754.59	40.5971
TcCLB.509911.130	Flagellum attachment zone protein 14	Q4DFP3	21032000	36925000	37384000	234390000	303650000	443230000	442190000	776960000	1330200000	0	0	0	3.17803e+07	5.88437e+08	0	#DIV/0!	#DIV/0!
TcCLB.511543.30	amino acid transporter, putative	Q4CY96	1505100	0	2154900	4789300	10011000	10039000	7717200	29385000	73566000	0	0	0	1220000	2.25846e+07	0	#DIV/0!	#DIV/0!
TcCLB.504105.180	hypothetical protein, conserved	Q4DZ94	1396900	3108200	9638700	21810000	32393000	59024000	13965000	258620000	128280000	0	0	0	4714600	85682000	0	#DIV/0!	#DIV/0!
TcCLB.510729.60	hypothetical protein, conserved	Q4DWX9	57931000	100400000	87131000	853690000	1546000000	935470000	1677300000	2177800000	1551600000	0	0	0	8.18207e+07	1.45698e+09	0	#DIV/0!	#DIV/0!
TcCLB.509809.39	P-type H+-ATPase, putative	Q4CRY5	21226000	35130000	44621000	80637000	494630000	240930000	708070000	804970000	1204000000	0	750670	0	33659000	5.88873e+08	250223	2353.39	134.516
TcCLB.509157.120	hypothetical protein, conserved	Q4DTD4	0	451810	537910	5730400	2497900	2740500	6263200	3250300	13909000	0	0	0	329907	5.73188e+06	0	#DIV/0!	#DIV/0!
TcCLB.511575.130	folate/pteridine transporter, putative	Q4DG60	16339000	16064000	35598000	174600000	287190000	332450000	120310000	632640000	815190000	390870	304260	257040	22667000	393730000	317390	1240.52	71.4169
TcCLB.510667.30	Fusaric acid resistance protein-like, putative	Q4DFI5	0	1497400	697230	6278800	13643000	6170800	3286900	16966000	29824000	0	0	0	731543	1.26949e+07	0	#DIV/0!	#DIV/0!
TcCLB.508231.190	ATP-binding cassette protein subfamily G	Q4DW56	4973000	6926900	5731500	37384000	64665000	55337000	46345000	179440000	227560000	298360	0	0	5.87713e+06	101788500	99453.3	1023.48	59.0944
TcCLB.510359.90	PPPDE putative peptidase domain containing protein, putative	Q4E560	1526100	6724200	6613900	38443000	60899000	47061000	21537000	137280000	205130000	0	0	0	4.95473e+06	8.50583e+07	0	#DIV/0!	#DIV/0!
TcCLB.510611.70	hypothetical protein, conserved	Q4D8D8	1367900	840490	974770	16552000	14449000	23679000	3978800	21189000	29367000	0	0	0	1.06105e+06	1.82025e+07	0	#DIV/0!	#DIV/0!
TcCLB.506297.250	palmitoyl acyltransferase 7, putative	Q4E0P4	1891800	1583600	5645600	35816000	30954000	38060000	70609000	48575000	84526000	0	0	0	3.04033e+06	5.14233e+07	0	#DIV/0!	#DIV/0!
TcCLB.511865.30	hypothetical protein, conserved	Q4D402	906270	0	0	2940000	7390300	3314200	2335400	4973800	9523800	0	0	0	302090	5.07958e+06	0	#DIV/0!	#DIV/0!
TcCLB.510001.20	hypothetical protein, conserved	Q4CY87	12718000	13873000	12545000	110480000	205100000	136160000	156720000	300400000	406920000	0	176020	0	1.30453e+07	2.19297e+08	58673.3	3737.59	222.338
TcCLB.506793.90	hypothetical protein, conserved	Q4DDH0	1738200	1427500	2705700	12892000	23076000	15854000	23507000	40503000	81088000	216710	170260	0	1.95713e+06	32820000	128990	254.438	15.1728
TcCLB.506475.30	hypothetical protein, conserved	Q4DS48	35679000	53988000	60261000	331560000	525960000	513270000	604440000	1200600000	1801300000	3258400	849250	253690	49976000	8.29522e+08	1453780	570.596	34.3766
TcCLB.510823.20	conserved protein, unknown function	Q4D996	324480	669960	442380	2541100	5051500	3477700	5296900	9431900	21510000	0	0	0	478940	7884850	0	#DIV/0!	#DIV/0!
TcCLB.511751.130	small GTP-binding protein Rab28, putative	Q4DVV2	3948800	3148700	1812200	19571000	31815000	33877000	39609000	63007000	105340000	125010	0	280870	2969900	4.88698e+07	135293	361.214	21.9516
TcCLB.507803.30	hypothetical protein	Q4D6G2	13542000	7893300	16816000	150640000	80902000	131680000	240900000	199000000	428700000	0	0	35458	1.27504e+07	2.05304e+08	11819.3	17370.2	1078.78
TcCLB.508141.80	hypothetical protein, conserved	Q4D636	571920	4023600	639690	17466000	14781000	19216000	8627600	36882000	69206000	0	0	0	1745070	2.76964e+07	0	#DIV/0!	#DIV/0!
TcCLB.504057.170	CK1/TTBK protein kinase, putative	Q4DSD6	3379800	4595900	5421200	39152000	51743000	62665000	37966000	71572000	160910000	11862	0	16837	4.46563e+06	70668000	9566.33	7387.16	466.807
TcCLB.505171.10	phospholipid transporting ATPase-like protein, putative	Q4D911	924300	5451200	3897700	9698900	36685000	33034000	29416000	82863000	131210000	0	44026	0	3424400	5.38178e+07	14675.3	3667.23	233.344
TcCLB.506619.49	ras-related protein Rab21, putative	Q4DE22	659500	2130300	2884400	22221000	19895000	9726200	26767000	44479000	52693000	0	0	0	1891400	2.92969e+07	0	#DIV/0!	#DIV/0!
TcCLB.508211.30	Sphingosine kinase	Q4D8H0	107060000	178970000	129090000	623760000	1573000000	1566300000	1358800000	2901600000	4779800000	1540200	347280	0	1.38373e+08	2.13388e+09	629160	3391.63	219.933
TcCLB.508175.39	Cytochrome c oxidase biogenesis protein Cmc1 like, putative	Q4E2Z0	1060200	370380	436070	8314900	7619300	4517300	4112500	9840700	22395000	0	0	0	622217	9.46662e+06	0	#DIV/0!	#DIV/0!
TcCLB.508479.150	AGC essential kinase 1	Q4E2L0	58400000	79893000	90160000	413680000	886200000	870330000	554950000	1702000000	2512000000	373970	433410	251620	76151000	1.15653e+09	353000	3276.28	215.725
TcCLB.508569.70	hypothetical protein, conserved	Q4DHI6	0	0	527590	1445100	3561200	3397700	1414200	2130600	4053600	0	0	0	175863	2.66707e+06	0	#DIV/0!	#DIV/0!
TcCLB.507019.20	nitrate reductase, putative	Q4DA56	442260000	512690000	497900000	4129500000	5897600000	5107200000	5748800000	9335100000	13449000000	5311800	1227000	419780	4.84283e+08	7.27787e+09	2.31953e+06	3137.65	208.785
TcCLB.510609.100	hypothetical protein, conserved	Q4DJM1	468010	569710	1630600	4377600	6012800	9060400	6723100	22211000	31566000	0	0	0	889440	13325150	0	#DIV/0!	#DIV/0!
TcCLB.511825.80	I/6 autoantigen, putative	Q4DQ44	327240000	607290000	689820000	3669200000	4255300000	3959400000	5711100000	12658000000	18146000000	50650000	14915000	5313800	541450000	8066500000	2.36263e+07	341.421	22.9173
TcCLB.509047.110	Protein kinase B	Q4D6D3	18230000	26667000	26338000	152220000	225990000	195840000	195850000	566670000	784280000	413210	0	0	23745000	353475000	137737	2566.31	172.394
TcCLB.506871.130	PPPDE putative peptidase domain containing protein, putative	Q4DNK1	0	1177100	2127600	4695100	11292000	9744900	7430200	28270000	35463000	0	0	0	1.10157e+06	16149200	0	#DIV/0!	#DIV/0!
TcCLB.510303.220	hypothetical protein, conserved	Q4DYZ9	27915000	60583000	51565000	315570000	687440000	455850000	362540000	1024900000	1222700000	426290	192700	1387600	4.66877e+07	6.78167e+08	668863	1013.91	69.8015
TcCLB.511191.19	ras-related protein Rab21, putative	Q4CRV8	692250	0	0	1477800	1678900	2336900	2591800	3931700	7713800	0	0	0	230750	3.28848e+06	0	#DIV/0!	#DIV/0!
TcCLB.511761.80	hypothetical protein	Q4D8E6	3181400	5643000	3015500	24328000	50570000	0	39950000	100150000	118360000	0	0	0	3.94663e+06	5.55597e+07	0	#DIV/0!	#DIV/0!
TcCLB.504421.19	hypothetical protein, conserved	Q4CR23	11446000	16503000	14537000	72436000	145700000	169270000	89006000	263980000	446970000	693460	730070	0	14162000	1.97894e+08	474510	417.048	29.8455
TcCLB.506679.280	endonuclease/exonuclease/phosphatase, putative	Q4E075	271640	826340	0	4110600	5873600	3871600	4669600	0	11955000	0	0	0	365993	5.08007e+06	0	#DIV/0!	#DIV/0!
TcCLB.508323.100	I/6 autoantigen, putative	Q4DFL2	2041900000	3018800000	3048600000	14614000000	24039000000	23727000000	31340000000	50857000000	80069000000	72906000	22379000	22136000	2703100000	37441000000	3.91403e+07	956.584	69.0618
TcCLB.510101.440	hypothetical protein, conserved	Q4E3L8	4812900	5816300	5798700	35238000	44493000	42418000	45219000	107800000	172240000	0	0	0	5.47597e+06	74568000	0	#DIV/0!	#DIV/0!
TcCLB.510759.60	vesicle-associated membrane protein, putative	Q4DS88	4963100	8865300	6562900	34765000	42368000	35779000	68178000	219510000	154630000	0	0	16782	6797100	9.25383e+07	5594	16542.4	1215.07
TcCLB.504057.104	phosphatidylinositol phosphate kinase alpha	Q4DSE4	12037000	20475000	3865800	41834000	85058000	74565000	116800000	259760000	409490000	0	0	0	1.21259e+07	164584500	0	#DIV/0!	#DIV/0!
TcCLB.506791.60	hypothetical protein, conserved	Q4DCX0	483390	0	1219300	873850	5010400	3223800	7723900	10128000	18603000	0	0	0	567563	7593825	0	#DIV/0!	#DIV/0!
TcCLB.506401.220	electron transfer flavoprotein-ubiquinone oxidoreductase, putative	Q4E3S1	456780	0	0	0	3545400	1165100	0	3110300	4295600	0	0	0	152260	2019400	0	#DIV/0!	#DIV/0!
TcCLB.510665.20	hypothetical protein, conserved	Q4CXH2	2505700	5426900	1303500	25196000	30276000	31442000	36507000	48062000	73509000	0	0	0	3078700	40832000	0	#DIV/0!	#DIV/0!
TcCLB.506391.30	ef-hand protein 5, putative	Q4CSZ0	413830	2413400	0	2862000	9271400	12812000	6538800	11395000	31661000	0	0	0	942410	1.24234e+07	0	#DIV/0!	#DIV/0!
TcCLB.511585.150	Meckel syndrome type 6 protein, putative	Q4E166	23693000	35305000	16181000	226930000	351130000	225290000	258080000	388640000	523600000	1915700	1751000	6198000	2.50597e+07	328945000	3.28823e+06	100.037	7.62101
TcCLB.503999.100	phospholipid-transporting ATPase 1-like protein, putative	Q4DGD2	670430	0	2699900	9685800	7475400	9721400	10033000	3948600	46913000	21546	0	0	1.12344e+06	1.46295e+07	7182	2036.97	156.425
TcCLB.506739.30	hypothetical protein	Q4DRR9	12490000	13625000	5301100	78918000	116350000	82622000	71203000	176240000	281330000	19033	0	0	1.0472e+07	1.34444e+08	6344.33	21191.2	1650.61
TcCLB.504835.29	Flagellum attachment zone protein 14	Q4CS15	202660000	324060000	280220000	1586000000	2649800000	2040400000	2617900000	4550100000	7263100000	5173400	1715700	813310	268980000	3.45122e+09	2567470	1344.21	104.765
TcCLB.509859.10	hypothetical protein, conserved	Q4D4Y3	38883000	46972000	54382000	265230000	376830000	380380000	444680000	831150000	1179000000	4447000	6306400	3345700	4.67457e+07	579545000	4699700	123.315	9.94652
TcCLB.504105.190	Soluble NSF attachment protein, SNAP, putative	Q4DZ93	1763200	0	1493600	3838300	6242200	6294700	11988000	19009000	33368000	0	0	0	1085600	13456700	0	#DIV/0!	#DIV/0!
TcCLB.510581.20	receptor-type adenylate cyclase, putative	Q4CPV0	0	1303300	753260	5477200	7101600	4288200	6224800	6129500	21661000	0	0	0	685520	8.48038e+06	0	#DIV/0!	#DIV/0!
TcCLB.503943.20	hypothetical protein, conserved	Q4CS07	59057000	79668000	103640000	494360000	518370000	578600000	625120000	1262000000	2431500000	1974200	1229100	1636100	8.07883e+07	9.84992e+08	1.61313e+06	610.608	50.0816
TcCLB.511715.20	Serine/threonine-protein kinase NEK21, putative	Q4D5A5	4800800	12126000	6969000	38445000	54018000	41683000	39444000	141190000	265000000	0	0	0	7.96527e+06	96630000	0	#DIV/0!	#DIV/0!
TcCLB.509607.60	hypothetical protein	Q4DDT7	10446000	10566000	13591000	74028000	138550000	118790000	62124000	203390000	235160000	0	0	0	1.15343e+07	1.38674e+08	0	#DIV/0!	#DIV/0!
TcCLB.510645.9	STE group serine/threonine-protein kinase, putative	Q4CXJ5	423990	0	0	665380	0	1102400	3273700	1855500	3201100	0	0	0	141330	1.68301e+06	0	#DIV/0!	#DIV/0!
TcCLB.508921.40	hypothetical protein, conserved	Q4CSJ4	908420	1714100	0	4508400	10037000	835520	7177400	16744000	22822000	0	0	0	874173	1.03541e+07	0	#DIV/0!	#DIV/0!
TcCLB.511127.230	hypothetical protein, conserved	Q4E400	772930	364360	825370	2382000	2837600	3654900	4531900	9817100	21650000	0	0	0	654220	7.47892e+06	0	#DIV/0!	#DIV/0!
TcCLB.408437.10	hypothetical protein, conserved	Q4CPU4	0	0	3692100	9850200	9093500	8310000	8381000	17992000	29207000	0	0	0	1230700	1.38056e+07	0	#DIV/0!	#DIV/0!
TcCLB.507895.140	hypothetical protein	Q4DJQ0	6344200	19571000	5436100	46001000	77701000	73150000	82767000	171560000	231610000	0	0	0	1.04504e+07	1.13798e+08	0	#DIV/0!	#DIV/0!
TcCLB.509287.30	hypothetical protein, conserved	Q4E0B3	5580700	4756900	2029400	17690000	25005000	36852000	18460000	42794000	121180000	0	0	0	4.12233e+06	43663500	0	#DIV/0!	#DIV/0!
TcCLB.508859.30	hypothetical protein, conserved	Q4DCH7	503700	287240	709600	3989800	6373200	2158600	5332100	7287500	6377300	77594	0	0	500180	5.25308e+06	25864.7	203.099	19.3384
TcCLB.506227.180	ras-related protein RAB5B, putative	Q4DSV2	5871200	2943900	2975000	20502000	32876000	32632000	29390000	44043000	86966000	58268	186250	0	3.93003e+06	4.10682e+07	81506	503.867	48.2177
TcCLB.511367.260	Peptidase C19, ubiquitin carboxyl-terminal hydrolase, putative	Q4DYG8	1239900	2222400	2281100	4097400	12168000	10178000	6781900	29457000	56960000	0	0	0	1.91447e+06	1.99404e+07	0	#DIV/0!	#DIV/0!
TcCLB.504769.20	Mucin-associated surface protein (MASP), subgroup S008	Q4DSZ3	6049600	9369600	2507400	9380700	22416000	29666000	0	53634000	258180000	581030	485580	0	5.97553e+06	6.22128e+07	355537	174.983	16.8071
TcCLB.510429.30	WD domain, G-beta repeat, putative	Q4CSQ0	4345200	4510100	4020300	1590700	56999000	44949000	2160300	72906000	89039000	0	0	0	4.29187e+06	4.46073e+07	0	#DIV/0!	#DIV/0!
TcCLB.506629.190	hypothetical protein, conserved	Q4DQC5	821690	0	0	1546700	1650000	1194100	3378800	3176400	5973500	0	0	0	273897	2.81992e+06	0	#DIV/0!	#DIV/0!
TcCLB.506295.140	hypothetical protein, conserved	Q4DEQ2	1139100	950730	1315400	7161000	6213100	4775600	10634000	15616000	25439000	0	0	0	1.13508e+06	1.16398e+07	0	#DIV/0!	#DIV/0!
TcCLB.507389.10	Flagellum attachment zone protein 14	Q4D0J0	22332000	44350000	40077000	231000000	282970000	246410000	275450000	410020000	700260000	17068	13550	0	3.55863e+07	357685000	10206	35046.5	3486.81
TcCLB.509011.60	hypothetical protein, conserved	Q4DDX0	950360000	2036400000	1582400000	6837300000	10350000000	8977000000	9120800000	23239000000	31683000000	71896000	31469000	5971700	1.52305e+09	1.50345e+10	3.64456e+07	412.52	41.7898
TcCLB.506503.30	EAP30/Vps36 family, putative	Q4DRE4	4987000	6820200	3459000	17239000	39156000	25963000	27817000	70572000	118360000	0	0	0	5.08873e+06	4.98512e+07	0	#DIV/0!	#DIV/0!
TcCLB.506327.70	engulfment and cell motility domain 2, putative	Q4DBG4	14041000	16855000	9952600	50969000	94172000	125970000	65606000	180840000	279480000	0	0	0	13616200	132839500	0	#DIV/0!	#DIV/0!
TcCLB.508965.94	zinc finger domain, LSD1 subclass, putative	Q4DL86	3375600	2495600	2721600	2090600	15238000	11274000	19785000	50145000	64538000	68647	111190	0	2.86427e+06	2.71784e+07	59945.7	453.384	47.781
TcCLB.510941.3	protein kinase, putative (fragment)	Q4CT97	5203700	3452200	2471500	17745000	20427000	19040000	23643000	44757000	85530000	0	0	0	3.70913e+06	3.51903e+07	0	#DIV/0!	#DIV/0!
TcCLB.506289.80	Small GTP-binding protein Rab32	Q4DVZ3	20933000	19167000	8700600	67736000	113100000	77327000	200480000	214470000	230790000	0	0	0	1.62669e+07	150650500	0	#DIV/0!	#DIV/0!
TcCLB.511313.30	formin, putative	Q4D1V1	1299700	2006500	2790000	4633500	13550000	17874000	10169000	19627000	46992000	0	0	0	2.03207e+06	1.88076e+07	0	#DIV/0!	#DIV/0!
TcCLB.506635.40	Regulator of chromosome condensation (RCC1) repeat, putative	Q4DIQ9	56810000	100250000	65755000	345590000	504870000	462530000	446260000	784060000	1580800000	407390	235190	14819	7.42717e+07	6.87352e+08	219133	3136.69	338.934
TcCLB.504433.10	ADP-ribosylation factor-like protein 3, putative	Q4D2I4	24652000	38409000	19741000	79542000	86839000	63081000	190430000	463790000	648510000	527230	0	0	2.76007e+07	2.55365e+08	175743	1453.06	157.051
TcCLB.506529.380	ser/thr protein phosphatase, putative	Q4E5P3	263350000	420000000	188890000	1037600000	1536700000	1784900000	2134700000	4005200000	5555200000	2269400	845080	0	2.90747e+08	2.67572e+09	1038160	2577.36	280.06
TcCLB.510603.169	hypothetical protein, conserved	Q4DLY9	1413500	0	0	2327100	3300100	1844900	3772800	6461400	7917500	57515	0	0	471167	4.27063e+06	19171.7	222.758	24.5762
TcCLB.507275.50	hypothetical protein, conserved	Q4D4W1	2787200	1252000	1200500	9392700	11689000	5875300	17667000	20953000	28943000	0	0	0	1.74657e+06	1.57533e+07	0	#DIV/0!	#DIV/0!
TcCLB.504149.100	Nodulin-like, putative	Q4DUQ3	22577000	25558000	19132000	68190000	145600000	133920000	103550000	215200000	546620000	0	0	0	2.24223e+07	202180000	0	#DIV/0!	#DIV/0!
TcCLB.510187.400	kinetoplastid-specific phospho-protein phosphatase, putative	Q4E4B1	5487600	9485700	7523000	29486000	57265000	27900000	21385000	119280000	150060000	363550	0	0	7.49877e+06	6.75627e+07	121183	557.524	61.8795
TcCLB.508771.10	cysteine peptidase, Clan CA, family C51, putative	Q4D410	1555100	3697700	5363800	6189000	40937000	37037000	3965000	37352000	64679000	0	0	0	3.53887e+06	3.16932e+07	0	#DIV/0!	#DIV/0!
TcCLB.511287.100	hypothetical protein, conserved	Q4DJ01	3690000	12291000	5504600	29496000	40843000	39266000	43549000	64425000	164230000	444000	219580	0	7.16187e+06	6.36348e+07	221193	287.689	32.3783
TcCLB.507867.100	hypothetical protein	Q4DCD2	50740000	110420000	100340000	351630000	600760000	608210000	523600000	1244400000	1310600000	373780	319470	0	8.71667e+07	773200000	231083	3345.98	377.209
TcCLB.510733.60	DNA polymerase epsilon catalytic subunit, putative	Q4D440	5159000	33123000	26785000	195750000	220930000	167470000	48526000	521300000	0	0	0	0	21689000	1.92329e+08	0	#DIV/0!	#DIV/0!
TcCLB.508839.50	OTU-like cysteine protease, putative	Q4D5L1	1839100	2292600	5057900	5660900	19667000	20342000	11255000	25172000	80860000	0	0	472000	3063200	2.71595e+07	157333	172.624	19.4695
TcCLB.505965.80	hypothetical protein, conserved	Q4D593	1291900	2381600	633040	5005000	10241000	8993800	7994800	19708000	24019000	0	0	0	1.43551e+06	1.26603e+07	0	#DIV/0!	#DIV/0!
TcCLB.506579.10	ABC transporter, putative	Q4DAY6	192170000	251000000	195000000	745710000	1488900000	1419100000	876590000	2728100000	3909800000	963670	505830	0	2.12723e+08	1.86137e+09	489833	3800	434.277
TcCLB.506445.110	High-affinity thymidine transporter	Q4DHG0	1183800	340700	0	2906200	3382300	1225100	4729000	5916700	8174600	82520	0	0	508167	4.38898e+06	27506.7	159.561	18.4743
TcCLB.508779.20	hypothetical protein, conserved	Q4D0X2	0	3677200	2053300	3404400	4379900	6364700	7885700	13443000	62431000	0	0	0	1.91017e+06	1.63181e+07	0	#DIV/0!	#DIV/0!
TcCLB.511807.180	hypothetical protein, conserved	Q4E1C7	1219300	2810700	5273700	17586000	20735000	17990000	18914000	36226000	47492000	0	0	0	3.10123e+06	26490500	0	#DIV/0!	#DIV/0!
TcCLB.506925.220	hypothetical protein, conserved	Q4E4M5	5003200	5212800	3034100	15245000	33587000	31977000	25391000	43695000	73731000	0	0	0	4416700	37271000	0	#DIV/0!	#DIV/0!
TcCLB.506739.20	hypothetical protein, conserved	Q4DRS0	967890	1435800	2010800	7340100	8537400	6392900	11844000	15466000	24664000	0	0	0	1.4715e+06	1.23741e+07	0	#DIV/0!	#DIV/0!
TcCLB.418221.10	hypothetical protein, conserved	Q4CPH0	5525900	1139200	347660	4491300	11062000	9247400	35104000	33418000	24557000	207930	263600	0	2.33759e+06	1.96466e+07	157177	124.997	14.8724
TcCLB.503855.30	adenylosuccinate lyase, putative	Q4DBH5	733520	1222100	0	0	901310	0	5469400	14201000	12173000	0	0	0	651873	5.45745e+06	0	#DIV/0!	#DIV/0!
TcCLB.510629.460	hypothetical protein	Q4E3W3	12830000	12951000	34933000	75843000	137390000	123430000	96305000	267570000	314270000	40695	329660	0	20238000	1.69135e+08	123452	1370.05	163.935
TcCLB.511515.9	E3 ubiquitin-protein ligase, putative (fragment)	Q4CPR8	1431800	9557000	2169200	3022400	44488000	24045000	13245000	51426000	83149000	0	0	0	4386000	3.65626e+07	0	#DIV/0!	#DIV/0!
TcCLB.506959.80	hypothetical protein, conserved	Q4DID4	0	0	737060	480080	2297900	1436000	0	3001600	5055900	0	0	0	245687	2.04525e+06	0	#DIV/0!	#DIV/0!
TcCLB.510595.10	hypothetical protein	Q4CUW4	10159000	13019000	7628800	29746000	61733000	36031000	64479000	137090000	174780000	0	0	0	1.02689e+07	83976500	0	#DIV/0!	#DIV/0!
TcCLB.503697.120	hypothetical protein, conserved	Q4DKF4	17901000	27405000	45562000	107940000	196920000	182350000	112720000	257390000	610320000	81866	0	0	3.02893e+07	2.44607e+08	27288.7	8963.67	1109.96
TcCLB.508961.10	OTU-like cysteine protease, putative	Q4D0P2	0	397110	201080	438090	694550	3091500	426380	1539400	3347800	0	0	0	199397	1589620	0	#DIV/0!	#DIV/0!
TcCLB.507009.130	Fusaric acid resistance protein-like, putative	Q4DC00	70761000	116130000	42513000	359060000	554930000	360020000	387740000	962250000	1009600000	807220	92344	496380	76468000	605600000	465315	1301.48	164.336
TcCLB.504069.120	Proline transporter	Q4DAV2	33662000	42802000	28325000	212940000	214520000	191400000	213050000	356150000	457870000	0	0	0	3.49297e+07	2.74322e+08	0	#DIV/0!	#DIV/0!
TcCLB.510609.110	ATP-dependent RNA helicase, putative	Q4DJM0	15207000	26925000	20674000	1506800	2175300	850530	1121000	348280000	609560000	0	0	0	2.09353e+07	1.60582e+08	0	#DIV/0!	#DIV/0!
TcCLB.508717.53	SEP domain/UBX domain containing protein, putative	Q4D9H5	0	0	579690	0	416230	421630	398210	2375900	5271200	0	0	0	193230	1.48053e+06	0	#DIV/0!	#DIV/0!
TcCLB.510735.90	Flagellum attachment zone protein 4	Q4D3W7	3569900	40108000	30651000	83015000	59075000	91989000	27035000	248520000	628490000	0	0	740660	24776300	1.89687e+08	246887	768.317	100.355
TcCLB.505229.20	conserved protein, unknown function	Q4CRK0	1949000	9914100	7977100	23415000	37543000	22490000	34647000	79853000	104700000	0	126070	164940	6613400	5.04413e+07	97003.3	519.996	68.177
TcCLB.506475.100	conserved protein, unknown function	Q4DS43	15713000	8727700	12816000	67971000	47012000	64089000	108560000	99229000	181270000	0	0	0	12418900	94688500	0	#DIV/0!	#DIV/0!
TcCLB.511589.250	Snf7, putative	Q4DNQ2	88883000	129260000	125890000	271090000	510070000	360160000	611770000	1654100000	1780600000	74870	99600	0	1.14678e+08	8.64632e+08	58156.7	14867.3	1971.87
TcCLB.506953.40	hypothetical protein, conserved	Q4CZI5	1348300	791190	452390	3489400	3407600	5137900	4418800	7142000	15393000	0	0	0	863960	6.49812e+06	0	#DIV/0!	#DIV/0!
TcCLB.506337.30	Charged multivesicular body protein 3, putative	Q4DKY5	7752700	10458000	18094000	35506000	60844000	45430000	39391000	107120000	253420000	1339400	26370	0	1.21016e+07	9.02852e+07	455257	198.317	26.5819
TcCLB.509231.20	CMGC/RCK protein kinase, putative	Q4D0S5	0	1364400	1580000	2357600	5261200	3978600	5673800	9531800	15707000	0	0	0	981467	7085000	0	#DIV/0!	#DIV/0!
TcCLB.511307.10	kinesin, putative	Q4D0S9	10640000	11526000	4413500	18346000	49442000	22153000	32549000	67814000	185590000	38524	0	0	8.85983e+06	62649000	12841.3	4878.7	689.947
TcCLB.507019.130	hypothetical protein	Q4DA43	159650000	174490000	252600000	856210000	1154500000	707360000	1088700000	1136000000	3139300000	358980	0	0	195580000	1.34701e+09	119660	11257	1634.46
TcCLB.511639.20	hypothetical protein, conserved	Q4CN47	125060000	150770000	122160000	389890000	1027400000	494350000	471270000	1384000000	1696200000	9524900	9338500	6534100	1.32663e+08	9.10518e+08	8.46583e+06	107.552	15.6704
TcCLB.507569.10	hypothetical protein, conserved	Q4CTC8	18573000	50325000	40457000	113400000	130730000	103160000	186820000	408760000	550440000	0	0	0	3.64517e+07	248885000	0	#DIV/0!	#DIV/0!
TcCLB.511735.79	Translation machinery associated TMA7, putative	Q4CUQ3	750860	1254000	578070	1894100	0	2886500	4814800	7023900	18245000	0	0	0	860977	5.81072e+06	0	#DIV/0!	#DIV/0!
TcCLB.510967.13	hypothetical protein, conserved	Q4CUX2	0	1059500	0	1222800	2398700	1883900	0	1407700	7376600	0	0	0	353167	2.38162e+06	0	#DIV/0!	#DIV/0!
TcCLB.505763.19	P-type H+-ATPase, putative	Q4CQ52	730800000	732080000	739200000	2323000000	4548400000	2772800000	3822600000	7310900000	8864800000	29722000	21164000	11892000	7.34027e+08	4.94042e+09	20926000	236.09	35.0773
TcCLB.509733.130	The ARF-like 2 binding protein BART, putative	Q4DWC0	408220000	862260000	575120000	2765800000	3424100000	2939200000	2812600000	5286300000	7607600000	5750000	258280	0	615200000	4.13927e+09	2002760	2066.78	307.176
TcCLB.511847.89	hypothetical protein, conserved	Q4D4N2	2168100	1088900	0	1990700	6365200	7191900	801290	21101000	6286900	0	0	0	1.08567e+06	7.2895e+06	0	#DIV/0!	#DIV/0!
TcCLB.510759.160	metacaspase 5, putative	Q4DS77	9735200	7647800	11492000	24071000	49006000	51175000	31225000	82385000	148300000	0	197510	0	9625000	6.43603e+07	65836.7	977.576	146.195
TcCLB.509617.40	hypothetical protein, conserved	Q4D632	4246400	13131000	7426400	16877000	29991000	47169000	10954000	69079000	156010000	100490	0	0	8.26793e+06	5.50133e+07	33496.7	1642.35	246.829
TcCLB.511431.90	conserved protein, unknown function	Q4DGA7	49371000	69177000	74252000	203700000	212750000	222410000	499990000	562990000	857180000	256240	0	779510	6.42667e+07	4.26503e+08	345250	1235.35	186.145
TcCLB.508921.30	Kinesin-13 4, putative	Q4CSJ5	0	1362300	2087000	1049700	4751200	5872300	1665400	6883900	25140000	0	0	24361	1.14977e+06	7.56042e+06	8120.33	931.048	141.591
TcCLB.511003.190	aldose 1-epimerase, putative	Q4DNT1	4331900	7515800	6770400	22288000	24981000	16680000	29798000	61265000	89645000	0	0	0	6.20603e+06	4.07762e+07	0	#DIV/0!	#DIV/0!
TcCLB.509837.20	hypothetical protein, conserved	Q4CVB1	2089300	3254800	1775300	9059100	10152000	11043000	11374000	24827000	26900000	101980	94831	43001	2.37313e+06	1.55592e+07	79937.3	194.642	29.6874
TcCLB.508385.20	hypothetical protein, conserved	Q4DBZ2	4955000	3177100	7129200	17586000	19552000	37009000	25031000	36811000	63390000	67737	0	0	5087100	3.32298e+07	22579	1471.71	225.302
TcCLB.507949.60	hypothetical protein, conserved	Q4DS12	2118700	2761900	2684500	9239700	11681000	7640500	3367400	26590000	39839000	0	0	0	2521700	1.63929e+07	0	#DIV/0!	#DIV/0!
TcCLB.510811.20	protein associated with differentiation 8, putative	Q4CQU2	12990000	8225600	6509100	51835000	27092000	26948000	64554000	68262000	121720000	357920	240150	0	9.24157e+06	60068500	199357	301.312	46.3569
TcCLB.509011.100	myosin heavy chain kinase A, putative	Q4DDW6	57194000	115130000	90045000	217830000	560510000	360360000	289240000	754180000	1149700000	221900	0	0	8.74563e+07	5.55303e+08	73966.7	7507.48	1182.37
TcCLB.506195.180	Regulator of Vps4 activity in the MVB pathway, putative	Q4DXK8	5641700	18185000	6303300	20994000	37896000	30154000	35369000	101610000	156280000	0	0	491550	1.00433e+07	6.37172e+07	163850	388.875	61.2959
TcCLB.503407.10	hypothetical protein, conserved	Q4CPQ1	5281800	4644200	4367400	10343000	21115000	18401000	14874000	47107000	68992000	0	69735	0	4.76447e+06	3.01387e+07	23245	1296.57	204.967
TcCLB.506835.159	casein kinase 1 isoform 2, putative (fragment)	Q4DGN9	1375600	1558600	0	2450700	4193400	3113400	9241400	8255300	9008000	0	0	0	978067	6043700	0	#DIV/0!	#DIV/0!
TcCLB.507685.10	synaptobrevin, putative	Q4CPY0	59105000	109560000	75274000	238320000	393310000	316680000	275250000	674500000	1101900000	0	0	0	81313000	4.99993e+08	0	#DIV/0!	#DIV/0!
TcCLB.506627.50	mitochondrial exoribonuclease DSS-1, putative	Q4D9D0	22430000	14666000	0	40659000	36235000	48067000	74245000	80076000	175900000	0	0	0	1.23653e+07	7.58637e+07	0	#DIV/0!	#DIV/0!
TcCLB.510577.30	hypothetical protein	Q4CV17	33356000	32765000	28558000	82644000	135640000	138960000	124540000	264990000	414960000	157780	30048	672370	3.15597e+07	1.93622e+08	286733	675.271	110.067
TcCLB.506337.20	hypothetical protein, conserved	Q4DKY6	889360	1271700	325450	836920	2135200	2887500	2135300	4982400	17208000	0	0	0	828837	5.03089e+06	0	#DIV/0!	#DIV/0!
TcCLB.510431.110	hypothetical protein	Q4DXY3	461440000	751180000	669350000	2024400000	2521600000	2393100000	2414500000	5806100000	7659400000	2938400	6314600	848090	6.27323e+08	3.80318e+09	3367030	1129.54	186.314
TcCLB.506915.30	hypothetical protein	Q4CUP5	38786000	39164000	33199000	117940000	158820000	179170000	174360000	293500000	410120000	0	0	0	3.70497e+07	2.22318e+08	0	#DIV/0!	#DIV/0!
TcCLB.511435.20	Replication Factor C Subunit 1-related protein	Q4D2L7	0	911910	0	497030	0	1658500	511350	3128900	5116100	0	0	0	303970	1.81865e+06	0	#DIV/0!	#DIV/0!
TcCLB.506925.230	hypothetical protein, conserved	Q4E4M4	6572600	28811000	13746000	71768000	161630000	103030000	109700000	3791800	133990000	0	0	0	1.63765e+07	97318300	0	#DIV/0!	#DIV/0!
TcCLB.510069.20	protein associated with differentiation 8, putative	Q4CQA6	11358000	6684500	6939000	30450000	24990000	23628000	54772000	51067000	110200000	575710	326570	0	8.32717e+06	49184500	300760	163.534	27.6871
TcCLB.508175.50	hypothetical protein, conserved	Q4E2Y9	101370000	78711000	124300000	434850000	435000000	507170000	298430000	508510000	1305100000	859720	0	430150	1.0146e+08	581510000	429957	1352.49	235.978
TcCLB.508501.220	hypothetical protein, conserved	Q4DUU4	24230000	30444000	17435000	79627000	88240000	101920000	73376000	161780000	320870000	367520	261020	335340	2.40363e+07	137635500	321293	428.38	74.8112
TcCLB.503413.19	hypothetical protein	Q4CUD9	4901300	27188000	9092000	43369000	77614000	59475000	33610000	115820000	137030000	0	0	0	13727100	7.78197e+07	0	#DIV/0!	#DIV/0!
TcCLB.510565.100	hypothetical protein, conserved	Q4DPG1	37932000	48337000	44113000	124830000	173960000	139530000	163070000	311350000	557950000	43426	0	0	4.34607e+07	245115000	14475.3	16933.3	3002.39
TcCLB.510837.30	hypothetical protein, conserved	Q4CR08	29417000	58276000	17780000	59094000	209310000	152190000	78638000	263350000	420030000	179020	268180	52631	3.51577e+07	197102000	166610	1183.01	211.017
TcCLB.508555.70	calpain-like cysteine peptidase, putative	Q4D608	941630	2449900	1802500	1650000	3394100	8782100	9810700	7638500	26766000	0	0	175620	1.73134e+06	9.67357e+06	58540	165.247	29.5754
TcCLB.508153.780	hypothetical protein	Q4E615	23300000	165230000	64156000	172500000	327990000	387430000	143540000	531980000	1225200000	744710	150860	198300	8.42287e+07	4.64773e+08	364623	1274.67	231.002
TcCLB.508355.170	Snf7, putative	Q4E3B1	200470000	390620000	563720000	991280000	2411400000	1168400000	1011300000	2250100000	4810900000	2171200	94878	0	3.84937e+08	2107230000	755359	2789.71	509.607
TcCLB.509669.160	hypothetical protein, conserved	Q4DP08	3236900	2466400	2543000	9519500	9355800	9763700	12153000	15052000	34240000	0	55829	0	2.74877e+06	15014000	18609.7	806.785	147.706
TcCLB.504161.40	EAP30/Vps36 family, putative	Q4CW13	73919000	131290000	82586000	254170000	393410000	308210000	332420000	678780000	1157000000	324620	0	0	9.59317e+07	520665000	108207	4811.76	886.56
TcCLB.511499.50	ubiquitin hydrolase, putative	Q4D1W6	58449000	110770000	79909000	157690000	338620000	300960000	236140000	674190000	990380000	240340	0	1129600	8.30427e+07	4.49663e+08	456647	984.707	181.853
TcCLB.503697.110	Soluble NSF attachment protein, SNAP, putative	Q4DKF5	710590	999280	835750	1007300	3727100	2299800	2754000	5988900	11593000	0	0	0	848540	4.56168e+06	0	#DIV/0!	#DIV/0!
TcCLB.508153.300	Flagellum attachment zone protein 19, putative	Q4E660	165260000	231800000	257390000	643660000	721310000	711020000	817000000	1547200000	2563900000	1481100	982390	1359500	218150000	1.16735e+09	1274330	916.049	171.188
TcCLB.511015.30	Trichohyalin, putative (fragment)	Q4CMS4	1027400	3731400	2044400	5580000	7652600	5267300	10087000	12167000	31911000	89601	0	0	2.26773e+06	1.21108e+07	29867	405.492	75.9277
TcCLB.508707.30	Guanine nucleotide exchange factor in Golgi transport N-terminal/Sec7 domain containing protein, putative	Q4E275	11878000	25853000	5414600	21108000	89081000	66228000	23437000	95423000	165310000	0	167580	192510	1.43819e+07	76764500	120030	639.544	119.819
TcCLB.506559.270	sarcoplasmic reticulum glycoprotein, putative	Q4E5A3	68256000	119680000	32810000	203610000	263810000	283740000	250950000	467970000	876850000	338130	26551	0	73582000	391155000	121560	3217.78	605.313
TcCLB.506855.120	RF-1 domain containing protein, putative	Q4E1T2	1343100	2455900	1910900	6931800	8060300	5910300	9594900	13012000	16918000	0	50036	0	1903300	1.00712e+07	16678.7	603.838	114.116
TcCLB.507507.30	Bardet-Biedl syndrome 9 protein	Q4CTU0	5862100	5398700	8708600	17292000	22920000	20506000	20652000	60291000	67975000	335980	157130	175350	6.65647e+06	3.49393e+07	222820	156.805	29.8737
TcCLB.511277.560	synaptotagmin, putative	Q4E5D8	1564100	5063400	232570	2134000	4299800	2160200	5558900	13611000	43958000	0	0	0	2286690	11953650	0	#DIV/0!	#DIV/0!
TcCLB.504867.60	myotubularin-associated protein, putative	Q4DEI0	0	3626700	0	7695900	993370	4528600	48339	0	24560000	0	0	31882	1208900	6.30437e+06	10627.3	593.222	113.754
TcCLB.503975.100	Present in the outer mitochondrial membrane proteome 22	Q4DD65	876260000	667170000	690010000	2476300000	1976800000	2357200000	4677400000	3850800000	7920700000	8879600	3377300	2718500	744480000	3.87653e+09	4991800	776.58	149.141
TcCLB.510911.30	Ras-related protein Rab4, putative	Q4CZF2	776240	870350	412870	1389000	1576000	3305000	1826700	2987300	10314000	0	0	0	686487	3.56633e+06	0	#DIV/0!	#DIV/0!
TcCLB.510535.30	hypothetical protein	Q4DE91	113170000	172100000	126910000	219200000	505820000	301000000	541100000	1259200000	1442100000	1335500	1227800	1601200	1.37393e+08	7.11403e+08	1.38817e+06	512.477	98.9747
TcCLB.508179.60	protein kinase, putative	Q4D3P9	32502000	64521000	30797000	86868000	151680000	174370000	124540000	258330000	518700000	26550	60221	24899	4.26067e+07	2.19081e+08	37223.3	5885.59	1144.62
TcCLB.511293.60	kinesin, putative	Q4DDK9	7270300	28328000	20977000	25762000	83986000	90505000	13180000	84002000	273570000	33989	0	0	1.88584e+07	95167500	11329.7	8399.85	1664.52
TcCLB.509607.50	STE/STE11 serine/threonine-protein kinase, putative	Q4DDT8	1056800	4009300	9291700	20272000	11116000	32270000	8818600	24458000	47416000	0	0	0	4.78593e+06	2.40584e+07	0	#DIV/0!	#DIV/0!
TcCLB.506749.10	flagellar calcium-binding-like protein, putative	Q4CS06	0	0	0	48743000	87446000	68784000	78644000	127960000	156530000	0	0	0	0	94684500	0	#DIV/0!	#DIV/0!
TcCLB.510155.140	Meckel syndrome type 6 protein, putative	Q4E0G0	0	0	0	942660	5425400	4277200	4101000	8162600	10547000	0	0	0	0	5.57598e+06	0	#DIV/0!	#DIV/0!
TcCLB.503627.20	protein kinase, putative	Q4CS54	0	0	0	5654500	3748700	6937200	10344000	13894000	36839000	0	0	0	0	12902900	0	#DIV/0!	#DIV/0!
TcCLB.503431.20	hypothetical protein, conserved	Q4D4E3	0	0	0	856120	1474400	3124300	3694600	6889500	18212000	0	0	0	0	5.70849e+06	0	#DIV/0!	#DIV/0!
TcCLB.504147.190	hypothetical protein, conserved	Q4DZM6	0	0	0	16052000	37183000	36228000	54063000	90104000	162720000	0	0	0	0	6.60583e+07	0	#DIV/0!	#DIV/0!
TcCLB.503613.10	Calcium/calmodulin-dependent protein kinase kinase, putative	Q4CYK6	0	0	0	756640	0	1486300	1888600	3391900	4012800	0	0	0	0	1.92271e+06	0	#DIV/0!	#DIV/0!
TcCLB.503823.120	hypothetical protein, conserved	Q4DLG7	0	0	0	3197900	3347700	4705300	0	0	21882000	0	0	0	0	5522150	0	#DIV/0!	#DIV/0!
TcCLB.510305.70	hypothetical protein, conserved	Q4DCR1	0	0	0	56119000	62022000	58098000	68796000	85604000	185580000	0	0	0	0	86036500	0	#DIV/0!	#DIV/0!
TcCLB.506303.60	STE/STE11 serine/threonine-protein kinase, putative	Q4DN46	0	0	0	0	2902000	5354200	7957200	5111300	14487000	94912	0	0	0	5.96862e+06	31637.3	188.657	0
TcCLB.508707.50	hypothetical protein, conserved	Q4E273	0	0	0	2790600	2590300	2102000	2357500	4270500	11362000	0	0	0	0	4.24548e+06	0	#DIV/0!	#DIV/0!
TcCLB.503903.30	hypothetical protein	Q4CZR7	0	0	0	1904000	2308300	4923500	3663800	4862800	23445000	0	0	0	0	6.85123e+06	0	#DIV/0!	#DIV/0!
TcCLB.509179.130	hypothetical protein, conserved	Q4DPZ2	0	0	0	1870300	2560500	1990600	4418400	6953400	8137500	0	42212	0	0	4.32178e+06	14070.7	307.148	0
TcCLB.507683.34	hypothetical protein, conserved	Q4D2X0	0	0	0	6789300	7825600	8318700	15902000	16870000	21317000	0	0	0	0	12837100	0	#DIV/0!	#DIV/0!
TcCLB.506563.190	calpain-like cysteine peptidase, putative	Q4DQN7	0	0	0	14547000	29307000	31136000	57896000	81597000	144340000	305750	0	0	0	5.98038e+07	101917	586.791	0
TcCLB.509509.30	6-phosphofructo-2-kinase/fructose-2,6-biphosphatase, putative	Q4CWE5	0	0	0	1295400	2241600	1729600	1172500	2332100	3130400	0	0	0	0	1983600	0	#DIV/0!	#DIV/0!
TcCLB.504003.30	hypothetical protein	Q4D1L8	0	0	0	66786000	76622000	62659000	164080000	141440000	239820000	0	0	0	0	125234500	0	#DIV/0!	#DIV/0!
TcCLB.508153.740	hypothetical protein	Q4E619	0	0	0	0	1225900	883180	1050400	2448100	9366000	0	0	0	0	2.4956e+06	0	#DIV/0!	#DIV/0!
TcCLB.506749.20	flagellar calcium-binding 24 kDa protein	Q4CS05	0	0	0	1482600	2141500	1570700	4386000	5113700	7862900	0	0	0	0	3.75957e+06	0	#DIV/0!	#DIV/0!
TcCLB.509059.10	hypothetical protein	Q4D950	0	0	0	2111100	3987300	3901900	9848300	18501000	33165000	0	0	8876.2	0	11919100	2958.73	4028.45	0
TcCLB.503833.60	hypothetical protein, conserved	Q4CUH1	0	0	0	1528200	1191400	3800200	4410200	4958100	2863000	0	0	0	0	3.12518e+06	0	#DIV/0!	#DIV/0!
TcCLB.507711.100	Surface membrane protein	Q4DZR8	0	0	0	1330600	3388800	0	0	5678500	14630000	0	0	0	0	4.17132e+06	0	#DIV/0!	#DIV/0!
TcCLB.472833.10	Ring finger domain containing protein, putative	Q4CKK6	0	0	0	0	1305700	845420	784280	1298600	2497200	0	0	0	0	1.12187e+06	0	#DIV/0!	#DIV/0!
TcCLB.506633.90	folate/pteridine transporter, putative	Q4D8Q4	0	0	0	2423500	3545400	2276700	2798900	7164400	9185200	0	0	0	0	4.56568e+06	0	#DIV/0!	#DIV/0!
TcCLB.510517.40	hypothetical protein	Q4DDF0	0	0	0	7326200	4873700	2007300	14963000	8713400	16098000	0	0	0	0	8.99693e+06	0	#DIV/0!	#DIV/0!
TcCLB.509551.90	hypothetical protein, conserved	Q4DJJ2	0	0	0	17855000	24341000	34423000	39752000	32749000	57514000	0	0	0	0	34439000	0	#DIV/0!	#DIV/0!
TcCLB.510101.59	palmitoyl acyltransferase 7, putative	Q4E3Q1	0	0	0	1311300	1795600	0	3355300	7127600	10327000	0	0	0	0	3.98613e+06	0	#DIV/0!	#DIV/0!
TcCLB.507631.20	hypothetical protein, conserved	Q4CRY3	0	0	0	9084600	6172000	8722600	18352000	18807000	23526000	0	0	0	0	14110700	0	#DIV/0!	#DIV/0!
TcCLB.510945.60	hypothetical protein, conserved	Q4D1Q5	0	0	0	1051900	1828300	4809900	0	15808000	22321000	0	0	0	0	7.63652e+06	0	#DIV/0!	#DIV/0!
TcCLB.506203.90	hypothetical protein, conserved	Q4DN06	0	0	0	673400	0	866550	982890	1305400	1759200	0	0	0	0	931240	0	#DIV/0!	#DIV/0!
TcCLB.511433.10	hypothetical protein, conserved	Q4CP36	0	0	0	710170	1577600	3834700	8028400	0	14260000	0	0	0	0	4735145	0	#DIV/0!	#DIV/0!
TcCLB.504125.70	hypothetical protein, conserved	Q4DFR6	0	0	0	1649900	1986700	4199800	3257800	9358200	21951000	0	0	0	0	7.06723e+06	0	#DIV/0!	#DIV/0!
TcCLB.506671.70	dispersed gene family protein 1 (DGF-1), putative	Q4DGM4	0	0	0	0	55459000	0	36951000	63306000	30417000	0	0	0	0	3.10222e+07	0	#DIV/0!	#DIV/0!
TcCLB.507257.180	hypothetical protein	Q4DJF9	0	0	0	10329000	13818000	10822000	17910000	27588000	30991000	0	87543	0	0	1.85763e+07	29181	636.59	0
TcCLB.509551.50	hypothetical protein	Q4DJJ7	0	0	0	421290	1048800	0	685570	849150	1392100	0	0	0	0	732818	0	#DIV/0!	#DIV/0!
TcCLB.511283.140	hypothetical protein, conserved	Q4E2U6	0	0	0	5648200	8361600	4201500	3006100	10801000	0	0	0	0	0	5336400	0	#DIV/0!	#DIV/0!
TcCLB.456139.10	hypothetical protein, conserved	Q4CLM0	0	0	0	809840	2448300	1186100	2261000	5374400	6725200	0	0	0	0	3134140	0	#DIV/0!	#DIV/0!
TcCLB.509703.10	cellulosomal scaffoldin anchoring protein, putative	Q4CQ84	0	0	0	32848000	17802000	14802000	28305000	26800000	38094000	0	0	0	0	2.64418e+07	0	#DIV/0!	#DIV/0!
TcCLB.509557.10	hypothetical protein	Q4CWE7	0	0	0	7436000	7316100	6561400	6917400	9084000	11235000	0	0	0	0	8091650	0	#DIV/0!	#DIV/0!
TcCLB.511047.70	hypothetical protein, conserved	Q4D0B8	0	0	0	4445200	4174800	4508000	7310400	14188000	14587000	0	0	0	0	8.20223e+06	0	#DIV/0!	#DIV/0!
TcCLB.511129.60	hypothetical protein, conserved	Q4D8H4	0	0	0	1360500	2707200	1487700	5071000	9878700	16580000	0	0	0	0	6180850	0	#DIV/0!	#DIV/0!
TcCLB.509099.170	hypothetical protein, conserved	Q4DNW9	0	0	0	7558300	3733400	9175200	12157000	22744000	45271000	0	0	0	0	16773150	0	#DIV/0!	#DIV/0!
TcCLB.506475.105	hypothetical protein, conserved	Q4DS42	0	0	0	620510	0	2164500	2967900	5462700	8082600	0	0	0	0	3.21637e+06	0	#DIV/0!	#DIV/0!
TcCLB.505789.20	hypothetical protein, conserved	Q4CNQ4	0	0	0	879290	1569900	731060	0	3402500	0	0	0	0	0	1097125	0	#DIV/0!	#DIV/0!
TcCLB.506705.70	beta-fructofuranosidase-like protein (fragment)	Q4CYS7	0	0	0	2847200	8770100	9797000	5430600	9047500	24934000	0	0	0	0	1.01377e+07	0	#DIV/0!	#DIV/0!
TcCLB.508065.70	protein associated with differentiation 8, putative	Q4D7Z6	0	0	0	4239200	3957000	6815300	6759900	5902400	27188000	0	0	0	0	9.14363e+06	0	#DIV/0!	#DIV/0!
TcCLB.506777.40	hypothetical protein, conserved	Q4DC73	0	0	0	1746300	0	1750200	0	6036500	8335900	0	0	0	0	2978150	0	#DIV/0!	#DIV/0!
TcCLB.504229.110	amino acid permease 24, putative	Q4DCW3	0	0	0	18173000	25141000	20516000	38669000	63373000	82996000	0	0	47835	0	41478000	15945	2601.32	0
TcCLB.510747.18	hypothetical protein, conserved	Q4DLF9	0	0	0	3464000	3714900	4273600	4101100	15281000	25174000	0	0	0	0	9.33477e+06	0	#DIV/0!	#DIV/0!
TcCLB.504033.200	hypothetical protein	Q4DR64	0	0	0	4099200	15243000	12268000	0	19879000	33571000	0	0	0	0	14176700	0	#DIV/0!	#DIV/0!
TcCLB.504033.40	hypothetical protein	Q4DR75	0	0	0	1923900	3723900	2572700	3734300	6120900	9197300	0	0	0	0	4545500	0	#DIV/0!	#DIV/0!
TcCLB.506475.110	hypothetical protein	Q4DS41	0	0	0	2861300	2196500	2234000	7202800	8512500	14795000	0	0	0	0	6300350	0	#DIV/0!	#DIV/0!
TcCLB.506475.90	hypothetical protein, conserved	Q4DS44	0	0	0	686180	737690	1335100	796060	1393900	2459800	0	0	0	0	1.23479e+06	0	#DIV/0!	#DIV/0!
TcCLB.506679.120	hypothetical protein	Q4E091	0	0	0	14211000	14715000	19935000	17522000	20625000	42375000	0	0	0	0	2.15638e+07	0	#DIV/0!	#DIV/0!
TcCLB.508355.290	hypothetical protein, conserved	Q4E3A0	0	0	0	1846100	1752400	3597300	6044000	6882100	12405000	0	0	0	0	5421150	0	#DIV/0!	#DIV/0!
TcCLB.508301.10	OTU-like cysteine protease, putative	Q4CNA5	0	0	0	15925000	14914000	25303000	1473000	46679000	48813000	180010	0	300730	0	2.55178e+07	160247	159.241	0
TcCLB.504143.20	hypothetical protein, conserved	Q4CPN6	0	0	0	2988100	543660	432840	2242500	2908800	5469800	0	0	0	0	2430950	0	#DIV/0!	#DIV/0!
TcCLB.507737.40	hypothetical protein, conserved (fragment)	Q4CTI8	0	0	0	0	5414800	5025200	6145800	11093000	16018000	0	0	0	0	7282800	0	#DIV/0!	#DIV/0!
TcCLB.509001.30	hypothetical protein, conserved	Q4CV43	0	0	0	5194500	8036500	6028200	6819700	14755000	22576000	0	0	0	0	1.05683e+07	0	#DIV/0!	#DIV/0!
TcCLB.510533.230	palmitoyl acyltransferase 11, putative	Q4DWZ4	0	0	0	0	2363100	443310	965510	5542900	10618000	0	0	0	0	3.32214e+06	0	#DIV/0!	#DIV/0!
TcCLB.510295.30	RNA editing complex protein MP18, putative	Q4CZ11	0	0	0	3128300	2906500	2465100	3508300	3700800	7876800	0	0	0	0	3.93097e+06	0	#DIV/0!	#DIV/0!
TcCLB.503779.10	Sperm tail/Sperm tail C-terminal domain containing protein, putative	Q4CZD6	0	0	0	3951700	1985300	927630	3503300	2661600	4176800	0	0	0	0	2.86772e+06	0	#DIV/0!	#DIV/0!
TcCLB.510835.30	hypothetical protein, conserved	Q4D532	0	0	0	2119200	6866300	5603900	1702300	6754500	8471000	0	0	0	0	5.25287e+06	0	#DIV/0!	#DIV/0!
TcCLB.503453.70	hypothetical protein, conserved	Q4D8J9	0	0	0	2856700	1479500	0	1730100	2140400	3076200	0	0	0	0	1.88048e+06	0	#DIV/0!	#DIV/0!
TcCLB.510421.264	hypothetical protein, conserved	Q4DXQ7	0	0	0	7423200	13915000	9165600	0	22698000	26797000	0	0	0	0	1.33331e+07	0	#DIV/0!	#DIV/0!
TcCLB.511649.100	amino acid permease, putative	Q4DL06	0	0	0	515850	4033700	5616000	3224100	7050000	14636000	0	0	0	0	5.84594e+06	0	#DIV/0!	#DIV/0!
TcCLB.507603.220	hypothetical protein	Q4DW07	0	0	0	5155500	5120300	2300800	8064600	11400000	20978000	0	0	0	0	8.83653e+06	0	#DIV/0!	#DIV/0!
TcCLB.506925.14	hypothetical protein, conserved	Q4E4P8	0	0	0	0	0	2755100	2190400	4381800	1499800	0	0	0	0	1.80452e+06	0	#DIV/0!	#DIV/0!
TcCLB.506529.610	hypothetical protein	Q4E5M0	0	0	0	0	1085600	0	1870700	2698600	3090400	0	0	0	0	1457550	0	#DIV/0!	#DIV/0!
TcCLB.508127.9	Mitochondrial 39-S ribosomal protein L47 (MRP-L47), putative	Q4CLN1	0	0	0	3328900	2872600	0	5192100	0	6060700	0	0	0	0	2909050	0	#DIV/0!	#DIV/0!
TcCLB.503837.20	amino acid transporter, putative	Q4CWQ7	0	0	0	1493400	0	378570	1977100	1908100	4031000	0	0	0	0	1.63136e+06	0	#DIV/0!	#DIV/0!
TcCLB.503643.10	KU70 protein, putative	Q4CY05	0	0	0	21860000	25605000	15660000	44478000	52366000	62559000	0	0	0	0	37088000	0	#DIV/0!	#DIV/0!
TcCLB.510181.120	hypothetical protein, conserved	Q4DDI1	0	0	0	2240200	2770800	3721100	1917400	2594300	5090400	0	0	0	0	3055700	0	#DIV/0!	#DIV/0!
TcCLB.507663.20	hypothetical protein, conserved	Q4D4M5	0	0	0	3958900	3522600	4674400	0	10373000	59820000	0	0	0	0	1.37248e+07	0	#DIV/0!	#DIV/0!
TcCLB.507275.20	hypothetical protein, conserved	Q4D4W5	0	0	0	0	1142100	532630	1091500	2626000	4669300	0	0	0	0	1.67692e+06	0	#DIV/0!	#DIV/0!
TcCLB.509891.60	Eukaryotic protein of unknown function (DUF914), putative	Q4D8P5	0	0	0	2679200	2052400	2846800	4358300	7747100	8200600	0	0	0	0	4647400	0	#DIV/0!	#DIV/0!
TcCLB.507049.90	hypothetical protein, conserved	Q4DPX3	0	0	0	0	1935400	2420500	0	3325500	3705200	0	0	0	0	1.89777e+06	0	#DIV/0!	#DIV/0!
TcCLB.506605.214	Miro-like protein, putative	Q4DUV8	0	0	0	0	2597900	0	3041200	6068500	8789300	0	0	0	0	3416150	0	#DIV/0!	#DIV/0!
TcCLB.507063.60	hypothetical protein, conserved	Q4E027	0	0	0	4216100	6696100	4139400	5803100	13865000	21099000	0	0	0	0	9.30312e+06	0	#DIV/0!	#DIV/0!
TcCLB.509331.70	3-oxo-5-alpha-steroid 4-dehydrogenase, putative	Q4DQY3	0	0	0	0	746090	1480400	723120	1139300	1694000	0	0	0	0	963818	0	#DIV/0!	#DIV/0!
TcCLB.504057.130	hypothetical protein, conserved	Q4DSE1	0	0	0	1370800	2269100	1249700	0	1990000	3448100	0	0	0	0	1.72128e+06	0	#DIV/0!	#DIV/0!
TcCLB.504057.50	hypothetical protein, conserved	Q4DSF1	0	0	0	0	3849100	0	2466100	5006000	4387200	0	0	0	0	2.61807e+06	0	#DIV/0!	#DIV/0!
TcCLB.510303.299	hypothetical protein	Q4DYZ2	0	0	0	0	8849600	12094000	0	38009000	61388000	0	0	0	0	2.00568e+07	0	#DIV/0!	#DIV/0!
TcCLB.506825.180	STE/STE11 serine/threonine-protein kinase, putative	Q4DZE5	0	0	0	0	423400	328750	304030	0	1276300	0	0	0	0	388747	0	#DIV/0!	#DIV/0!
TcCLB.509287.20	serine/threonine-protein kinase NAK, putative	Q4E0B4	0	0	0	0	1024700	618750	1234800	0	2060100	0	0	0	0	823058	0	#DIV/0!	#DIV/0!
TcCLB.508153.490	peptidyl-prolyl cis-trans isomerase NIMA-interacting 4, putative	Q4E641	0	0	0	753150	937780	621230	1105100	1989800	0	0	0	0	0	901177	0	#DIV/0!	#DIV/0!
TcCLB.507021.50	kinesin, putative	Q4DB48	27742000	46136000	86886000	86575000	163280000	139050000	179060000	453610000	580630000	261270	557480	0	53588000	2.67034e+08	272917	978.446	196.353
TcCLB.503413.4	Present in the outer mitochondrial membrane proteome 22 (fragment)	Q4CUE0	112420000	109430000	89595000	347230000	230810000	267050000	809280000	471010000	966470000	804430	458040	177260	103815000	5.15308e+08	479910	1073.76	216.322
TcCLB.509791.60	Flagellum attachment zone protein 5	Q4DNJ0	2344500	1583400	6311200	8539700	10077000	10536000	11199000	24069000	36979000	112970	0	0	3.41303e+06	16899950	37656.7	448.79	90.6356
TcCLB.506657.70	RNA editing 3' terminal uridylyl transferase 1, putative	Q4D425	15680000	7870000	16122000	17245000	43379000	58077000	9203600	138310000	125300000	429220	70642	53246	13224000	6.52524e+07	184369	353.922	71.7256
TcCLB.511421.100	Enkuring domain-containig protein	Q4DWQ4	1197000	1793600	3741700	5758000	6799600	5075600	7259500	16090000	25055000	0	0	0	2244100	1.10063e+07	0	#DIV/0!	#DIV/0!
TcCLB.510665.30	replication factor A protein 3, putative	Q4CXH1	2109300	7420700	2110500	8018000	12110000	7045500	3813600	25924000	57209000	0	0	0	3.88017e+06	1.902e+07	0	#DIV/0!	#DIV/0!
TcCLB.507099.40	Concanavalin A-like lectin/glucanases superfamily/SPRY domain/HECT-domain (ubiquitin-transferase), putative	Q4DSH5	52464000	104080000	44635000	128180000	286420000	218830000	183730000	469930000	679930000	889080	169230	55133	6.70597e+07	3.27837e+08	371148	883.305	180.682
TcCLB.506825.150	hypothetical protein, conserved	Q4DZE8	57813000	72123000	68871000	206240000	190980000	184800000	209190000	406710000	741940000	0	0	0	66269000	323310000	0	#DIV/0!	#DIV/0!
TcCLB.511819.40	CRAL/TRIO domain containing protein, putative	Q4DCM5	4825700	6105000	4278400	11099000	21388000	13076000	17685000	30277000	53979000	354110	184700	0	5069700	24584000	179603	136.879	28.2272
TcCLB.507491.30	hypothetical protein, conserved	Q4DRJ5	23653000	17346000	9155800	32024000	81324000	33097000	116400000	133480000	89692000	0	0	0	1.67183e+07	8.10028e+07	0	#DIV/0!	#DIV/0!
TcCLB.509267.10	synaptobrevin, putative	Q4DDK4	14139000	95905000	20770000	137790000	94013000	207250000	69254000	287060000	443850000	0	0	0	4.36047e+07	2.06536e+08	0	#DIV/0!	#DIV/0!
TcCLB.506855.150	hypothetical protein, conserved	Q4E1S9	5781400	5302100	4925700	10270000	18893000	18375000	21148000	25116000	55441000	0	124180	0	5336400	2.48738e+07	41393.3	600.914	128.919
TcCLB.511847.20	hypothetical protein, conserved	Q4D4N9	0	0	1482500	3020100	2558000	3262600	0	0	4809000	0	0	0	494167	2274950	0	#DIV/0!	#DIV/0!
TcCLB.510679.40	Cytostomal protein 3	Q4CYC6	41971000	51614000	39951000	128550000	166810000	138900000	136220000	287200000	369070000	1177400	761970	0	44512000	2.04458e+08	646457	316.275	68.8553
TcCLB.510437.30	hypothetical protein, conserved	Q4D124	571350	1172200	0	1484600	2559400	0	1335900	4733100	5854700	0	0	0	581183	2.66128e+06	0	#DIV/0!	#DIV/0!
TcCLB.511827.30	hypothetical protein	Q4DQB8	8258800	15607000	14093000	19457000	39634000	16417000	38747000	98848000	133950000	206080	0	0	1.26529e+07	5.78422e+07	68693.3	842.035	184.194
TcCLB.511389.114	hypothetical protein, conserved	Q4DIU0	844840	1620500	960940	1010700	1574800	1191400	4980900	6424500	15652000	32554	0	0	1.14209e+06	5139050	10851.3	473.587	105.249
TcCLB.509911.120	hypothetical protein	Q4DFP5	6202800	18050000	5279500	10923000	47828000	32505000	29321000	62685000	81272000	0	0	127580	9844100	44089000	42526.7	1036.74	231.481
TcCLB.506363.150	soluble N-ethylmaleimide sensitive factor (NSF) attachment protein, putative	Q4DAH4	5624900	5221500	14237000	16365000	28261000	16224000	30932000	55351000	76599000	0	42445	0	8.36113e+06	3.72887e+07	14148.3	2635.55	590.962
TcCLB.511561.20	dispersed gene family protein 1 (DGF-1), putative	Q4CVS2	3754100	7676400	13437000	23070000	25844000	21246000	44618000	41630000	64829000	0	0	500020	8.28917e+06	3.68728e+07	166673	221.228	49.733
TcCLB.506797.30	hypothetical protein	Q4DA12	34756000	104720000	123220000	202900000	281320000	249910000	184440000	518890000	873700000	266200	0	0	8.75653e+07	3.85193e+08	88733.3	4341.02	986.837
TcCLB.509805.80	hypothetical protein, conserved	Q4E000	557450	1036000	918100	1914500	2531900	4896600	2400800	3732400	6541400	0	0	0	837183	3669600	0	#DIV/0!	#DIV/0!
TcCLB.509965.40	ubiquitin hydrolase, putative	Q4E0V5	17811000	40541000	37663000	48549000	59985000	135510000	43609000	185830000	364960000	123610	0	0	32005000	139740500	41203.3	3391.49	776.758
TcCLB.509437.70	hypothetical protein, conserved	Q4DV89	15532000	3496800	9096400	10028000	23478000	30421000	33790000	56402000	88790000	160370	0	0	9.37507e+06	4.04848e+07	53456.7	757.339	175.377
TcCLB.507087.40	kinesin, putative	Q4DF79	292320000	649870000	278310000	559390000	1250300000	1303200000	1006000000	2185400000	4173400000	441470	227930	102910	4.06833e+08	1.74628e+09	257437	6783.34	1580.32
TcCLB.510045.30	NAK family pseudokinase, putative	Q4CXN4	148390000	241780000	196490000	482290000	908670000	738670000	383740000	916770000	1556900000	264200	142710	648570	1.95553e+08	8.31173e+08	351827	2362.45	555.823
TcCLB.511383.20	kinesin, putative	Q4D8J0	2327300	2844100	2140000	5168800	10155000	7700000	1572200	7302900	29775000	0	0	0	2.43713e+06	1.0279e+07	0	#DIV/0!	#DIV/0!
TcCLB.507023.170	Intraflagellar transport complex B protein 46 C terminal, putative	Q4DZ68	41392000	72145000	63589000	122150000	167720000	114350000	155140000	384880000	540680000	0	0	0	59042000	2.47487e+08	0	#DIV/0!	#DIV/0!
TcCLB.506925.100	SCAMP family, putative	Q4E4N8	121420000	228260000	98250000	399170000	498100000	299900000	235090000	805210000	1498800000	69613	40360	0	149310000	6.22712e+08	36657.7	16987.2	4073.09
TcCLB.507681.210	Flagellar Member 2	Q4DW33	418270000	504440000	370470000	1024500000	1175600000	1231100000	1207800000	2066000000	4034800000	6350900	2778500	982450	431060000	1.78997e+09	3.37062e+06	531.05	127.888
TcCLB.506297.60	START domain containing protein, putative	Q4E0R2	1055700	2105700	1587700	3274600	2619900	5117600	2852900	7691900	17671000	0	0	0	1.58303e+06	6.53798e+06	0	#DIV/0!	#DIV/0!
TcCLB.506147.110	Flagellum attachment zone protein 4	Q4DT97	22329000	30836000	26799000	76576000	87986000	78873000	44609000	128200000	242040000	902660	81732	0	2.66547e+07	109714000	328131	334.361	81.2319
TcCLB.508729.18	Sucrase/ferredoxin-like, putative	Q4CM07	939670	0	0	842790	1134400	0	637390	2002100	3088600	0	0	0	313223	1.28421e+06	0	#DIV/0!	#DIV/0!
TcCLB.508641.310	hypothetical protein, conserved	Q4DZG5	3426200	5696000	5975200	7625900	14596000	12560000	20870000	25612000	42115000	0	0	0	5.03247e+06	20563150	0	#DIV/0!	#DIV/0!
TcCLB.511163.50	hypothetical protein, conserved	Q4CW41	515320	4596100	2223300	6106500	7414900	8932500	6668300	9266400	21437000	0	0	0	2.44491e+06	9.97093e+06	0	#DIV/0!	#DIV/0!
TcCLB.505763.10	proton motive ATPase 1, putative	Q4CQ53	23052000	36677000	29522000	100560000	102810000	96631000	53781000	128760000	245130000	1272600	0	0	2.97503e+07	1.21279e+08	424200	285.9	70.1328
TcCLB.508443.60	hypothetical protein, conserved	Q4D4G5	79984000	43814000	86419000	186120000	221000000	204910000	202320000	286670000	612890000	858570	463940	0	7.00723e+07	2.85652e+08	440837	647.976	158.953
TcCLB.508137.20	hypothetical protein, conserved	Q4CTN1	24243000	5226900	59126000	24201000	52508000	63410000	89615000	164810000	327100000	1310000	1481700	0	2.9532e+07	120274000	930567	129.248	31.7355
TcCLB.510003.30	phosphatidylinositol 4-kinase alpha, putative	Q4D3R3	7879300	14903000	832930	12673000	32328000	21686000	12082000	40704000	70845000	57276	0	51536	7.87174e+06	3.17197e+07	36270.7	874.527	217.028
TcCLB.510105.160	hypothetical protein	Q4DZT9	674670	594610	654160	1157800	0	1428500	2044800	5503100	5349100	0	0	0	641147	2580550	0	#DIV/0!	#DIV/0!
TcCLB.506825.190	hypothetical protein	Q4DZE4	0	863380	0	1004700	0	1470200	1203900	0	3178900	0	0	0	287793	1142950	0	#DIV/0!	#DIV/0!
TcCLB.509161.30	OSM3-like kinesin, putative	Q4DBC0	2845500	7579600	7362500	10185000	15851000	9589300	17438000	26938000	60647000	37179	66111	15827	5929200	2.34414e+07	39705.7	590.379	149.329
TcCLB.506957.110	SNF-7-like protein, putative	Q4DKZ2	17298000	13161000	24266000	30862000	53435000	55499000	28623000	96332000	166870000	0	31141	0	1.82417e+07	7.19368e+07	10380.3	6930.11	1757.33
TcCLB.506543.100	hypothetical protein, conserved	Q4D7S7	31551000	26353000	36851000	64627000	72948000	90593000	86329000	151020000	276440000	176940	966600	168620	31585000	123659500	437387	282.724	72.213
TcCLB.509999.90	carnitine/choline acetyltransferase, putative	Q4DKK5	2752300	3231700	1915700	5963300	7316800	4304000	11645000	16909000	15604000	59274	44277	51767	2.63323e+06	10290350	51772.7	198.76	50.8615
TcCLB.504427.260	kinesin-C	Q4DYM0	220260000	249060000	184180000	337330000	531670000	443210000	581540000	1227500000	1984400000	1506700	6244300	633040	2.17833e+08	8.50942e+08	2794680	304.486	77.9457
TcCLB.508515.50	glycogenin glucosyltransferase, putative	Q4DM72	5944500	27266000	8193600	41857000	42370000	25823000	23554000	85345000	100100000	0	0	0	1.38014e+07	5.31748e+07	0	#DIV/0!	#DIV/0!
TcCLB.511233.40	Protein of unknown function (DUF498/DUF598), putative	Q4DN70	590100	671200	415370	1739500	1037600	1676000	1537900	1466500	5437000	0	0	0	558890	2.14908e+06	0	#DIV/0!	#DIV/0!
TcCLB.506211.170	multiprotein-bridging factor 1, putative	Q4DYK1	1020900	0	1237000	794350	0	769090	1577700	2241600	11974000	0	0	0	752633	2892790	0	#DIV/0!	#DIV/0!
TcCLB.508899.54	hypothetical protein, conserved	Q4DMP7	408020000	455980000	300280000	447710000	802460000	406460000	1182900000	2307000000	3672700000	2448600	2275800	956790	3.88093e+08	1.46987e+09	1893730	776.178	204.936
TcCLB.506355.20	receptor-type adenylate cyclase, putative	Q4DKC9	2368800	3095200	3809600	6673900	9649400	8916500	7389500	14203000	23243000	0	0	0	3091200	1.16792e+07	0	#DIV/0!	#DIV/0!
TcCLB.503411.30	hypothetical protein, conserved	Q4CV70	21249000	17222000	24061000	48341000	40480000	55598000	79096000	88393000	159620000	0	0	0	20844000	78588000	0	#DIV/0!	#DIV/0!
TcCLB.511261.4	P-type H+-ATPase, putative (fragment)	Q4DL30	50718000	34682000	26879000	69353000	83601000	71142000	138780000	244240000	238910000	914670	2196300	764870	3.74263e+07	1.41004e+08	1.29195e+06	109.141	28.9689
TcCLB.509733.70	hypothetical protein, conserved	Q4DWC7	1886500	0	1644100	2663500	2767400	3545700	2708200	6037600	8774100	53983	32366	0	1.17687e+06	4.41608e+06	28783	153.427	40.8876
TcCLB.510323.20	Flagellum attachment zone protein 19, putative	Q4D9C0	42666000	54113000	68192000	109890000	110590000	126490000	147690000	281180000	459050000	0	141410	0	5.49903e+07	205815000	47136.7	4366.35	1166.61
TcCLB.503625.10	asparagine synthetase a, putative	Q4CRM4	57844000	98338000	107050000	148900000	249420000	174520000	127640000	399220000	859650000	2817000	2448500	3143300	87744000	3.26558e+08	2.80293e+06	116.506	31.3043
TcCLB.510885.60	calcium-activated potassium channel, putative	Q4DP52	5522000	12388000	2763800	9920100	19873000	19655000	15191000	30752000	57368000	0	0	0	6.89127e+06	25459850	0	#DIV/0!	#DIV/0!
TcCLB.511041.50	flagellum transition zone component, putative	Q4D0V3	4547700	4020400	6300400	4141100	13284000	16024000	7639500	15589000	53049000	0	0	0	4.95617e+06	1.82878e+07	0	#DIV/0!	#DIV/0!
TcCLB.504047.70	hypothetical protein, conserved	Q4D7T5	2192700	2076400	5630400	13784000	10552000	7996300	9792400	10409000	19998000	0	0	0	3.29983e+06	1.20886e+07	0	#DIV/0!	#DIV/0!
TcCLB.511127.120	cysteine peptidase, Clan CA, family C19, putative	Q4E407	11032000	17634000	1960900	6325400	11428000	8274200	8022300	71731000	118110000	0	0	0	1.0209e+07	37315150	0	#DIV/0!	#DIV/0!
TcCLB.511137.20	Sec8 exocyst complex component specific domain containing protein, putative	Q4CM49	1761300	2595200	0	3082200	3063700	3269400	1159500	2692000	18434000	0	0	0	1.45217e+06	5.28347e+06	0	#DIV/0!	#DIV/0!
TcCLB.510531.100	hypothetical protein, conserved	Q4DEV7	3034400	4100300	2425100	7543300	9963100	9660500	4893000	13259000	24009000	0	0	0	3186600	11554650	0	#DIV/0!	#DIV/0!
TcCLB.511383.89	Flagellar Member 3	Q4D8I3	33357000	84064000	74064000	79937000	129900000	138030000	196530000	290070000	550320000	347760	0	0	6.38283e+07	2.30798e+08	115920	1991.01	550.624
TcCLB.510613.40	hypothetical protein, conserved (fragment)	Q4CW26	3335800	975180	5090700	18081000	5083000	3914400	19031000	13491000	8276300	0	0	0	3.13389e+06	1.13128e+07	0	#DIV/0!	#DIV/0!
TcCLB.511283.294	b9 domain-containing protein 1	Q4E2T1	497260	913680	453980	697920	1655100	548970	1518900	4121500	4912300	0	0	0	621640	2.24245e+06	0	#DIV/0!	#DIV/0!
TcCLB.511441.10	cysteine peptidase, Clan CA, family C2, putative	Q4CS87	143270000	363480000	101500000	281470000	545000000	385680000	519590000	923560000	1685600000	2674500	2964900	3281700	202750000	7.23483e+08	2973700	243.294	68.1811
TcCLB.503925.60	hypothetical protein	Q4DAQ5	5873200	5497000	871050	10388000	9158500	3701500	12944000	25656000	25355000	0	0	0	4.08042e+06	1.45338e+07	0	#DIV/0!	#DIV/0!
TcCLB.507077.50	conserved protein	Q4CW73	25749000	1924300	15425000	3573000	20442000	41300000	5205100	62417000	171520000	0	188900	0	14366100	50742850	62966.7	805.868	228.154
TcCLB.503415.30	hypothetical protein, conserved	Q4D315	20310000	18368000	5756800	37986000	35271000	34560000	27859000	44652000	133530000	0	0	0	14811600	5.23097e+07	0	#DIV/0!	#DIV/0!
TcCLB.503899.139	hypothetical protein, conserved	Q4DEJ3	4474800	154400000	159050000	298770000	306800000	360990000	419260000	360290000	495670000	0	0	0	1.05975e+08	373630000	0	#DIV/0!	#DIV/0!
TcCLB.506989.199	hypothetical protein, conserved	Q4DW88	2509000	3017900	0	861390	3192900	3424000	2973700	19225000	9180700	0	56790	0	1842300	6.47628e+06	18930	342.117	97.3217
TcCLB.507073.10	Sec8 exocyst complex component specific domain containing protein, putative	Q4CX83	7506300	13890000	6515500	25855000	30532000	27126000	14871000	41101000	56110000	0	0	0	9.30393e+06	3.25992e+07	0	#DIV/0!	#DIV/0!
TcCLB.504109.80	Putative intraflagellar transport protein F6	Q4DR40	120590000	178620000	99814000	210330000	356190000	202270000	355830000	732450000	935220000	989440	1602100	226040	133008000	4.65382e+08	939193	495.512	141.619
TcCLB.506127.130	hypothetical protein, conserved	Q4DP87	5259300	19297000	8288400	24907000	18234000	25410000	17390000	58534000	85085000	0	0	0	1.09482e+07	38260000	0	#DIV/0!	#DIV/0!
TcCLB.508815.80	SNARE associated Golgi protein, putative	Q4DMJ6	9753700	7086600	3669300	17492000	21223000	10160000	22655000	31416000	39710000	422470	0	162130	6.83653e+06	23776000	194867	122.012	35.0831
TcCLB.511625.40	protein phosphatase 2C, putative	Q4DGJ6	91822000	134330000	89475000	176220000	251540000	255730000	242790000	442400000	821950000	0	0	0	105209000	365105000	0	#DIV/0!	#DIV/0!
TcCLB.508043.40	kinesin-C	Q4D0K8	9655800	15241000	10031000	14658000	21704000	16224000	30035000	47855000	109900000	0	0	0	11642600	4.00627e+07	0	#DIV/0!	#DIV/0!
TcCLB.504109.90	ubiquitin carboxyl-terminal hydrolase, putative	Q4DR39	38876000	47869000	53603000	84329000	120280000	90866000	111380000	179570000	374910000	352250	503840	0	4.67827e+07	160222500	285363	561.468	163.941
TcCLB.508277.220	hypothetical protein	Q4E0X4	20688000	27766000	23835000	35809000	67199000	32114000	69309000	117590000	172910000	385670	96760	0	2.40963e+07	82488500	160810	512.956	149.844
TcCLB.510297.110	cAMP binding protein, putative	Q4DHY5	24029000	53659000	30266000	32432000	96446000	91344000	54847000	155370000	308500000	0	101340	2057300	3.59847e+07	123156500	719547	171.158	50.0102
TcCLB.504147.90	hypothetical protein, conserved	Q4DZN6	571480	747030	995680	1282700	3394000	1580000	461840	3311300	5577900	0	0	0	771397	2601290	0	#DIV/0!	#DIV/0!
TcCLB.506873.20	hypothetical protein, conserved	Q4CQD6	1665300	2863400	0	0	2451300	4455900	5116900	6077700	12329000	0	0	0	1.50957e+06	5071800	0	#DIV/0!	#DIV/0!
TcCLB.508557.29	CRAL/TRIO domain containing protein, putative	Q4CRG4	13878000	37954000	9923000	23741000	61146000	50428000	27337000	91599000	159310000	507290	96766	0	20585000	6.89268e+07	201352	342.32	102.234
TcCLB.507993.280	zinc-finger of a C2HC-type/Double zinc ribbon, putative	Q4E1V3	38411000	57971000	36370000	67004000	109290000	91170000	95923000	170920000	352820000	20218	15432	0	4.42507e+07	147854500	11883.3	12442.2	3723.76
TcCLB.508445.10	rab11B GTPase, putative	Q4D4J6	15302000	29599000	15082000	26214000	41570000	29623000	48742000	85342000	167670000	338700	133500	46006	1.99943e+07	6.65268e+07	172735	385.137	115.751
TcCLB.508819.50	katanin, putative (fragment)	Q4CYK7	0	0	1017000	0	1147500	781020	0	1784500	3052100	0	0	0	339000	1127520	0	#DIV/0!	#DIV/0!
TcCLB.506925.70	epsin, putative	Q4E4P1	432490000	843250000	864140000	1226400000	1944500000	1967600000	1298500000	2676700000	4985700000	2450600	14701000	0	7.13293e+08	2349900000	5717200	411.023	124.763
TcCLB.506945.110	casein kinase 1 isoform 2, putative	Q4DX87	21732000	26348000	23830000	39524000	55731000	69440000	87819000	92701000	128580000	0	0	0	23970000	7.89658e+07	0	#DIV/0!	#DIV/0!
TcCLB.511751.60	Intraflagellar transport complex B protein 46 C terminal, putative	Q4DVV9	9474100	15301000	12404000	16866000	22942000	21304000	25768000	53123000	103280000	0	0	0	1.2393e+07	4.05472e+07	0	#DIV/0!	#DIV/0!
TcCLB.506755.260	mitochondrial RNA-binding protein 2, putative	Q4DWJ0	0	1838100	0	466280	920560	611460	621030	4541900	4690800	0	0	0	612700	1.97534e+06	0	#DIV/0!	#DIV/0!
TcCLB.506503.80	kinesin, putative	Q4DRD7	3274600	4983900	5051500	2428300	11368000	13537000	4934200	12831000	40267000	0	0	0	4.43667e+06	1.42276e+07	0	#DIV/0!	#DIV/0!
TcCLB.506263.40	EAP30/Vps36 family, putative	Q4CU49	8980300	11959000	9803700	17037000	20530000	14758000	31299000	43014000	70034000	39732	76860	0	1.02477e+07	3.27787e+07	38864	843.42	263.68
TcCLB.509767.210	vesicle transport v-SNARE 11, putative	Q4DSB4	2069100	3647700	1821700	982040	2954600	4443400	1548200	17150000	21053000	224580	0	0	2.51283e+06	8.02187e+06	74860	107.158	33.5671
TcCLB.508331.50	Fungal tRNA ligase phosphodiesterase domain containing protein, putative	Q4DCF2	4108800	7356200	6253900	14590000	14478000	7378700	9999400	31600000	34630000	0	0	0	5906300	18779350	0	#DIV/0!	#DIV/0!
TcCLB.511745.30	E3 ubiquitin-protein ligase, putative	Q4CVL5	21285000	65699000	12657000	20921000	82687000	72643000	34240000	162930000	258220000	0	0	0	3.32137e+07	105273500	0	#DIV/0!	#DIV/0!
TcCLB.503449.40	hypothetical protein, conserved	Q4CRX1	936240	5006600	1316300	918240	10080000	908780	2144300	5143800	26714000	0	0	0	2.41971e+06	7651520	0	#DIV/0!	#DIV/0!
TcCLB.510149.80	ABC transporter, putative	Q4DHQ7	5990100	26700000	15279000	19618000	61312000	36105000	19910000	80287000	85654000	0	164960	0	15989700	50481000	54986.7	918.059	290.792
TcCLB.511071.130	Trypanosome basal body component protein	Q4DI03	1835600	1135400	1767600	4138400	4080300	2876100	6143800	3624800	8858500	0	0	0	1.57953e+06	4953650	0	#DIV/0!	#DIV/0!
TcCLB.508909.330	STE/STE11 serine/threonine-protein kinase, putative	Q4E1J8	167730000	381330000	156120000	240880000	492310000	418320000	427130000	1129700000	1700000000	629650	152380	4988.1	235060000	7.34723e+08	262339	2800.66	896.015
TcCLB.508811.10	hypothetical protein	Q4D809	414190000	726330000	481400000	760940000	1418000000	1225700000	1252800000	2210400000	3200100000	1517700	840210	308750	540640000	1677990000	888887	1887.74	608.222
TcCLB.509331.20	hypothetical protein, conserved	Q4DQY8	0	0	1997900	385550	0	1021900	0	3973700	6869600	0	0	0	665967	2.04179e+06	0	#DIV/0!	#DIV/0!
TcCLB.504059.30	hypothetical protein, conserved	Q4CVM1	0	0	6317800	434300	1038300	627270	1528400	7105400	27967000	0	0	0	2.10593e+06	6.45011e+06	0	#DIV/0!	#DIV/0!
TcCLB.509537.90	hypothetical protein, conserved	Q4DBS4	1132400	2954700	6869800	8668100	10782000	2684400	0	26246000	18606000	0	0	0	3652300	1.11644e+07	0	#DIV/0!	#DIV/0!
TcCLB.510329.110	hypothetical protein	Q4E3K2	1497800	1413700	477590	0	1520300	1479100	1032400	2094300	14578000	0	0	0	1.1297e+06	3.45068e+06	0	#DIV/0!	#DIV/0!
TcCLB.504427.30	hypothetical protein, conserved	Q4DYP1	5991300	13941000	12040000	11590000	21296000	16392000	17892000	50373000	76273000	566750	0	0	1.06574e+07	3.23027e+07	188917	170.989	56.4134
TcCLB.511817.80	calcium/calmodulin-dependent protein kinase, putative	Q4DYB9	0	2005200	3792700	2226900	1320900	2806600	2731700	6320000	19628000	19896	0	0	1.93263e+06	5.83902e+06	6632	880.431	291.41
TcCLB.511217.30	diacylglycerol kinase, putative	Q4DVD8	63715000	107830000	106360000	154670000	259380000	191000000	184580000	411190000	476890000	542620	0	0	92635000	2.79618e+08	180873	1545.93	512.154
TcCLB.507795.20	hypothetical protein, conserved	Q4D093	6621500	13252000	13713000	18690000	27887000	17766000	30647000	46148000	61554000	0	0	0	11195500	33782000	0	#DIV/0!	#DIV/0!
TcCLB.509885.40	succinate dehydrogenase subunit	Q4D3F2	792780	624560	702330	1473700	1272500	1069000	1151900	3762900	4000400	61604	0	0	706557	2.12173e+06	20534.7	103.324	34.408
TcCLB.511761.20	hypothetical protein, conserved	Q4D8F2	1389600	2243100	3752600	0	5429700	4167500	1247500	12100000	21343000	0	0	0	2.46177e+06	7.38128e+06	0	#DIV/0!	#DIV/0!
TcCLB.508839.60	small GTPase, putative	Q4D5L0	5735500	4533100	2007200	3402100	4815200	2525900	20499000	17613000	24668000	0	0	0	4.09193e+06	1.22539e+07	0	#DIV/0!	#DIV/0!
TcCLB.508241.130	mRNA processing protein, putative	Q4DG22	1288900	0	1078300	3064700	2683000	603480	1806500	2536200	3356200	0	0	0	789067	2341680	0	#DIV/0!	#DIV/0!
TcCLB.511867.160	Ankyrin repeats (3 copies), putative	Q4DKQ0	2172000	1692300	1152100	612340	1144400	614360	9906800	687390	16801000	0	0	0	1.67213e+06	4.96105e+06	0	#DIV/0!	#DIV/0!
TcCLB.510329.60	RAB GDP dissociation inhibitor alpha, putative	Q4E3K7	10864000	30371000	17361000	31925000	39622000	32197000	45579000	94908000	103090000	0	0	0	19532000	5.78868e+07	0	#DIV/0!	#DIV/0!
TcCLB.508667.40	hypothetical protein, conserved	Q4CU13	3272600	1419400	4802600	4115800	4987600	9039400	10508000	8083500	19126000	0	0	0	3.16487e+06	9310050	0	#DIV/0!	#DIV/0!
TcCLB.508893.20	zinc-finger of a C2HC-type/Double zinc ribbon, putative	Q4CSD1	7598900	8331700	10993000	13487000	17434000	17977000	20300000	26777000	62368000	0	0	0	8.97453e+06	26390500	0	#DIV/0!	#DIV/0!
TcCLB.510445.10	casein kinase 1 isoform 2, putative	Q4CSC8	4094200	5908100	2978300	9207100	10011000	10816000	9289000	17061000	19750000	0	0	0	4.32687e+06	1.2689e+07	0	#DIV/0!	#DIV/0!
TcCLB.510359.40	PPPDE putative peptidase domain containing protein, putative	Q4E565	1495000	2966500	1898700	1801400	4762900	4332800	5112000	7406700	13797000	0	0	0	2.12007e+06	6.20213e+06	0	#DIV/0!	#DIV/0!
TcCLB.508879.30	Inner arm dynein 5-1	Q4DXF3	316100000	234370000	188080000	440740000	575790000	561710000	502190000	751390000	1484100000	2447200	1168700	915130	2.46183e+08	719320000	1.51034e+06	476.263	162.998
TcCLB.508707.70	hypothetical protein, conserved	Q4E270	1337100	1067700	0	1027300	0	0	1974200	3719400	7269500	0	0	0	801600	2.33173e+06	0	#DIV/0!	#DIV/0!
TcCLB.510283.50	hypothetical protein, conserved	Q4DDQ6	10398000	6966000	12105000	28934000	13934000	13942000	31987000	27965000	52228000	176720	0	0	9823000	28165000	58906.7	478.129	166.755
TcCLB.507547.80	CMGC/CLK family protein kinase, putative	Q4D8V8	2670300	5936400	1659400	3054900	6547000	5577800	5402600	10061000	28045000	0	0	0	3.42203e+06	9.78138e+06	0	#DIV/0!	#DIV/0!
TcCLB.506147.220	Snf7, putative	Q4D445	37143000	75601000	71218000	50428000	168710000	81312000	124490000	300400000	316610000	296560	450670	232330	6.13207e+07	1.73658e+08	326520	531.846	187.801
TcCLB.511517.90	hypothetical protein, conserved	Q4DMU2	2050300	0	1239200	0	3306000	2701400	2502100	3392800	6692700	0	0	0	1096500	3.09917e+06	0	#DIV/0!	#DIV/0!
TcCLB.506517.14	STE/STE11 serine/threonine-protein kinase, putative	Q4DDB1	25746000	33677000	19463000	38739000	49313000	47488000	57658000	97149000	154920000	0	0	0	2.62953e+07	7.42112e+07	0	#DIV/0!	#DIV/0!
TcCLB.507023.190	DNA-J protein, putative	Q4DZ66	1346200	8172300	1695000	1453700	7635800	8057100	2517900	16736000	26834000	0	0	0	3.73783e+06	1.05391e+07	0	#DIV/0!	#DIV/0!
TcCLB.511211.70	cytochrome c oxidase assembly protein	Q4DTN9	1500700	0	0	1688700	1338500	0	1387100	1629900	2392100	0	0	0	500233	1406050	0	#DIV/0!	#DIV/0!
TcCLB.508669.30	hypothetical protein	Q4CXX5	3800700	6200100	10003000	4911500	15487000	13157000	9617100	23316000	45796000	86558	0	0	6.66793e+06	18714100	28852.7	648.609	231.103
TcCLB.509153.50	hypothetical protein, conserved	Q4DLS5	1512600	4331300	3726000	7984100	8420600	4917000	4630100	7254000	20471000	0	0	0	3.18997e+06	8.94613e+06	0	#DIV/0!	#DIV/0!
TcCLB.507053.160	PX domain containing protein, putative	Q4DTI9	31550000	49219000	23469000	45682000	69349000	61018000	57863000	119690000	230060000	713740	745190	0	34746000	97277000	486310	200.031	71.4483
TcCLB.508209.100	10 kDa heat shock protein, putative	Q4DFB0	2991800	16486000	1632700	9453800	8399900	15011000	12865000	37030000	35164000	0	0	0	7.03683e+06	19653950	0	#DIV/0!	#DIV/0!
TcCLB.511545.140	hypothetical protein, conserved	Q4DMR7	21473000	37573000	37842000	51488000	65076000	73639000	34620000	129270000	183590000	2315500	83894	60953	32296000	8.96138e+07	820116	109.27	39.3798
TcCLB.507531.19	phosphatidylinositol 4-kinase alpha, putative	Q4CU18	1425100	1020400	0	0	1465900	1178400	1488400	3967600	5468600	0	0	0	815167	2.26148e+06	0	#DIV/0!	#DIV/0!
TcCLB.508257.30	hypothetical protein, conserved	Q4DX56	8543500	14692000	8467500	20611000	21935000	28560000	15808000	19711000	68580000	0	0	0	1.05677e+07	2.92008e+07	0	#DIV/0!	#DIV/0!
TcCLB.508909.150	hypothetical protein, conserved	Q4E1L2	2722700	0	0	0	2529700	1610200	1066700	3504000	6176100	0	0	0	907567	2.48112e+06	0	#DIV/0!	#DIV/0!
TcCLB.506177.80	hypothetical protein, conserved	Q4DHT4	0	0	3499800	2252400	2082800	0	2490600	4809400	7422300	0	0	0	1166600	3176250	0	#DIV/0!	#DIV/0!
TcCLB.506211.100	Sarcalumenin, putative	Q4DYK9	11005000	16587000	3071000	12750000	19272000	10469000	18099000	29703000	76536000	57137	0	0	10221000	2.78048e+07	19045.7	1459.9	536.658
TcCLB.511867.130	hypothetical protein, conserved	Q4DKQ3	18972000	17161000	23048000	30553000	28993000	51485000	40477000	50473000	119510000	0	0	0	19727000	5.35818e+07	0	#DIV/0!	#DIV/0!
TcCLB.504013.70	Carboxypeptidase-like protein	Q4D6P1	15923000	62039000	35107000	7740100	96784000	67342000	47135000	131110000	263000000	59948	158830	270580	3.76897e+07	1.02185e+08	163119	626.444	231.056
TcCLB.503843.30	hypothetical protein, conserved	Q4CWW1	0	2552000	1737700	3395600	3472400	2220700	2958500	4982300	6143400	0	0	0	1429900	3862150	0	#DIV/0!	#DIV/0!
TcCLB.508961.4	ADP-ribosylation factor, putative	Q4D0P3	32499000	25129000	12784000	30866000	39504000	33382000	39655000	101010000	134690000	0	0	0	2.34707e+07	63184500	0	#DIV/0!	#DIV/0!
TcCLB.506925.200	hypothetical protein, conserved	Q4E4M7	39075000	64948000	27686000	61110000	96325000	77545000	81731000	119900000	270540000	635050	0	0	43903000	117858500	211683	556.768	207.399
TcCLB.511907.30	cytoskeleton associated protein, putative	Q4DY84	30385000	34502000	41149000	47030000	76554000	59965000	56321000	111060000	217890000	270160	302330	38013	3.53453e+07	9.48033e+07	203501	465.862	173.686
TcCLB.506575.60	diacylglycerol kinase, putative	Q4D7W4	4255100	13350000	19097000	16924000	28855000	21933000	19391000	39228000	70203000	0	27403	0	1.2234e+07	3.27557e+07	9134.33	3585.99	1339.35
TcCLB.503657.20	Bardet-Biedl syndrome 8 protein	Q4CYP7	17290000	25413000	20504000	28785000	43236000	34353000	41487000	90896000	95915000	264270	0	60674	21069000	5.57787e+07	108315	514.969	194.517
TcCLB.511727.145	hypothetical protein	Q4DY44	62881000	170580000	99202000	114510000	208200000	208100000	93965000	364110000	772100000	214660	80284	0	1.10888e+08	293497500	98314.7	2985.29	1127.89
TcCLB.510055.160	STE/STE11 serine/threonine-protein kinase, putative	Q4DMM6	3554500	6640500	3889500	5362900	10586000	5931600	10321000	17852000	23983000	0	0	0	4.69483e+06	1.23394e+07	0	#DIV/0!	#DIV/0!
TcCLB.507073.30	hypothetical protein, conserved	Q4CX81	0	1603200	0	0	1078500	1220300	920460	1605200	3486500	0	0	0	534400	1385160	0	#DIV/0!	#DIV/0!
TcCLB.510879.220	rhodanese-like domain containing protein, putative	Q4DJW1	4924700	6208400	10495000	7115400	10437000	13083000	13657000	17928000	49324000	0	0	0	7.20937e+06	1.85907e+07	0	#DIV/0!	#DIV/0!
TcCLB.508799.120	amino acid permease/transporter, putative	Q4DZK3	14792000	0	3957200	14693000	10976000	4595200	18097000	20531000	27795000	0	0	0	6.24973e+06	1.61145e+07	0	#DIV/0!	#DIV/0!
TcCLB.508153.120	ubiquitin carboxyl-terminal hydrolase, putative	Q4E680	290270000	459680000	363290000	571350000	797230000	651200000	727750000	1320700000	1628400000	733550	554330	14731	371080000	9.49438e+08	434204	2186.62	854.622
TcCLB.509875.190	clathrin coat assembly protein, putative	Q4E0C4	114510000	178810000	181960000	289030000	456090000	182070000	248080000	496250000	753570000	0	0	0	1.58427e+08	4.04182e+08	0	#DIV/0!	#DIV/0!
TcCLB.508675.29	calpain-like cysteine peptidase, putative	Q4D066	819000000	768460000	773440000	1096100000	1319100000	766160000	1669200000	2913600000	4281700000	2363800	4996000	2272700	7.86967e+08	2.00764e+09	3.21083e+06	625.272	245.097
TcCLB.506041.60	hypothetical protein, conserved	Q4CYP9	92075000	106940000	95353000	111580000	141810000	191530000	183460000	286830000	583130000	2138000	3489200	1741500	9.81227e+07	2.49723e+08	2.45623e+06	101.669	39.9484
TcCLB.510303.30	hypothetical protein, conserved	Q4DZ16	912190	1072000	25469000	65693000	1995100	1463000	2787000	59098000	8563400	0	0	0	9.15106e+06	2.32666e+07	0	#DIV/0!	#DIV/0!
TcCLB.509719.50	CMGC/RCK protein kinase, putative	Q4D7J6	5790900	10422000	11788000	9193800	16472000	19021000	14582000	25804000	57167000	0	0	0	9.33363e+06	2.37066e+07	0	#DIV/0!	#DIV/0!
TcCLB.510099.10	Protein of unknown function (DUF3808), putative	Q4DAF1	613850	1557900	1042900	1600100	1826600	2145700	1242900	3561700	5861600	0	0	0	1071550	2.70643e+06	0	#DIV/0!	#DIV/0!
TcCLB.508443.30	hypothetical protein, conserved	Q4D4G8	119130000	236330000	221220000	139640000	311160000	258970000	251210000	582340000	1341600000	597750	19575	0	1.92227e+08	480820000	205775	2336.63	934.159
TcCLB.511285.4	intraflagellar transport protein 140, putative (fragment)	Q4DHA6	2559500	2030500	1255200	2648000	4181400	1344800	2200300	7488000	11358000	0	0	0	1948400	4.87008e+06	0	#DIV/0!	#DIV/0!
TcCLB.503557.14	Heat shock factor binding 1 domain-containing protein	Q4CR70	15917000	50720000	45065000	36038000	52100000	36429000	56700000	175510000	201520000	0	0	0	37234000	93049500	0	#DIV/0!	#DIV/0!
TcCLB.508593.60	FAM91 N-terminus/FAM91 C-terminus, putative	Q4DMW2	13082000	14614000	12679000	12963000	15497000	20443000	14372000	52647000	85706000	58322	17146	0	1.34583e+07	3.36047e+07	25156	1335.85	534.995
TcCLB.511283.320	hypothetical protein, conserved	Q4E2S8	3574900	6724000	4109800	7322000	5813500	5328900	14877000	15876000	22669000	0	0	0	4802900	1.19811e+07	0	#DIV/0!	#DIV/0!
TcCLB.510861.140	CAMK/CAMKL family protein kinase, putative	Q4DPG9	142120000	394430000	273550000	410890000	518530000	489550000	315510000	987730000	1308600000	339040	142760	0	2.70033e+08	6.71802e+08	160600	4183.07	1681.4
TcCLB.508601.100	leucine rich repeat	Q4DBQ1	2624600	10059000	17081000	16083000	18905000	10438000	3945700	27812000	70609000	0	0	0	9.92153e+06	2.46321e+07	0	#DIV/0!	#DIV/0!
TcCLB.503899.10	heat shock 70 kDa protein, putative	Q4DEK6	0	0	1328600	0	1206200	918900	0	2439400	2018400	0	0	0	442867	1097150	0	#DIV/0!	#DIV/0!
TcCLB.509013.19	calpain-like cysteine peptidase, putative (fragment)	Q4CW01	22434000	73669000	22378000	35118000	31124000	46278000	37341000	252290000	180340000	510020	640520	0	3.94937e+07	9.70818e+07	383513	253.138	102.979
TcCLB.507907.50	hypothetical protein, conserved	Q4D622	49424000	54987000	66676000	58080000	102990000	66450000	80226000	211060000	319230000	652230	195210	292720	57029000	1.39673e+08	380053	367.508	150.055
TcCLB.506885.4	hypothetical protein, conserved (fragment)	Q4E4J7	1655800	1879300	990190	1624200	2905900	1992000	1991300	5198200	8404700	0	0	0	1508430	3686050	0	#DIV/0!	#DIV/0!
TcCLB.508407.10	membrane associated protein, putative	Q4CLT0	11869000	25427000	1319400	10180000	23809000	6641300	10015000	41850000	95997000	0	0	0	12871800	3.14154e+07	0	#DIV/0!	#DIV/0!
TcCLB.505985.9	calpain cysteine peptidase, putative (fragment)	Q4CPQ6	790580000	1291700000	797140000	576070000	1500900000	1037300000	1548700000	3307700000	6080500000	3674400	12155000	7143800	9.59807e+08	2.34186e+09	7.65773e+06	305.817	125.338
TcCLB.504013.60	regulatory subunit of protein kinase a-like protein, putative	Q4D6P2	524070000	640250000	667330000	803640000	872090000	875630000	710600000	2503100000	3164900000	3965700	841990	798500	610550000	1.48833e+09	1868730	796.438	326.719
TcCLB.511719.41	hypothetical protein, conserved (fragment)	Q4CWT9	2667900	2409700	3015500	3958400	4989000	4382400	5741300	6628700	13661000	0	0	0	2697700	6.56013e+06	0	#DIV/0!	#DIV/0!
TcCLB.504051.40	hypothetical protein, conserved	Q4CZV0	12379000	16330000	25600000	32155000	25836000	39398000	27879000	49658000	88743000	1040600	0	0	18103000	4.39448e+07	346867	126.691	52.1901
TcCLB.511693.20	hypothetical protein, conserved	Q4DG58	3482200	9779900	3950800	6889600	9816300	4422600	12456000	18053000	31814000	0	0	0	5.73763e+06	1.39086e+07	0	#DIV/0!	#DIV/0!
TcCLB.510901.110	hypothetical protein, conserved	Q4DXC4	4990000	14407000	15036000	11854000	31109000	18821000	14559000	25078000	65243000	0	50933	0	1.14777e+07	2.77773e+07	16977.7	1636.11	676.045
TcCLB.509409.10	calcium/calmodulin-dependent protein kinase, putative	Q4CLI0	18168000	61643000	31111000	29805000	49946000	41349000	50539000	137270000	227300000	31887	505670	694200	36974000	8.93682e+07	410586	217.66	90.0519
TcCLB.507625.180	kinesin, putative	Q4DPD8	10841000	26568000	11538000	15902000	33806000	37772000	11163000	43895000	93953000	0	110300	0	1.63157e+07	3.94152e+07	36766.7	1072.04	443.762
TcCLB.504883.10	NAK family pseudokinase, putative	Q4D6L8	1279600	3267600	1958400	676900	1478600	5446400	1085300	8185400	14371000	0	0	0	2.16853e+06	5.20727e+06	0	#DIV/0!	#DIV/0!
TcCLB.506797.50	cytoskeleton associated protein, putative	Q4DA10	206650000	307510000	393250000	326040000	495510000	435930000	438130000	1025700000	1612200000	1193600	430450	350750	302470000	7.22252e+08	658267	1097.2	459.495
TcCLB.507063.250	hypothetical protein	Q4E013	0	3558800	1460400	639860	3726400	672170	4573100	2019000	11994000	0	0	0	1.67307e+06	3.93742e+06	0	#DIV/0!	#DIV/0!
TcCLB.506681.20	hypothetical protein, conserved	Q4D9W0	0	303740	467540	1181600	921250	1035900	478940	0	0	0	0	0	257093	602948	0	#DIV/0!	#DIV/0!
TcCLB.506513.50	calcium/calmodulin-dependent protein kinase, putative	Q4DPJ2	1193800	6818000	3176300	3312000	7379200	4486100	4731800	11036000	20756000	0	0	0	3.72937e+06	8616850	0	#DIV/0!	#DIV/0!
TcCLB.511001.60	CAMK/CAMKL family protein kinase, putative	Q4DZ37	65872000	98732000	25703000	40067000	98108000	80824000	65524000	172090000	421910000	1420900	666590	146720	6.34357e+07	146420500	744737	196.607	85.1787
TcCLB.508643.20	hypothetical protein, conserved	Q4CXP6	30559000	37376000	30480000	43382000	62935000	50667000	63404000	88569000	145070000	0	737230	0	32805000	7.56712e+07	245743	307.928	133.493
TcCLB.507001.34	Heat shock factor binding 1 domain-containing protein	Q4DF25	233140000	291010000	131110000	154760000	336090000	241690000	365060000	575290000	1342000000	0	0	0	218420000	5.02482e+08	0	#DIV/0!	#DIV/0!
TcCLB.506791.20	hypothetical protein, conserved	Q4DCX3	363660	533330	477070	0	799120	934840	832600	1033300	2711600	0	0	0	458020	1051910	0	#DIV/0!	#DIV/0!
TcCLB.507875.170	ribosomal P protein AGP2beta-1, putative	Q4DWV3	6890900	16847000	17837000	6736800	23238000	21474000	7871600	34340000	97070000	0	0	0	13858300	31788400	0	#DIV/0!	#DIV/0!
TcCLB.506737.140	syntaxin binding protein 1, putative	Q4DGR9	6291400	10386000	12057000	12698000	17124000	14112000	13522000	26009000	48084000	0	0	0	9.57813e+06	2.19248e+07	0	#DIV/0!	#DIV/0!
TcCLB.508153.610	Putative intraflagellar transport protein C3	Q4E631	13680000	32319000	16679000	29096000	38632000	17569000	20291000	80952000	100040000	233690	0	4146.3	2.08927e+07	4.77633e+07	79278.8	602.473	263.534
TcCLB.509437.60	CorA-like Mg2+ transporter protein, putative	Q4DV90	5411800	5593000	5331700	6212100	8293600	8016300	9711700	18980000	23069000	0	0	0	5445500	12380450	0	#DIV/0!	#DIV/0!
TcCLB.511517.170	hypothetical protein, conserved	Q4DMT0	4018800	5917200	4546200	4357200	9736200	5010900	5118400	17859000	23512000	0	0	0	4827400	1.09323e+07	0	#DIV/0!	#DIV/0!
TcCLB.506859.170	cytoskeleton associated protein, putative	Q4DVF9	114860000	214610000	185260000	110610000	199720000	134050000	220630000	601910000	1062500000	1247300	0	0	1.71577e+08	3.88237e+08	415767	933.785	412.675
TcCLB.504575.15	ubiquinol-cytochrome-C-reductase, putative	Q4CT35	47187000	61448000	49063000	56952000	86966000	58738000	124940000	158260000	226420000	0	0	0	52566000	1.18713e+08	0	#DIV/0!	#DIV/0!
TcCLB.510155.10	hypothetical protein, conserved	Q4E0H5	29618000	41868000	61824000	39656000	66164000	56490000	55928000	169160000	213510000	0	0	0	4.44367e+07	1.00151e+08	0	#DIV/0!	#DIV/0!
TcCLB.511421.210	hypothetical protein, conserved	Q4DWP3	775560	1078000	420060	230140	2103200	897360	1024300	1432200	4538700	0	0	0	757873	1.70432e+06	0	#DIV/0!	#DIV/0!
TcCLB.509607.70	CAMK/CAMKL family protein kinase, putative	Q4DDT6	6817600000	6864100000	7438000000	9612700000	12598000000	11569000000	10586000000	20810000000	29788000000	20777000	16823000	7098300	7039900000	1.58273e+10	1.48994e+07	1062.27	472.494
TcCLB.510357.80	hypothetical protein, conserved	Q4DBV6	3706600	1285000	3577800	6113700	4982700	1163200	8840000	5071700	12342000	0	0	0	2.85647e+06	6.41888e+06	0	#DIV/0!	#DIV/0!
TcCLB.509823.4	hypothetical protein, conserved	Q4CTT2	1171700	744720	916050	1082300	1857500	1506700	1631300	1392100	5254800	0	0	0	944157	2.12078e+06	0	#DIV/0!	#DIV/0!
TcCLB.507491.59	ubiquitin fold modifier protein, putative	Q4DRJ2	1446300	0	0	911810	1215900	450720	1123700	0	2782600	0	0	0	482100	1.08079e+06	0	#DIV/0!	#DIV/0!
TcCLB.511237.70	hypothetical protein, conserved	Q4D7C7	1232700	3141700	1402500	1115300	3832100	1563600	2670100	8710900	7959000	0	0	0	1.92563e+06	4308500	0	#DIV/0!	#DIV/0!
TcCLB.510101.450	hypothetical protein, conserved	Q4E3L7	35909000	21583000	42440000	58639000	68805000	56828000	69866000	81312000	108880000	110990	67801	0	3.33107e+07	74055000	59597	1242.6	558.932
TcCLB.508205.30	calcium/calmodulin-dependent protein kinase, putative	Q4CUA3	1060500	5109400	781100	1625600	3504800	3442500	2588900	8296000	11347000	0	0	0	2317000	5.13413e+06	0	#DIV/0!	#DIV/0!
TcCLB.509877.10	Calmodulin-binding, putative	Q4CYZ3	1701700	3560000	6664900	8802200	8966500	3065400	3925600	7935800	19986000	0	0	0	3.97553e+06	8780250	0	#DIV/0!	#DIV/0!
TcCLB.508547.170	hypothetical protein, conserved	Q4DRF0	2415600	1267400	4891700	2828800	2310900	5136300	7025900	934510	19495000	0	0	0	2.85823e+06	6.28857e+06	0	#DIV/0!	#DIV/0!
TcCLB.504147.224	RNA-editing-associated protein 1, putative	Q4DZM3	3029100	6292100	6817000	5240600	7127000	7768100	5651000	9595200	35466000	0	0	0	5379400	1.1808e+07	0	#DIV/0!	#DIV/0!
TcCLB.510173.60	intraflagellar transport protein 122B, putative	Q4DB36	114770000	185720000	54483000	119510000	167170000	110960000	215800000	376830000	567460000	496910	100270	0	1.18324e+08	2.59622e+08	199060	1304.24	594.415
TcCLB.509109.80	hypothetical protein, conserved	Q4DQM9	50476000	77456000	13176000	20200000	51784000	41296000	53422000	286350000	161360000	0	0	0	47036000	102402000	0	#DIV/0!	#DIV/0!
TcCLB.511367.60	Lupus La protein homolog, putative	Q4DYI6	15807000	26442000	19163000	24046000	31526000	28965000	33874000	62706000	85924000	0	0	0	2.04707e+07	4.45068e+07	0	#DIV/0!	#DIV/0!
TcCLB.511817.210	NEK family Serine/threonine-protein kinase, putative	Q4DYA5	344380	581490	441830	255640	364320	593800	434560	1861300	2406400	0	0	0	455900	986003	0	#DIV/0!	#DIV/0!
TcCLB.509461.30	SET domain containing protein, putative	Q4DBM3	4081800	7265500	2157300	2009200	5038700	3346800	6488700	15453000	25996000	0	0	0	4.50153e+06	9.72207e+06	0	#DIV/0!	#DIV/0!
TcCLB.506529.480	Fusaric acid resistance protein-like, putative	Q4E5N4	2164000	1552900	2995300	5921400	2599400	3859500	0	6333500	10220000	0	0	0	2237400	4822300	0	#DIV/0!	#DIV/0!
TcCLB.504423.30	hypothetical protein, conserved	Q4CYL3	302520000	410640000	329530000	403290000	537050000	395300000	472340000	1093900000	1549500000	1631300	645730	110830	3.47563e+08	7.41897e+08	795953	932.086	436.663
TcCLB.507099.10	ATPase family associated with various cellular activities (AAA), putative	Q4DSH8	18421000	20923000	32754000	37183000	41328000	38991000	32263000	63770000	93805000	238790	86019	0	2.40327e+07	5.12233e+07	108270	473.109	221.97
TcCLB.509799.5	hypothetical protein, conserved	Q4DIK1	0	2240600	2374800	0	2837700	3314000	0	2673800	10827000	0	0	0	1.53847e+06	3.27542e+06	0	#DIV/0!	#DIV/0!
TcCLB.506925.270	hypothetical protein, conserved	Q4E4M2	6131600	4568300	4916500	3794200	8594400	7087100	12843000	11462000	22571000	0	0	88590	5.20547e+06	1.10586e+07	29530	374.488	176.277
TcCLB.508865.4	protein phosphatase 2C, putative	Q4D7R5	1758800	2379300	2292200	2098100	2725100	2909900	3110800	6748900	9706200	0	0	0	2.14343e+06	4.54983e+06	0	#DIV/0!	#DIV/0!
TcCLB.510611.10	hypothetical protein, conserved	Q4D8E4	3735000	1564100	3716700	2349200	3688500	4015500	6498900	7400800	14211000	0	0	0	3.00527e+06	6360650	0	#DIV/0!	#DIV/0!
TcCLB.511383.80	hypothetical protein, conserved	Q4D8I4	689340	0	475120	408880	528430	388670	1075200	964400	1561900	0	0	0	388153	821247	0	#DIV/0!	#DIV/0!
TcCLB.506595.110	AGP2beta-2, putative	Q4DLC1	941880	2048400	1905600	1070500	2107100	2078500	1106600	2606700	11745000	0	0	0	1631960	3452400	0	#DIV/0!	#DIV/0!
TcCLB.441729.9	hypothetical protein (fragment)	Q4CKB7	0	1711300	3502000	3005100	5124100	6886100	0	4206400	2798700	0	0	0	1.73777e+06	3.67007e+06	0	#DIV/0!	#DIV/0!
TcCLB.509627.40	succinate dehydrogenase subunit	Q4CY99	2105900	3123100	2287500	4780900	5820500	2204200	3894000	8785500	6194300	156590	0	0	2505500	5279900	52196.7	101.154	48.0011
TcCLB.503579.40	hypothetical protein, conserved	Q4DDG5	751310	1496000	0	733660	973590	889640	838910	3140400	2884700	0	0	0	749103	1.57682e+06	0	#DIV/0!	#DIV/0!
TcCLB.509393.30	hypothetical protein, conserved	Q4D0M5	6958100	11295000	2791300	6813100	14361000	10451000	9109600	14738000	33029000	0	0	0	7014800	1.47503e+07	0	#DIV/0!	#DIV/0!
TcCLB.506913.20	protein kinase, putative (fragment)	Q4CM01	33196000	40013000	30313000	24377000	32121000	40847000	34081000	87063000	215090000	0	893100	0	3.45073e+07	7.22632e+07	297700	242.738	115.913
TcCLB.506775.130	hypothetical protein, conserved	Q4DRH2	58745000	61709000	57587000	87085000	77007000	59636000	164280000	125170000	231730000	92065	0	0	59347000	1.24151e+08	30688.3	4045.55	1933.86
TcCLB.510523.29	hypothetical protein, conserved (fragment)	Q4CNH9	11305000	19521000	25347000	19355000	33878000	10397000	31605000	60308000	79165000	0	0	0	1.87243e+07	39118000	0	#DIV/0!	#DIV/0!
TcCLB.511735.30	hypothetical protein, conserved	Q4CUQ9	1042000	689880	1148500	1196900	1681300	0	1545300	2964900	4615900	0	0	0	960127	2.00072e+06	0	#DIV/0!	#DIV/0!
TcCLB.506983.39	calpain-like cysteine peptidase, putative	Q4CYU3	214150000	404830000	274890000	334520000	345960000	258400000	593290000	960100000	1216600000	0	0	454020	2.97957e+08	618145000	151340	4084.48	1968.79
TcCLB.507507.20	ADP-ribosylation factor GTPase activating protein 1, putative	Q4CTU1	1309200	11660000	4139900	880880	11252000	3259700	22163000	17145000	16236000	0	0	0	5.70303e+06	1.18228e+07	0	#DIV/0!	#DIV/0!
TcCLB.507211.40	inosine-5'-monophosphate dehydrogenase, putative	Q4CUG6	2574500	1499400	1773500	709430	3531400	1403400	1924300	6875900	9786700	0	0	0	1.94913e+06	4.03852e+06	0	#DIV/0!	#DIV/0!
TcCLB.504231.30	hypothetical protein, conserved	Q4CSH3	7936400	10673000	10653000	8557100	17368000	10796000	11468000	29012000	43847000	40898	80877	0	9.75413e+06	2.01747e+07	40591.7	497.015	240.299
TcCLB.506155.50	vacuolar protein sorting-associated protein-like, putative	Q4DFG4	2478200	4951800	4940000	3416500	6240000	4137500	6918500	8124900	22242000	0	0	0	4.12333e+06	8.51323e+06	0	#DIV/0!	#DIV/0!
TcCLB.503451.9	hypothetical protein, conserved (fragment)	Q4CP84	1162600	2815100	2161500	1467700	2655200	2065200	765450	6510100	11816000	0	0	0	2046400	4213275	0	#DIV/0!	#DIV/0!
TcCLB.507603.180	ubiquitin hydrolase, putative	Q4DW10	28443000	76283000	14890000	36030000	85193000	57943000	34892000	111220000	166720000	29888	0	18740	39872000	8.19997e+07	16209.3	5058.79	2459.82
TcCLB.508839.80	amidase, putative	Q4D5K8	5370800	14089000	13478000	15656000	20675000	21174000	4620000	21151000	52201000	146310	145030	52557	1.09793e+07	22579500	114632	196.973	95.7781
TcCLB.508817.110	TPR repeat, putative	Q4DKE2	11573000	16236000	18435000	12009000	23375000	24360000	15449000	33724000	80894000	159440	0	0	1.54147e+07	3.16352e+07	53146.7	595.243	290.04
TcCLB.511907.200	cysteine peptidase inhibitor, putative	Q4DY71	0	13189000	2848400	0	8963000	9759100	0	3493200	43595000	0	0	0	5345800	1.09684e+07	0	#DIV/0!	#DIV/0!
TcCLB.508177.64	hypothetical protein, conserved	Q4DF42	79635000	134150000	158350000	131970000	195390000	180730000	189300000	262350000	558680000	2548800	2133600	925820	124045000	253070000	1.86941e+06	135.375	66.3553
TcCLB.509049.30	hypothetical protein, conserved	Q4CTB5	83722000	128190000	65602000	88478000	142970000	111500000	134060000	266830000	387500000	178790	135660	0	9.25047e+07	1.88556e+08	104817	1798.92	882.538
TcCLB.506583.50	hypothetical protein, conserved	Q4CWR2	23628000	48914000	28264000	13657000	72339000	23917000	28688000	124460000	146600000	0	0	0	33602000	6.82768e+07	0	#DIV/0!	#DIV/0!
TcCLB.508811.30	hypothetical protein, conserved	Q4D808	89137000	84084000	82831000	115100000	90106000	105380000	135590000	178280000	410810000	360610	127300	353960	8.53507e+07	1.72544e+08	280623	614.861	304.147
TcCLB.510801.10	calpain-like cysteine peptidase, putative (fragment)	Q4CNG5	34493000	68807000	25016000	26266000	50590000	21311000	63161000	169000000	186920000	242830	843670	832880	42772000	86208000	639793	134.744	66.8528
TcCLB.510993.10	(H+)-ATPase G subunit	Q4CNF9	2062800	2136900	2034900	1090200	1780700	1575400	3238600	7583900	9860200	0	0	0	2078200	4.18817e+06	0	#DIV/0!	#DIV/0!
TcCLB.511325.25	amino acid transporter, putative	Q4CPZ3	885070	4177000	1760200	1730400	6195200	2312800	1597800	3355100	12130000	0	0	0	2274090	4553550	0	#DIV/0!	#DIV/0!
TcCLB.507023.120	aldehyde dehydrogenase family, putative	Q4DZ74	1458300	622200	3119900	2281800	2657300	2015500	2505200	6015600	5304400	0	0	0	1.73347e+06	3463300	0	#DIV/0!	#DIV/0!
TcCLB.507099.90	hypothetical protein, conserved	Q4DSH0	1439100	6328400	2658200	2682600	4309100	5610500	4556000	8093700	16392000	5257.1	0	0	3.47523e+06	6940650	1752.37	3960.73	1983.17
TcCLB.510989.30	guanin nucleotide-binding protein, putative	Q4D5J5	1316800	5051800	1001400	1734100	6907900	3083700	6965600	3500700	7132100	0	0	0	2.45667e+06	4887350	0	#DIV/0!	#DIV/0!
TcCLB.504105.250	hypothetical protein	Q4DZ87	1660700	1614000	740910	1150600	0	1717100	2617000	3548400	6943700	0	0	0	1.33854e+06	2662800	0	#DIV/0!	#DIV/0!
TcCLB.507875.180	AGP2beta-2, putative	Q4DWV2	2936600	8105900	6301100	2451900	7570000	10363000	2867600	14747000	30952000	0	0	0	5781200	1.14919e+07	0	#DIV/0!	#DIV/0!
TcCLB.506247.320	methyltransferase, putative	Q4E123	1529800	2663100	1797100	1970000	3264900	1910000	4043400	5796400	6717700	0	0	0	1.99667e+06	3950400	0	#DIV/0!	#DIV/0!
TcCLB.508207.150	Silent information regulator 2 related protein 1	Q4DVL9	4808800	13228000	8448100	13548000	23243000	13215000	7854100	23632000	22384000	63731	265110	0	8828300	1.73127e+07	109614	157.943	80.5401
TcCLB.507031.110	hypothetical protein, conserved	Q4DS98	2250600	2545600	2173500	4072500	2221300	3834500	0	4876300	12198000	0	0	0	2.32323e+06	4.53377e+06	0	#DIV/0!	#DIV/0!
TcCLB.506811.180	STE/STE11 serine/threonine-protein kinase, putative	Q4DUZ9	58874000	134310000	185170000	74442000	278260000	319210000	228080000	294240000	280000000	0	0	0	126118000	2.45705e+08	0	#DIV/0!	#DIV/0!
TcCLB.503987.4	Ras-related protein RAB2B, putative (fragment)	Q4CZ47	4779200	3934700	2801900	6831400	8045200	3676900	6241900	6735700	13222000	0	0	0	3838600	7458850	0	#DIV/0!	#DIV/0!
TcCLB.510325.10	ubiquitin carboxyl-terminal hydrolase, putative	Q4CXY4	70489000	69557000	89835000	50841000	145280000	121840000	87214000	207730000	279980000	0	67419	0	76627000	1.48814e+08	22473	6621.91	3409.74
TcCLB.511801.10	leucine rich repeat	Q4D7I4	57899000	53653000	79437000	112620000	99675000	71490000	112150000	149760000	187810000	236950	71462	0	63663000	1.22251e+08	102804	1189.16	619.266
TcCLB.506287.9	hypothetical protein, conserved	Q4DIX8	185650000	198060000	122320000	172350000	214360000	210750000	215920000	453000000	676300000	33088	55369	24694	1.68677e+08	323780000	37717	8584.46	4472.17
TcCLB.503999.50	ubiquitin-conjugating enzyme, putative	Q4D439	1580800	3013200	2403400	1975500	3607900	1340500	3630700	7369000	8880100	0	0	0	2.33247e+06	4.46728e+06	0	#DIV/0!	#DIV/0!
TcCLB.503899.110	glutathione peroxidase-like protein, putative	Q4DEJ6	2390800	4831900	3446100	6302400	9549200	4403700	3716700	6794900	9940500	181300	0	0	3.55627e+06	6.78457e+06	60433.3	112.265	58.8461
TcCLB.506673.40	hypothetical protein, conserved	Q4D6C8	8137800	13023000	2688300	750340	6903300	6116500	6835700	28102000	42259000	0	0	416390	7949700	15161140	138797	109.233	57.2759
TcCLB.506201.80	serine/threonine-protein phosphatase PP1, putative	Q4CV19	7103100	3395400	4580300	3382600	4065200	4056700	8446300	11641000	25784000	0	0	0	5.02627e+06	9.56263e+06	0	#DIV/0!	#DIV/0!
TcCLB.508837.80	Flagellar Member 3	Q4DUG1	3133200000	3863600000	2794900000	2490700000	4888200000	3776700000	4065400000	7429300000	14362000000	16094000	11647000	16642000	3263900000	6.16872e+09	1.47943e+07	416.965	220.618
TcCLB.510603.130	hypothetical protein, conserved	Q4DLZ3	188280000	355480000	65175000	131050000	327750000	243310000	228390000	518040000	847860000	51275	710260	253020	2.02978e+08	3.82733e+08	338185	1131.73	600.199
TcCLB.506859.180	cytoskeleton associated protein, putative	Q4DVF8	949270000	1554800000	1667600000	783570000	1718600000	1130300000	1733000000	3498400000	6850200000	8439400	5721000	32510000	1.39056e+09	2.61901e+09	15556800	168.352	89.3858
TcCLB.503465.40	hypothetical protein	Q4CWV7	2483000	3688100	6407000	2656800	4378500	4607000	2907600	11461000	21305000	0	0	0	4192700	7.88598e+06	0	#DIV/0!	#DIV/0!
TcCLB.511815.170	cytoskeleton associated protein, putative	Q4DJ92	85333000	109650000	114970000	57120000	109130000	75590000	129090000	308490000	485870000	389700	1642700	0	1.03318e+08	194215000	677467	286.678	152.506
TcCLB.510299.10	AmmeMemoRadiSam system protein B, putative	Q4CZK7	2226600	11311000	4464500	6297600	12242000	4909100	4231500	13517000	26433000	111360	0	0	6000700	11271700	37120	303.656	161.657
TcCLB.511621.100	hypothetical protein, conserved	Q4DT56	35406000	49385000	52717000	37153000	60862000	52995000	50789000	104230000	209590000	42820	55967	0	45836000	85936500	32929	2609.75	1391.96
TcCLB.511881.20	Serine/threonine-protein phosphatase 2A, putative	Q4CTY6	0	44914000	0	14439000	24429000	20287000	18341000	48942000	41137000	0	0	147490	1.49713e+07	2.79292e+07	49163.3	568.089	304.522
TcCLB.509805.220	cholinephosphate cytidylyltransferase A, putative	Q4DZY5	3334400	1790600	562230	3489300	2322300	1342200	5544500	3864400	4643400	73789	0	0	1.89574e+06	3534350	24596.3	143.694	77.0742
TcCLB.511153.130	DNA-direcetd RNA polymerase II, subunit 9, putative	Q4DHB0	5181300	6042900	3450400	5324600	4340200	5218400	7472400	15916000	16062000	0	0	0	4.89153e+06	9055600	0	#DIV/0!	#DIV/0!
TcCLB.509143.10	Vps51/Vps67, putative	Q4CPB1	208320000	348160000	124250000	284880000	487970000	27899000	25005000	69749000	1610300000	153600	224740	0	226910000	4.17634e+08	126113	3311.58	1799.25
TcCLB.511309.20	hydrolase-like protein, putative	Q4D8I0	855570	4093900	4478000	1340000	4637800	2716000	1233400	6617200	17978000	0	0	0	3142490	5.75373e+06	0	#DIV/0!	#DIV/0!
TcCLB.511871.100	Flagellum attachment zone protein 13	Q4DK59	188800000	306800000	211730000	166440000	354970000	218690000	248910000	715320000	881690000	358660	107850	0	2.35777e+08	4.31003e+08	155503	2771.67	1516.22
TcCLB.508397.79	hypothetical protein, conserved	Q4D3D8	1971100	0	2414900	1510000	4259200	0	0	3373300	6865600	0	0	0	1462000	2.66802e+06	0	#DIV/0!	#DIV/0!
TcCLB.511439.40	hypothetical protein	Q4DAP5	1024800000	1462800000	1122200000	1243400000	1458100000	1223500000	1640400000	2988900000	4614300000	13732000	12899000	3297800	1.20327e+09	2.19477e+09	9.97627e+06	219.999	120.613
TcCLB.506249.40	Domain of unknown function (DUF4496), putative	Q4CX10	1597600	1690100	1211900	574000	3107800	1794500	1211500	3704600	6019500	0	0	0	1.49987e+06	2.73532e+06	0	#DIV/0!	#DIV/0!
TcCLB.507049.41	hypothetical protein, conserved	Q4DPY0	555390	2564700	3152600	917230	2654900	789660	3416600	6686700	8411700	0	0	70960	2.0909e+06	3.8128e+06	23653.3	161.195	88.3975
TcCLB.503599.10	calcium/calmodulin-dependent protein kinase, putative	Q4D2U3	181300000	339980000	185700000	186060000	297090000	254480000	248240000	609070000	982340000	328220	332850	0	235660000	4.29547e+08	220357	1949.32	1069.45
TcCLB.509611.20	peptidyl-prolyl cis-trans isomerase	Q4DKA4	34036000	67221000	60401000	58337000	63835000	79915000	66322000	114860000	202440000	202490	633630	0	53886000	9.76182e+07	278707	350.254	193.343
TcCLB.511277.440	tubulin tyrosine ligase protein, putative	Q4E5F1	1430000	6118900	6207300	1894200	4056000	2900800	3058500	15201000	22655000	20212	0	0	4585400	8294250	6737.33	1231.09	680.596
TcCLB.509789.10	ABC1 family, putative	Q4CZS5	6239800	2851600	3387500	7287100	3965900	2832200	4676100	9571600	16805000	0	134270	0	4.15963e+06	7.52298e+06	44756.7	168.086	92.9389
TcCLB.503723.20	hypothetical protein, conserved	Q4D9N1	28672000	38862000	18553000	27622000	42405000	30195000	34609000	70851000	104950000	0	0	0	2.86957e+07	51772000	0	#DIV/0!	#DIV/0!
TcCLB.509161.34	hypothetical protein, conserved	Q4DBB9	6398800	5454200	6405400	6715800	5598500	6539100	5783200	19998000	21224000	0	0	0	6.08613e+06	1.09764e+07	0	#DIV/0!	#DIV/0!
TcCLB.504057.160	Retinal Maintenance, putative	Q4DSD7	54981000	77346000	79948000	61145000	93623000	81145000	80545000	169630000	277430000	0	0	0	7.07583e+07	127253000	0	#DIV/0!	#DIV/0!
TcCLB.511807.253	Tim10/DDP family zinc finger, putative	Q4E1C1	1386100	5909700	6285100	3333100	4706600	5129600	0	17988000	17666000	0	0	0	4.52697e+06	8.13722e+06	0	#DIV/0!	#DIV/0!
TcCLB.508909.10	OSM3-like kinesin, putative	Q4E1M3	1706000	15320000	2858200	3167500	13742000	8062200	5984300	17283000	22936000	0	70102	0	6.62807e+06	11862500	23367.3	507.653	283.647
TcCLB.508277.280	hypothetical protein	Q4E0X0	2154600	0	1388200	1527100	1858600	1252800	2263900	3005600	2718300	0	0	0	1.18093e+06	2.10438e+06	0	#DIV/0!	#DIV/0!
TcCLB.510029.40	DNA-directed RNA polymerase III subunit C11, putative	Q4CWD9	1066100	0	1192700	507110	701090	1041100	1177000	1833900	2747100	0	0	0	752933	1334550	0	#DIV/0!	#DIV/0!
TcCLB.508153.190	kinesin, putative	Q4E671	0	6085100	0	94054	2594500	1805900	2878700	5411600	8751300	0	0	0	2.02837e+06	3.58934e+06	0	#DIV/0!	#DIV/0!
TcCLB.508233.25	hypothetical protein	Q4CX72	1017500	1356600	788670	704020	1389600	1053900	1419200	3489900	3121100	0	0	0	1.05426e+06	1.86295e+06	0	#DIV/0!	#DIV/0!
TcCLB.511907.110	fatty acid transporter protein-like, putative	Q4DY76	9720700	20845000	13141000	15621000	12880000	14303000	18792000	37480000	55368000	0	0	0	14568900	2.57407e+07	0	#DIV/0!	#DIV/0!
TcCLB.507091.50	aspartate carbamoyltransferase, putative	Q4DGV1	1379600	0	1935800	346920	1031200	478620	980900	1768300	7083700	0	0	0	1.10513e+06	1.94827e+06	0	#DIV/0!	#DIV/0!
TcCLB.511671.110	hypothetical protein, conserved	Q4DGL5	4584200	7450800	8810800	3714800	11935000	10255000	5750500	16441000	25333000	0	0	0	6948600	1.22382e+07	0	#DIV/0!	#DIV/0!
TcCLB.507513.50	heat shock 70 kDa protein, putative	Q4D918	4676200	4137000	2445900	5183500	3169500	4547100	3925200	9560300	13060000	0	0	0	3.75303e+06	6.57427e+06	0	#DIV/0!	#DIV/0!
TcCLB.503975.40	hypothetical protein, conserved	Q4DD69	387410000	522850000	576620000	391690000	602900000	537120000	535340000	1089600000	2048300000	10126000	4749800	4580300	4.95627e+08	8.67492e+08	6.48537e+06	133.761	76.4223
TcCLB.508479.290	vacuolar sorting protein, putative	Q4E2J1	1441400	3497900	2220400	2560000	1342600	1729400	3210900	5711400	10409000	0	0	0	2.38657e+06	4160550	0	#DIV/0!	#DIV/0!
TcCLB.509317.10	hypothetical protein, conserved	Q4D493	9712000	20900000	17820000	7852800	21012000	14464000	9207800	37074000	78969000	0	0	0	16144000	28096600	0	#DIV/0!	#DIV/0!
TcCLB.506289.40	hypothetical protein, conserved	Q4DVZ8	1593600	0	3831400	3978300	3021200	2053300	1888500	2645000	5236100	0	0	0	1.80833e+06	3.13707e+06	0	#DIV/0!	#DIV/0!
TcCLB.509791.189	flagellum targeting protein kharon1, putative (fragment)	Q4DNH8	3860700	0	0	1390200	0	5255100	0	2669200	4061100	0	0	0	1286900	2.22927e+06	0	#DIV/0!	#DIV/0!
TcCLB.506227.100	hypothetical protein, conserved	Q4DSW0	3348200	3810700	3543400	2482100	4458100	4266500	4136500	6951400	14684000	0	0	0	3.56743e+06	6163100	0	#DIV/0!	#DIV/0!
TcCLB.503989.50	hypothetical protein, conserved	Q4D7N3	8039800	18901000	516040	6184700	15537000	14310000	6402700	19828000	32577000	0	0	0	9152280	1.58066e+07	0	#DIV/0!	#DIV/0!
TcCLB.510977.9	hypothetical protein, conserved (fragment)	Q4CPQ7	51375000	62366000	75074000	59305000	78568000	75253000	66862000	130130000	241380000	270320	85108	179140	6.29383e+07	108583000	178189	609.369	353.21
TcCLB.506155.20	VHS domain containing protein, putative	Q4DFG7	62914000	124390000	79744000	89655000	98899000	101480000	120960000	218800000	290410000	749140	724080	558300	89016000	1.53367e+08	677173	226.482	131.452
TcCLB.507669.110	hypothetical protein, conserved	Q4DRW0	15333000	20709000	23632000	15727000	21708000	25670000	13705000	41548000	86675000	0	0	0	1.98913e+07	3.41722e+07	0	#DIV/0!	#DIV/0!
TcCLB.511323.60	hypothetical protein, conserved	Q4CY71	16170000	17943000	21949000	17808000	18976000	17115000	21112000	33733000	83778000	0	0	0	1.86873e+07	32087000	0	#DIV/0!	#DIV/0!
TcCLB.510187.530	KIAA1430 homologue, putative	Q4E498	1813900	0	3556100	0	3692700	4035300	4684600	840920	5134200	0	39921	0	1790000	3064620	13307	230.301	134.516
TcCLB.508577.60	WD domain, G-beta repeat, putative	Q4DPC6	55410000	98832000	92484000	69948000	92826000	82853000	102170000	187680000	308680000	120230	117270	0	82242000	1.40693e+08	79166.7	1777.17	1038.85
TcCLB.505037.50	small GTP-binding protein RAB6, putative	Q4DJA9	50833000	92674000	90899000	64539000	91928000	87417000	97169000	180130000	279580000	0	0	0	7.81353e+07	133460500	0	#DIV/0!	#DIV/0!
TcCLB.511535.20	Rab-like 5, small G protein	Q4CTW7	5076200	14042000	9619600	5576100	10897000	8980500	7506400	21196000	43362000	0	0	0	9.57927e+06	16253000	0	#DIV/0!	#DIV/0!
TcCLB.506337.130	Protein of unknown function (DUF2870), putative	Q4DKX7	0	17273000	15670000	8124800	11227000	5422000	1193800	24483000	61162000	286610	0	0	10981000	18602100	95536.7	194.712	114.94
TcCLB.511071.80	hypothetical protein, conserved	Q4DI07	2119600	0	0	1191900	1553500	0	1066200	1824500	1504100	0	0	0	706533	1.19003e+06	0	#DIV/0!	#DIV/0!
TcCLB.507011.150	replication factor A protein 3, putative	Q4DUA2	154980000	177060000	280420000	257300000	138800000	196510000	207670000	558010000	703120000	0	0	0	2.04153e+08	3.43568e+08	0	#DIV/0!	#DIV/0!
TcCLB.510889.80	ser/thr protein phosphatase, putative	Q4E2P1	1251300	39274000	700250	11524000	25070000	15487000	4487900	31893000	50107000	0	0	0	13741850	2.30948e+07	0	#DIV/0!	#DIV/0!
TcCLB.507031.100	hypothetical protein, conserved	Q4DS99	1237700	642670	661930	584430	0	387630	5671700	796580	1095200	0	0	0	847433	1422590	0	#DIV/0!	#DIV/0!
TcCLB.508299.50	Phage tail fibre repeat, putative	Q4D9G9	17004000	26663000	18544000	19153000	38305000	18105000	26808000	45106000	61354000	472900	191470	0	20737000	3.48052e+07	221457	157.165	93.6391
TcCLB.504175.20	Vta1 like, putative	Q4CXG7	15618000	24918000	9241500	7384500	23850000	21181000	20143000	48801000	45155000	419380	207990	0	16592500	2.77524e+07	209123	132.708	79.3431
TcCLB.508153.994	cytochrome c oxidase copper chaperone, putative	Q4E5Z7	28818000	26914000	24110000	17884000	20373000	21729000	41908000	81177000	83866000	231240	0	0	26614000	44489500	77080	577.186	345.278
TcCLB.507993.380	SRP19 protein, putative	Q4E1U4	501930	4892400	4882600	3309400	3750600	4416200	1429900	8053500	13255000	64040	78603	0	3.42564e+06	5.70243e+06	47547.7	119.931	72.0465
TcCLB.508981.39	trifunctional enzyme alpha subunit, mitochondrial precursor-like protein	Q4CWB6	0	0	4862300	0	3150400	5120700	2461200	5422300	0	0	0	0	1.62077e+06	2.69243e+06	0	#DIV/0!	#DIV/0!
TcCLB.506215.19	intraflagellar transport protein 140, putative	Q4CR91	55137000	72626000	51835000	51060000	72648000	54383000	76609000	140020000	201400000	625960	79713	0	59866000	9.93533e+07	235224	422.377	254.506
TcCLB.508895.30	Sarcalumenin, putative	Q4DCC9	94982000	153280000	100760000	90888000	144940000	95442000	140640000	255760000	429890000	221320	0	35811	1.16341e+08	1.92927e+08	85710.3	2250.91	1357.37
TcCLB.511301.160	trans-sialidase, Group II, putative	Q4DM78	1646000	3608500	2582300	2651300	0	2387900	2681400	7254300	10942000	0	0	0	2.61227e+06	4.31948e+06	0	#DIV/0!	#DIV/0!
TcCLB.509429.250	ubiquitin hydrolase, putative	Q4E0K4	143800000	284910000	127070000	106990000	293250000	244040000	142550000	502530000	545900000	0	197180	0	185260000	3.05877e+08	65726.7	4653.77	2818.64
TcCLB.506407.100	hypothetical protein, conserved	Q4DCV3	3336400	8790100	7572300	5179200	2683900	5244500	7176000	16940000	27792000	89349	0	0	6.56627e+06	1.08359e+07	29783	363.829	220.47
TcCLB.510733.10	p21-activated kinase 3, putative	Q4D446	51321000	140210000	85599000	52958000	110860000	88652000	68608000	282930000	307930000	150580	38324	0	9.23767e+07	1.5199e+08	62968	2413.76	1467.04
TcCLB.503513.40	proteasome regulatory non-ATPase subunit 6, putative	Q4CSX0	1925200	5932100	4240300	3994600	907790	5892100	1914500	11690000	15174000	0	0	0	4.03253e+06	6.5955e+06	0	#DIV/0!	#DIV/0!
TcCLB.508169.80	hypothetical protein, conserved	Q4D5W4	9256600	7007500	7752300	4865300	7106000	3948000	3898700	11942000	46544000	0	0	0	8.00547e+06	1.30507e+07	0	#DIV/0!	#DIV/0!
TcCLB.504741.170	kinetoplastid-specific dual specificity phosphatase, putative	Q4DTS7	2108300	5563700	6280600	1119900	7088100	2586200	1288800	19052000	14117000	0	0	0	4.65087e+06	7542000	0	#DIV/0!	#DIV/0!
TcCLB.510879.50	regulatory subunit of protein kinase a-like protein, putative	Q4DJX8	225310000	157590000	203460000	201350000	200870000	243790000	160000000	420640000	669660000	174520	378080	0	1.95453e+08	3.16052e+08	184200	1715.81	1061.09
TcCLB.503513.10	casein kinase II, alpha chain, putative	Q4CSX2	4642900	12612000	8226000	5639300	7541200	5888000	7806600	13570000	41934000	0	0	0	8.49363e+06	13729850	0	#DIV/0!	#DIV/0!
TcCLB.511487.170	Mucin-associated surface protein (MASP), subgroup S001	Q4DRZ5	35512000	267730000	210730000	128500000	238480000	220760000	159620000	440690000	472260000	1208700	0	454580	171324000	2.76718e+08	554427	499.107	309.011
TcCLB.504255.20	hypothetical protein	Q4CV76	78068000	7207800	695750	25042000	22096000	23270000	53764000	48481000	102490000	0	0	0	2.86572e+07	4.58572e+07	0	#DIV/0!	#DIV/0!
TcCLB.511469.50	hypothetical protein, conserved	Q4DCI7	93696000	28116000	24727000	122610000	54726000	20681000	76068000	23741000	170240000	0	0	0	4.88463e+07	78011000	0	#DIV/0!	#DIV/0!
TcCLB.504153.280	hypothetical protein, conserved	Q4E2Q5	2159200000	4259900000	4412600000	2160300000	3918300000	2953800000	3817200000	9234400000	12446000000	15888000	1597800	7433700	3.61057e+09	5755000000	8306500	692.831	434.668
TcCLB.510295.40	Protein C21orf2 homolog, putative	Q4CZ10	7601000	14764000	18919000	5198400	7422400	13110000	4431400	41550000	59591000	0	0	0	1.37613e+07	2.18839e+07	0	#DIV/0!	#DIV/0!
TcCLB.504167.14	hypothetical protein	Q4CSC1	2522800	3426200	1928600	1677300	3952900	2592900	2909500	6835300	7080400	0	0	0	2.62587e+06	4.17472e+06	0	#DIV/0!	#DIV/0!
TcCLB.510659.240	lactoylglutathione lyase-like protein, putative	Q4D7B4	1926400	1699800	721200	1628900	1601800	743990	2184900	3664000	3996900	0	0	0	1.44913e+06	2303415	0	#DIV/0!	#DIV/0!
TcCLB.506699.6	hypothetical protein, conserved	Q4CSJ1	20289000	33622000	36302000	33751000	43445000	33541000	23826000	56332000	95148000	0	0	1339000	30071000	4.76738e+07	446333	106.812	67.3734
TcCLB.511269.4	Ras-related protein Rab5A, putative	Q4D504	5298200	5716200	2588300	4558500	6684600	4867300	2049100	10144000	14628000	0	0	0	4.53423e+06	7155250	0	#DIV/0!	#DIV/0!
TcCLB.506799.10	fatty acid transporter protein-like, putative	Q4DGR3	2076600	4129300	3382900	1783500	2878200	2405700	5440200	5905900	11820000	0	0	0	3.19627e+06	5.03892e+06	0	#DIV/0!	#DIV/0!
TcCLB.511825.240	hypothetical protein, conserved	Q4DQ31	0	1545300	0	1070400	0	560670	1467100	0	1752100	0	0	0	515100	808378	0	#DIV/0!	#DIV/0!
TcCLB.511863.30	Flagellum attachment zone protein 13	Q4CVP5	60029000	84121000	40334000	37738000	88853000	51328000	51740000	167590000	181300000	0	0	162050	6.14947e+07	9.64248e+07	54016.7	1785.09	1138.44
TcCLB.509745.70	hypothetical protein, conserved	Q4D160	2147300	2794200	0	1238300	2689500	1391300	1456400	4708700	3971100	0	0	0	1.64717e+06	2.57588e+06	0	#DIV/0!	#DIV/0!
TcCLB.508141.90	hypothetical protein, conserved	Q4D635	6732500	11834000	4758900	4412500	10693000	8955100	7061600	15694000	26121000	0	67580	0	7.77513e+06	12156200	22526.7	539.636	345.152
TcCLB.508479.330	hypothetical protein, conserved	Q4E2I7	7537600	8580000	6185300	5761700	8793700	4904000	5691400	19877000	24657000	0	179020	0	7434300	1.16141e+07	59673.3	194.629	124.583
TcCLB.511507.10	C2H2 type zinc-finger (2 copies), putative	Q4DB18	1982200	0	1645200	589620	1643800	501040	0	2980100	5562500	0	0	0	1.20913e+06	1879510	0	#DIV/0!	#DIV/0!
TcCLB.479883.10	hypothetical protein, conserved	Q4CKE0	365380	1613700	1320500	0	1229500	2551100	571690	2935300	2935100	0	0	0	1099860	1.70378e+06	0	#DIV/0!	#DIV/0!
TcCLB.510731.40	katanin, putative	Q4D7Q0	2982500	8866200	6929700	3086100	5199100	6917800	6881300	8013900	28065000	0	0	19784	6.25947e+06	9.69387e+06	6594.67	1469.96	949.171
TcCLB.511075.60	mitogen-activated protein kinase kinase 4, putative	Q4CZ32	689260000	1137900000	730560000	323250000	919200000	687220000	840940000	2000400000	3092300000	461270	280690	1799100	8.52573e+08	1.31055e+09	847020	1547.25	1006.56
TcCLB.510291.30	protein phosphatase 2C-like, putative	Q4CTM3	15878000	16206000	17574000	12381000	20933000	18055000	22767000	30939000	47509000	0	573680	0	1.65527e+07	2.54307e+07	191227	132.987	86.5605
TcCLB.509171.40	hypothetical protein, conserved	Q4D880	547440	0	622700	1081900	317410	0	893930	408700	887570	0	0	0	390047	598252	0	#DIV/0!	#DIV/0!
TcCLB.507005.40	zinc finger protein, putative	Q4D2Q1	13088000	33142000	11275000	13223000	22815000	20778000	12228000	44272000	62536000	254670	0	0	1.91683e+07	2.93087e+07	84890	345.255	225.802
TcCLB.507053.150	hypothetical protein, conserved	Q4DTJ0	25841000	24554000	19061000	25971000	25066000	17531000	31661000	32004000	79133000	212900	10638	0	23152000	3.52277e+07	74512.7	472.774	310.712
TcCLB.506375.60	tryptophanyl-tRNA synthetase, putative	Q4DE78	3719700	4221700	5574600	4803800	6779500	2837800	3822700	10784000	11963000	0	179880	0	4.50533e+06	6831800	59960	113.939	75.139
TcCLB.511585.10	hypothetical protein, conserved	Q4E181	4755500	5458200	5533000	2639800	5050600	5197600	6151800	10375000	18319000	0	0	0	5248900	7.95563e+06	0	#DIV/0!	#DIV/0!
TcCLB.504199.20	p25-alpha, putative	Q4CVJ1	420390000	380640000	668810000	443570000	580330000	547560000	616600000	795770000	1468200000	506800	233140	256140	4.89947e+08	742005000	332027	2234.78	1475.62
TcCLB.506151.30	small GTP-binding protein Rab11, putative	Q4CZT6	13751000	14223000	8140100	10351000	12562000	11037000	14767000	22706000	37921000	106530	187340	0	1.2038e+07	18224000	97956.7	186.041	122.891
TcCLB.507795.10	membrane associated protein, putative	Q4D094	62987000	126120000	62821000	52580000	106470000	62448000	67341000	165570000	307240000	1076200	1027100	212770	83976000	126941500	772023	164.427	108.774
TcCLB.506835.30	60S ribosomal protein L9, putative	Q4DGQ2	23803000	28280000	15902000	19049000	28480000	19115000	26739000	50562000	60846000	353960	656760	0	2.26617e+07	3.41318e+07	336907	101.309	67.2639
TcCLB.508461.150	metal dependent 5'-nucleotidase	Q4E4U5	24016000	50798000	39180000	27584000	34715000	23564000	43307000	86938000	127140000	0	0	0	37998000	57208000	0	#DIV/0!	#DIV/0!
TcCLB.510431.210	vesicular protein trafficking mediator, putative	Q4DXX3	307490000	447670000	528870000	392400000	562510000	491390000	365710000	1028000000	1022400000	3104600	0	0	428010000	643735000	1.03487e+06	622.046	413.59
TcCLB.508717.36	selenophosphate synthetase, putative	Q4D9H8	1895900	5032500	0	2313400	1555500	0	3131600	5217400	8613400	0	0	0	2.30947e+06	3.47188e+06	0	#DIV/0!	#DIV/0!
TcCLB.506369.9	hypothetical protein, conserved	Q4D048	1256400	2171500	1886300	0	1145200	731830	1358600	1738100	10973000	0	0	0	1771400	2.65779e+06	0	#DIV/0!	#DIV/0!
TcCLB.508207.64	hypothetical protein, conserved	Q4DVN0	1362100	3702100	0	0	2346000	1940000	0	6153000	4740500	0	0	0	1.68807e+06	2.52992e+06	0	#DIV/0!	#DIV/0!
TcCLB.427789.39	hypothetical protein, conserved	Q4CPU5	836230	3076200	3888700	2918600	4405800	3398000	0	6175900	6469500	0	0	0	2.60038e+06	3.89463e+06	0	#DIV/0!	#DIV/0!
TcCLB.511277.240	vacuolar ATP synthase subunit c, putative	Q4E5H0	11497000	13444000	10868000	9778700	14022000	8641300	14329000	20933000	39558000	0	0	0	1.19363e+07	17877000	0	#DIV/0!	#DIV/0!
TcCLB.510187.130	bardet-biedl syndrome 4 protein	Q4E4D8	1910800	2575700	2265100	1706500	2458800	2166400	2703500	5174900	6009200	0	0	0	2.25053e+06	3.36988e+06	0	#DIV/0!	#DIV/0!
TcCLB.507081.50	protein phosphatase 2C, putative	Q4DGU4	2071600	3405100	2606700	4293500	2733000	3952800	0	6081400	7123000	0	0	0	2.69447e+06	4.03062e+06	0	#DIV/0!	#DIV/0!
TcCLB.506933.60	mitochondrial RNA binding protein, putative	Q4DCA9	5618500	6776400	4966900	4586800	6442400	3775600	9401900	14765000	12925000	45260	191330	0	5.78727e+06	8649450	78863.3	109.676	73.3835
TcCLB.508479.274	hypothetical protein, conserved	Q4E2J3	4889600	6882500	6642200	3627600	6043100	4685500	8958000	14353000	17131000	0	0	0	6138100	9.13303e+06	0	#DIV/0!	#DIV/0!
TcCLB.507969.30	sphingosine-1-phosphate phosphatase, putative	Q4D544	45050000	63303000	13923000	28091000	62217000	22658000	42562000	94103000	114090000	0	0	0	4.07587e+07	6.06202e+07	0	#DIV/0!	#DIV/0!
TcCLB.511737.20	hypothetical protein, conserved	Q4D5Z4	50398000	114100000	56520000	44249000	85901000	43362000	56012000	204340000	222170000	234240	0	0	7.36727e+07	109339000	78080	1400.35	943.554
TcCLB.506885.380	hypothetical protein, conserved	Q4E4G3	957830	1956300	5053000	2905200	3840100	2979800	2563600	4885900	6403300	0	0	0	2655710	3929650	0	#DIV/0!	#DIV/0!
TcCLB.503541.40	hypothetical protein, conserved	Q4CQ04	249450000	352250000	261780000	168880000	246960000	165850000	334980000	534460000	1096100000	211350	0	129500	2.87827e+08	4.24538e+08	113617	3736.59	2533.31
TcCLB.509203.20	cyclin dependent kinase-binding protein, putative	Q4D8L9	1782000	2861000	1429400	717430	1170600	712980	794920	3161200	11331000	0	0	0	2.02413e+06	2981355	0	#DIV/0!	#DIV/0!
TcCLB.504111.30	Domain of Unknown Function (DUF1042), putative	Q4D256	101540000	69924000	105650000	112130000	115090000	103220000	75095000	152570000	257520000	729510	1128000	578850	9.23713e+07	135937500	812120	167.386	113.741
TcCLB.509145.10	Ankyrin repeats (3 copies)/Zinc finger, C3HC4 type (RING finger), putative	Q4CMQ0	86474000	174630000	97674000	91115000	136730000	106500000	99679000	244850000	376850000	0	106240	238740	1.19593e+08	175954000	114993	1530.12	1040
TcCLB.505999.160	leucine-rich repeat-containing protein	Q4DNV1	3544000	10990000	1607100	3339600	3292900	5036200	3510900	12129000	20171000	0	0	0	5.38037e+06	7.91327e+06	0	#DIV/0!	#DIV/0!
TcCLB.504137.70	Tir chaperone protein (CesT) family, putative	Q4DHL4	0	3339300	3044200	1440500	2652500	680720	0	3924800	10062000	0	0	0	2.12783e+06	3.12675e+06	0	#DIV/0!	#DIV/0!
TcCLB.507723.160	hypothetical protein, conserved	Q4DQJ0	72117000	166890000	142850000	79762000	122380000	76008000	98582000	429400000	315810000	0	0	0	1.27286e+08	1.8699e+08	0	#DIV/0!	#DIV/0!
TcCLB.506241.170	40S ribosomal protein S6, putative	Q4DU31	0	4594400	1452900	6507900	2503600	880060	0	2735700	5137000	0	0	0	2.01577e+06	2960710	0	#DIV/0!	#DIV/0!
TcCLB.508707.160	Soluble NSF attachment protein, SNAP, putative	Q4E261	28520000	45167000	63596000	28839000	54451000	36697000	18549000	88484000	176220000	0	0	0	45761000	6.72067e+07	0	#DIV/0!	#DIV/0!
TcCLB.507991.70	Zinc finger, C3HC4 type (RING finger)/EF-hand domain pair, putative	Q4DJF2	412920000	469370000	606050000	273900000	423320000	430950000	401630000	968030000	1848600000	134190	155900	0	4.96113e+08	724405000	96696.7	7491.52	5130.61
TcCLB.506929.50	hypothetical protein, conserved	Q4CYJ0	4480300	15000000	5087800	10631000	11510000	4579300	10264000	13403000	20972000	0	28755	0	8.18937e+06	1.18932e+07	9585	1240.82	854.394
TcCLB.507011.120	acyl transferase-like protein, putative	Q4DUA5	21786000	16465000	18720000	7199600	28137000	19754000	14188000	52330000	43726000	0	0	0	1.89903e+07	2.75558e+07	0	#DIV/0!	#DIV/0!
TcCLB.503529.20	eukaryotic translation initiation factor eIF2A, putative	Q4CS32	17325000	26277000	20066000	13444000	25266000	18814000	24157000	49857000	52818000	0	0	0	2.12227e+07	30726000	0	#DIV/0!	#DIV/0!
TcCLB.511301.120	hypothetical protein, conserved	Q4DM81	3370300	1883700	2607100	3882900	4989200	2926700	1831400	5931700	3082000	0	0	94349	2.62037e+06	3.77398e+06	31449.7	120.001	83.3194
TcCLB.506941.280	heat shock 70 kDa protein, mitochondrial precursor, putative	Q4DXG9	3856300	15366000	11754000	15218000	12032000	5629800	0	36027000	20311000	0	0	0	1.03254e+07	1.48696e+07	0	#DIV/0!	#DIV/0!
TcCLB.506927.20	hypothetical protein, conserved	Q4CP89	167960000	252920000	253650000	133740000	212730000	124970000	301700000	538780000	629630000	0	42147	0	2.24843e+08	3.23592e+08	14049	23033.1	16004.2
TcCLB.508995.40	vesicular-fusion protein nsf, putative	Q4D9R1	7442200	8986000	5687700	5395400	3457400	4088600	8200500	16162000	26344000	0	0	0	7.37197e+06	1.0608e+07	0	#DIV/0!	#DIV/0!
TcCLB.504217.10	coatomer subunit epsilon	Q4CP08	15839000	19688000	13582000	9771500	16025000	15216000	12394000	24071000	63634000	0	0	0	1.63697e+07	2.35186e+07	0	#DIV/0!	#DIV/0!
TcCLB.507093.240	hypothetical protein, conserved	Q4E1N3	5995200	3643200	2086100	979750	2199900	1311800	1246800	14372000	13574000	0	0	0	3.90817e+06	5.61404e+06	0	#DIV/0!	#DIV/0!
TcCLB.511857.10	hypothetical protein, conserved	Q4D5V8	5473000	6372800	1999200	3509600	2522600	2995700	4863700	11229000	14597000	79729	0	0	4615000	6619600	26576.3	249.079	173.651
TcCLB.458015.10	VHS domain containing protein, putative	Q4CNM0	417360000	834840000	1533000000	1140100000	1235300000	553510000	591580000	1793100000	2627500000	91896	40664	0	928400000	1323515000	44186.7	29952.8	21010.9
TcCLB.508741.380	Ankyrin repeats (3 copies)/Zinc finger, C3HC4 type (RING finger), putative	Q4E334	8090200	20540000	11841000	5719500	14888000	12977000	7574500	24370000	49503000	0	0	0	13490400	19172000	0	#DIV/0!	#DIV/0!
TcCLB.505807.240	Zn-finger in Ran binding protein and others, putative	Q4DQG7	1531000	2022200	1891200	1813300	3551400	2659300	431290	0	6944800	0	0	0	1814800	2.56668e+06	0	#DIV/0!	#DIV/0!
TcCLB.505071.40	hypothetical protein	Q4DES5	1670200	4348400	5425000	1647600	8944400	0	3695100	9430200	8648000	0	0	0	3.81453e+06	5.39422e+06	0	#DIV/0!	#DIV/0!
TcCLB.508355.310	Cupin-like domain containing protein, putative	Q4E398	1855800	3773300	377680000	175230000	218080000	249980000	156500000	280140000	1653200	0	0	2688600	127769700	1.80264e+08	896200	201.142	142.568
TcCLB.508479.280	chaperone protein DnaJ, putative	Q4E2J2	15854000	49755000	42343000	16284000	35094000	34304000	23740000	76739000	117590000	0	40203	0	35984000	5.06252e+07	13401	3777.72	2685.17
TcCLB.506193.60	ascorbate peroxidase, putative	Q4D2P4	1063600	0	1454200	846080	0	905760	890310	1383100	3057800	0	0	0	839267	1.18051e+06	0	#DIV/0!	#DIV/0!
TcCLB.509269.19	sphingosine-1-phosphate phosphatase, putative	Q4CTJ2	8077900	27157000	6348700	5647900	14693000	8135400	17896000	28045000	41960000	0	0	0	13861200	1.93962e+07	0	#DIV/0!	#DIV/0!
TcCLB.504425.60	NADP-dependent alcohol hydrogenase, putative	Q4DFP0	23169000	39131000	25081000	16148000	22087000	14307000	33166000	72497000	85543000	409900	729020	0	29127000	4.06247e+07	379640	107.008	76.7227
TcCLB.507615.40	Domain of unknown function (DUF4457), putative	Q4DN33	0	1027000	469900	286630	487240	725830	615050	718390	1336000	0	0	0	498967	694857	0	#DIV/0!	#DIV/0!
TcCLB.508355.380	ubiquitin carboxyl-terminal hydrolase, putative	Q4E391	159040000	258220000	207880000	97587000	231280000	216830000	152900000	356960000	676060000	0	0	0	208380000	2.88603e+08	0	#DIV/0!	#DIV/0!
TcCLB.508811.40	hypothetical protein	Q4D807	30313000	44367000	44542000	27210000	59147000	54802000	14067000	72031000	102220000	0	0	0	3.97407e+07	5.49128e+07	0	#DIV/0!	#DIV/0!
TcCLB.511725.100	phosphatidylinositol-4-phosphate 5-kinase, putative	Q4DWI2	1596300	819770	1162600	1413300	869770	825680	1746500	1598600	3427200	0	0	0	1192890	1.64684e+06	0	#DIV/0!	#DIV/0!
TcCLB.503931.14	hypothetical protein, conserved	Q4CNN9	6516900	8837700	2327000	2847900	6093900	5358600	5416300	11862000	17185000	0	0	0	5.89387e+06	8.12728e+06	0	#DIV/0!	#DIV/0!
TcCLB.510517.30	hypothetical protein, conserved	Q4DDF1	1009600	3312300	2528000	2514100	2213200	1196400	770050	6747800	5449500	0	0	0	2283300	3.14851e+06	0	#DIV/0!	#DIV/0!
TcCLB.511529.259	Roadblock/LC7 domain containing protein, putative	Q4DMW9	14219000	18981000	10662000	7960100	13683000	7086900	18622000	29812000	43734000	0	0	0	1.46207e+07	2.01497e+07	0	#DIV/0!	#DIV/0!
TcCLB.506495.9	RING-H2 zinc finger, putative	Q4D328	2852700	2719200	0	0	1795700	2301300	2083600	2948800	6190700	0	0	0	1857300	2553350	0	#DIV/0!	#DIV/0!
TcCLB.508207.250	mitotic cyclin, putative	Q4DVK8	4317000	10838000	10975000	3385400	12606000	3551900	21878000	9219500	21193000	0	96420	0	8710000	11972300	32140	372.505	271.002
TcCLB.507709.90	sterol C-24 reductase, putative	Q4DIV5	136500000	97563000	63816000	145990000	111640000	83111000	105970000	248740000	123410000	3298300	0	297380	99293000	1.36477e+08	1198560	113.867	82.8436
TcCLB.509589.20	squalene monooxygenase, putative	Q4D1U2	24684000	35926000	40422000	42248000	48193000	27389000	20275000	70870000	68109000	438110	387880	0	3.36773e+07	4.61807e+07	275330	167.728	122.316
TcCLB.507515.60	hypothetical protein, conserved	Q4DJ81	35248000	54307000	41309000	39449000	56329000	36701000	25226000	93200000	106570000	0	0	0	4.36213e+07	5.95792e+07	0	#DIV/0!	#DIV/0!
TcCLB.511001.9	40S ribosomal protein S3A, putative	Q4DZ41	6737800	13085000	8231600	8300200	10668000	5667000	12764000	16838000	21905000	0	0	0	9.35147e+06	1.26904e+07	0	#DIV/0!	#DIV/0!
TcCLB.510121.150	STE/STE11 serine/threonine-protein kinase, putative	Q4DQ14	20351000	14375000	16867000	4772700	33514000	30155000	4531600	25792000	41246000	0	0	0	1.71977e+07	2.33352e+07	0	#DIV/0!	#DIV/0!
TcCLB.509767.220	Ring finger domain containing protein, putative	Q4DSB2	1279000	2203600	2547700	1556300	1868300	1195600	1315200	4168300	6242200	0	0	0	2010100	2.72432e+06	0	#DIV/0!	#DIV/0!
TcCLB.510649.24	membrane associated protein, putative (fragment)	Q4CR38	298100000	534150000	247430000	160640000	433760000	262590000	293030000	644470000	1126200000	3603900	3065000	919170	3.59893e+08	4.86782e+08	2.52936e+06	192.453	142.287
TcCLB.508355.370	hypothetical protein, conserved	Q4E392	9365300	10877000	30822000	9557400	17236000	21344000	13744000	20280000	55245000	0	0	0	1.70214e+07	2.29011e+07	0	#DIV/0!	#DIV/0!
TcCLB.506801.80	cysteine peptidase inhibitor	Q4DH32	13805000	30414000	30853000	7170000	12958000	17786000	20171000	44349000	99557000	0	0	0	25024000	3.36652e+07	0	#DIV/0!	#DIV/0!
TcCLB.508707.330	chaperone DNAJ protein, putative	Q4E244	3286200	18306000	7868600	1173500	25773000	13368000	3474500	13811000	21652000	0	0	0	9.82027e+06	1.32087e+07	0	#DIV/0!	#DIV/0!
TcCLB.508547.50	maoC-like dehydratase, putative	Q4DRG1	14268000	21453000	11993000	10255000	12799000	9038400	12211000	28019000	55956000	0	0	0	1.59047e+07	2.13797e+07	0	#DIV/0!	#DIV/0!
TcCLB.511925.40	hypothetical protein, conserved	Q4D0H4	2919300	4623500	5613300	1666000	3738100	2147500	3653600	8304400	15744000	32540	81262	0	4.38537e+06	5875600	37934	154.89	115.605
TcCLB.508277.150	proliferative cell nuclear antigen (PCNA), putative	Q4E0Y1	0	1601700	1476100	1065400	1333400	648410	897170	1888400	2372600	0	0	0	1.02593e+06	1.36756e+06	0	#DIV/0!	#DIV/0!
TcCLB.507883.80	adenylate kinase, putative	Q4D4A3	13417000	21271000	22315000	15713000	16326000	25913000	15625000	38227000	40036000	0	0	0	19001000	2.53067e+07	0	#DIV/0!	#DIV/0!
TcCLB.507929.20	co-chaperone GrpE, putative	Q4CPP0	6146500	9100900	5697900	5468900	6868400	5819800	5530300	14228000	17830000	0	0	0	6.98177e+06	9290900	0	#DIV/0!	#DIV/0!
TcCLB.503551.20	hypothetical protein, conserved	Q4CSA3	120530000	130710000	107380000	41120000	102420000	68950000	132970000	186520000	420940000	0	0	0	119540000	158820000	0	#DIV/0!	#DIV/0!
TcCLB.508461.120	Protein of unknown function (DUF2009), putative	Q4E4V2	586780	2689700	5659300	0	1116300	4476300	882510	6859700	10358000	0	0	0	2.97859e+06	3.9488e+06	0	#DIV/0!	#DIV/0!
TcCLB.508169.60	dolicholphosphate-mannose synthase, putative	Q4D5W6	15103000	9610300	8905600	25755000	12100000	2638500	17149000	11737000	19651000	155650	189030	0	11206300	1.48384e+07	114893	129.15	97.5366
TcCLB.508953.28	WD domain, G-beta repeat, putative	Q4CSA5	1094400	3255400	3932000	1691100	2021600	1513800	1428900	6394600	8852900	0	0	0	2760600	3.65048e+06	0	#DIV/0!	#DIV/0!
TcCLB.506661.150	hypothetical protein, conserved	Q4DHW9	1471000	4102400	2081100	597400	2848200	1962100	940660	7148900	6737000	0	0	0	2551500	3.37238e+06	0	#DIV/0!	#DIV/0!
TcCLB.508637.140	hypothetical protein, conserved	Q4DLI3	1646000	1663900	1466300	1926300	2934000	1071600	0	2612200	4078200	0	0	0	1.59207e+06	2.10372e+06	0	#DIV/0!	#DIV/0!
TcCLB.509959.40	beta galactofuranosyl glycosyltransferase, putative	Q4DIP7	1259300	925070	741880	760740	780960	0	1013900	2066300	3110000	0	0	0	975417	1288650	0	#DIV/0!	#DIV/0!
TcCLB.510021.185	UEV domain/Zinc finger, C3HC4 type (RING finger), putative	Q4DUY3	911470	2424400	4041900	1451100	2689700	2947400	898370	6384000	5088900	0	0	0	2.45926e+06	3243245	0	#DIV/0!	#DIV/0!
TcCLB.503419.60	Enriched in surface-labeled proteome protein 15	Q4CZ25	4639800	11435000	4826000	6415800	8877100	8354800	6471000	11329000	13597000	0	0	0	6.96693e+06	9.17412e+06	0	#DIV/0!	#DIV/0!
TcCLB.511903.240	hypothetical protein, conserved	Q4DU72	6932300	20994000	12309000	6502000	11110000	11620000	17662000	28195000	30694000	0	0	0	1.34118e+07	17630500	0	#DIV/0!	#DIV/0!
TcCLB.506469.10	D-ala D-ala ligase C-terminus/SET domain containing protein, putative	Q4D9E8	2204900	5680300	3814300	1324300	3424000	5262900	1099600	5468300	14143000	0	0	0	3.89983e+06	5120350	0	#DIV/0!	#DIV/0!
TcCLB.418221.20	cyclic nucleotide-binding domain containing protein, putative	Q4CPG9	548310000	593310000	365950000	177220000	414520000	418710000	384470000	972880000	1582500000	0	0	187320	5.02523e+08	6.58383e+08	62440	10544.3	8048.1
TcCLB.506195.80	adenylate kinase, putative	Q4DXL7	160980000	193500000	219600000	149140000	184740000	159970000	202180000	352670000	455450000	137730	0	190490	191360000	2.50692e+08	109407	2291.37	1749.07
TcCLB.511589.80	tubulin binding cofactor c, putative	Q4DNR9	4348600	23394000	33223000	7512900	23042000	24114000	12678000	27815000	64194000	0	33097	0	2.03219e+07	2.65593e+07	11032.3	2407.41	1842.03
TcCLB.503909.60	Domain of unknown function (DUF814), putative	Q4DCK5	275270000	389360000	413640000	195810000	287030000	161980000	502640000	684530000	980530000	46091	0	448540	3.59423e+08	4.68753e+08	164877	2843.05	2179.95
TcCLB.507047.130	hypothetical protein, conserved	Q4DPS4	35619000	62302000	15859000	24939000	28307000	24402000	32191000	62712000	124220000	215250	824250	272350	3.79267e+07	4.94618e+07	437283	113.112	86.7325
TcCLB.508737.200	hypothetical protein, conserved	Q4DTG4	1231700	3514100	4474900	637400	2605500	2810500	1875900	4817000	11266000	0	0	0	3.07357e+06	4002050	0	#DIV/0!	#DIV/0!
TcCLB.509599.90	Basal body protein	Q4DP67	1994600	0	1917600	3426600	1002100	1033900	1341300	1607800	1760800	0	0	0	1.30407e+06	1.69542e+06	0	#DIV/0!	#DIV/0!
TcCLB.506445.100	E2-like ubiquitin-conjugation enzyme, putative	Q4DHG1	48989000	58720000	54966000	25138000	72066000	24759000	23451000	120000000	156900000	0	0	0	54225000	7.03857e+07	0	#DIV/0!	#DIV/0!
TcCLB.510889.190	Fusaric acid resistance protein-like, putative	Q4E2N3	28774000	32887000	907240	33083000	33073000	12585000	12563000	48942000	22075000	0	0	0	20856080	27053500	0	#DIV/0!	#DIV/0!
TcCLB.505071.119	Cytokine-induced anti-apoptosis inhibitor 1, Fe-S biogenesis, putative	Q4DER6	111030000	152530000	157450000	90237000	129060000	115430000	90871000	255480000	409840000	157550	748940	138520	1.40337e+08	1.8182e+08	348337	521.965	402.877
TcCLB.511329.10	Calpain-like protein 2	Q4CLS9	6619800	7407500	10401000	6522400	11399000	6330900	7395800	15345000	16272000	238670	0	0	8.14277e+06	1.05442e+07	79556.7	132.537	102.352
TcCLB.508579.30	kinesin, putative	Q4CTE3	6108600	13179000	7054400	2916200	8704000	8000400	3612900	10483000	34189000	0	0	0	8.78067e+06	1.13176e+07	0	#DIV/0!	#DIV/0!
TcCLB.506891.30	leucine-rich repeat-containing protein	Q4CTH8	226060000	385880000	170330000	111720000	201330000	189530000	215810000	599570000	696970000	148880	0	0	2.60757e+08	3.35822e+08	49626.7	6766.96	5254.37
TcCLB.507031.130	Domain of Unknown Function (DUF1042), putative	Q4DS96	1430200	1727600	1827500	1854800	1759700	1522400	2237700	1608600	3852300	0	0	0	1.66177e+06	2139250	0	#DIV/0!	#DIV/0!
TcCLB.510897.10	cullin 2, putative	Q4D5L7	6747800	27220000	6896000	1097900	5496800	15173000	10065000	28362000	45008000	129470	0	0	1.36213e+07	1.75338e+07	43156.7	406.282	315.624
TcCLB.503823.160	ubiquinone biosynthesis methyltransferase, putative	Q4DLG3	6936900	4048400	7382400	9768200	4796000	5896600	6857100	7250600	12653000	172980	0	0	6.12257e+06	7870250	57660	136.494	106.184
TcCLB.508987.9	hypothetical protein, conserved	Q4CZA5	2529800	1739400	3007100	7894800	1496300	1626700	412130	1668900	5579300	0	0	0	2.42543e+06	3.11302e+06	0	#DIV/0!	#DIV/0!
TcCLB.503729.10	protein phosphatase inhibitor, putative	Q4CPS8	3211200	14159000	7680700	3130700	6838300	6914000	7554800	10146000	29651000	0	0	0	8350300	10705800	0	#DIV/0!	#DIV/0!
TcCLB.511647.60	eukaryotic translation initiation factor eIF2A, putative	Q4D6X0	38354000	111500000	62658000	53342000	51136000	54537000	52958000	134440000	197640000	0	0	0	7.08373e+07	90675500	0	#DIV/0!	#DIV/0!
TcCLB.511367.138	chaperone DNAJ protein, putative	Q4DYH7	2929600	1327900	2726200	2188200	0	924380	179410	2746600	11795000	0	0	0	2327900	2972265	0	#DIV/0!	#DIV/0!
TcCLB.510911.10	profilin, putative	Q4CZF5	3612900	5314800	20495000	24101000	17167000	10085000	4467100	10925000	8311300	0	0	247510	9.80757e+06	12509400	82503.3	151.623	118.875
TcCLB.509029.160	PH domain containing protein, putative	Q4DL48	14675000	20098000	9446500	7929100	17248000	14887000	11564000	22096000	39058000	415950	56265	0	1.47398e+07	1.8797e+07	157405	119.418	93.6427
TcCLB.511517.160	hypothetical protein, conserved	Q4DMT2	1245800	4000600	4073200	1053400	3192300	2315100	1910900	5274900	10010000	0	0	0	3.10653e+06	3.95943e+06	0	#DIV/0!	#DIV/0!
TcCLB.508479.224	hypothetical protein, conserved	Q4E2J9	13172000	31214000	27504000	5885400	11432000	12325000	18755000	48188000	86475000	127340	0	0	2.39633e+07	3.05101e+07	42446.7	718.786	564.552
TcCLB.511039.6	hypothetical protein, conserved	Q4CXF2	9914400	16214000	5802900	7190900	9278300	6291600	7747900	18339000	32456000	0	0	0	1.06438e+07	1.35506e+07	0	#DIV/0!	#DIV/0!
TcCLB.503477.10	SH3-binding, glutamic acid-rich protein, putative	Q4CUD8	12896000	18079000	19007000	10882000	12881000	14022000	18430000	21248000	49762000	0	0	0	1.66607e+07	2.12042e+07	0	#DIV/0!	#DIV/0!
TcCLB.506355.140	Sucrase/ferredoxin-like, putative	Q4DKC1	3282600	10132000	4995100	4101200	5777500	4643900	4653900	11912000	15650000	0	0	0	6.13657e+06	7789750	0	#DIV/0!	#DIV/0!
TcCLB.509111.19	hypothetical protein, conserved	Q4CN88	4669300	10711000	15757000	5542000	8520300	8920400	3251100	18087000	34702000	0	0	0	10379100	1.31705e+07	0	#DIV/0!	#DIV/0!
TcCLB.510105.240	short chain 3-hydroxyacyl-CoA dehydrogenase, putative	Q4DZT0	1155100	2064900	1255100	1945200	1906600	1848900	0	3008900	2632100	0	0	0	1491700	1.89028e+06	0	#DIV/0!	#DIV/0!
TcCLB.511439.100	p-nitrophenylphosphatase, putative	Q4DAN9	0	6498800	2499300	971080	4032500	0	1387700	7189400	9223900	0	0	0	2.99937e+06	3.80076e+06	0	#DIV/0!	#DIV/0!
TcCLB.508207.210	hypothetical protein, conserved	Q4DVL2	2011600	3797000	3547400	3449600	2021100	2005800	2277300	5867400	8079900	0	0	0	3.11867e+06	3.95018e+06	0	#DIV/0!	#DIV/0!
TcCLB.511491.120	Alpha/beta hydrolase family, putative	Q4DHN8	2638200	3855300	1481900	547490	1880100	1481300	2776000	5052800	8382100	0	0	0	2.65847e+06	3.3533e+06	0	#DIV/0!	#DIV/0!
TcCLB.509073.50	Soluble NSF attachment protein, SNAP, putative	Q4DCS5	4338700	14563000	11718000	7663800	12334000	5946900	5216600	16889000	29188000	0	0	0	1.02066e+07	12873050	0	#DIV/0!	#DIV/0!
TcCLB.504147.10	hypothetical protein, conserved	Q4DZP3	20899000	101480000	75970000	38395000	48868000	0	11776000	109540000	290580000	0	0	0	6.61163e+07	8.31932e+07	0	#DIV/0!	#DIV/0!
TcCLB.506401.350	Dynein heavy chain, N-terminal region 2, putative	Q4E3R0	2770400	3282400	772830	1269600	1767600	1914500	1416600	5519000	5285200	0	23638	0	2275210	2.86208e+06	7879.33	363.239	288.757
TcCLB.511751.70	microtubule associated protein xmap215	Q4DVV8	123160000	170660000	150170000	84528000	133120000	146610000	100900000	239510000	409000000	157550	177890	383690	1.47997e+08	1.85611e+08	239710	774.316	617.399
TcCLB.510105.30	clathrin coat assembly protein, putative	Q4DZV1	1472900	5784200	0	0	3444100	1839500	1425900	4750800	6712700	0	0	0	2.41903e+06	3.02883e+06	0	#DIV/0!	#DIV/0!
TcCLB.511725.280	Vps23 core domain containing protein, putative	Q4DWG4	83828000	96424000	83803000	55478000	91390000	64308000	42703000	149440000	257180000	0	89287	0	8.80183e+07	1.10083e+08	29762.3	3698.74	2957.37
TcCLB.511491.60	kinesin, putative	Q4DHP4	123290000	219650000	109650000	69581000	194870000	101280000	119870000	296820000	348640000	112780	464070	0	1.50863e+08	1.8851e+08	192283	980.377	784.589
TcCLB.504125.80	hypothetical protein, conserved	Q4DFR5	1773900	2866600	2269100	2223800	3695300	2700500	1838800	1646300	5106900	0	0	0	2303200	2868600	0	#DIV/0!	#DIV/0!
TcCLB.506251.100	poly(A)-specific ribonuclease PARN, putative	Q4DH18	566180000	872580000	698350000	387370000	653390000	455080000	696710000	1275300000	1849900000	709290	348090	3674000	712370000	8.86292e+08	1.57713e+06	561.966	451.689
TcCLB.508479.174	hypothetical protein, conserved	Q4E2K7	3295000	636460	1527900	2228200	1480800	724600	3596200	2101800	3444500	0	0	0	1.81979e+06	2.26268e+06	0	#DIV/0!	#DIV/0!
TcCLB.511815.60	prefoldin, putative	Q4DJ99	20105000	41328000	42370000	9513900	24889000	20211000	28659000	61592000	113210000	0	0	0	34601000	4.30125e+07	0	#DIV/0!	#DIV/0!
TcCLB.508085.10	GMP synthase, putative	Q4CNX6	21730000	53988000	62685000	9154500	29544000	30409000	32734000	87036000	155130000	0	0	0	4.61343e+07	5.73346e+07	0	#DIV/0!	#DIV/0!
TcCLB.508567.70	peptidyl-prolyl cis-trans isomerase	Q4D8F7	7127700	14905000	14203000	8369400	12321000	10152000	13160000	15833000	30140000	146540	0	0	1.20786e+07	14995900	48846.7	306.999	247.275
TcCLB.506629.200	1,2-Dihydroxy-3-keto-5-methylthiopentene dioxygenase, putative	Q4DQC4	2914900	4762600	3297500	0	2005100	2240700	4733700	7114100	11155000	0	0	0	3.65833e+06	4.54143e+06	0	#DIV/0!	#DIV/0!
TcCLB.504339.19	NADP-dependent alcohol hydrogenase, putative	Q4CSB2	54612000	98683000	61373000	37910000	55817000	35106000	76578000	135800000	191760000	458050	1127100	0	71556000	88828500	528383	168.114	135.424
TcCLB.510329.170	hypothetical protein, conserved	Q4E3J6	2827600	3633200	2983400	3827900	3483700	2896400	3240900	4297600	5684400	0	0	0	3.14807e+06	3905150	0	#DIV/0!	#DIV/0!
TcCLB.510315.4	hypothetical protein, conserved (fragment)	Q4CRT1	2208800	1690200	3678900	4520400	2168400	1433200	2620500	3047500	4994800	0	0	0	2.52597e+06	3130800	0	#DIV/0!	#DIV/0!
TcCLB.509995.20	Ankyrin repeats (many copies)/Ankyrin repeats (3 copies), putative	Q4CMS2	851740	927630	13571000	3902000	4511700	6655100	3781900	10521000	8665100	0	0	0	5116790	6.33947e+06	0	#DIV/0!	#DIV/0!
TcCLB.506715.40	hypothetical protein, conserved	Q4CUS0	6344000	4478200	4254600	5177800	0	8551900	1392500	4356800	17872000	0	0	0	5025600	6.22517e+06	0	#DIV/0!	#DIV/0!
TcCLB.509157.90	hypothetical protein, conserved	Q4DTD7	35103000	56403000	49897000	18140000	32871000	38317000	31561000	70275000	158830000	132000	33525	30757	4.71343e+07	5.83323e+07	65427.3	891.559	720.407
TcCLB.511687.10	Mitochondrial outer membrane protein porin, putative	Q4CLP6	22088000	19060000	42067000	32185000	43494000	19442000	37800000	42045000	30540000	0	0	0	2.77383e+07	34251000	0	#DIV/0!	#DIV/0!
TcCLB.509599.170	hypothetical protein, conserved	Q4DP59	4576400	5166800	8506100	6507400	5637700	4466200	7498200	8570400	12241000	0	0	0	6083100	7.48682e+06	0	#DIV/0!	#DIV/0!
TcCLB.506727.4	Roadblock/LC7 domain containing protein, putative	Q4DAN7	207720000	180420000	104460000	72233000	132740000	101820000	183450000	261800000	459430000	0	0	0	164200000	2.01912e+08	0	#DIV/0!	#DIV/0!
TcCLB.511737.40	hypothetical protein, conserved	Q4D5Z2	2397300	8235400	8758700	1685200	2461900	5310100	2336100	12354000	23503000	0	0	0	6463800	7.94172e+06	0	#DIV/0!	#DIV/0!
TcCLB.511741.20	hypothetical protein, conserved	Q4CWN4	37790000	53522000	42245000	22106000	42487000	22397000	23485000	95414000	121660000	43634	0	0	44519000	54591500	14544.7	3753.37	3060.85
TcCLB.510125.20	trans-sialidase, Group VIII, putative	Q4D0T2	24308000	33808000	50186000	24427000	51446000	22802000	40844000	111910000	14142000	0	0	0	3.61007e+07	4.42618e+07	0	#DIV/0!	#DIV/0!
TcCLB.510329.360	hypothetical protein, conserved	Q4E3H7	3538700	1234700	992490	3131300	0	2659000	2362200	2547000	3411500	0	0	0	1.92196e+06	2.35183e+06	0	#DIV/0!	#DIV/0!
TcCLB.484311.10	calpain-like cysteine peptidase, putative (fragment)	Q4CLF8	68257000	106500000	98156000	47723000	95920000	54640000	59063000	130270000	280230000	0	664790	0	90971000	1.11308e+08	221597	502.298	410.525
TcCLB.507221.70	hypothetical protein, conserved	Q4D3V3	389420000	577400000	617320000	324330000	558760000	485520000	459180000	661210000	1378700000	443070	1259400	473090	5.28047e+08	6.44617e+08	725187	888.898	728.153
TcCLB.507809.110	WD domain, G-beta repeat, putative	Q4DSS0	221350000	354230000	403210000	184480000	337920000	294560000	216680000	497660000	854560000	1624300	1900300	113840	3.26263e+08	3.97643e+08	1.21281e+06	327.869	269.014
TcCLB.508669.10	hypothetical protein, conserved	Q4CXX7	29483000	39375000	37941000	42485000	15576000	26693000	35377000	34609000	105310000	0	52958	0	3.55997e+07	4.33417e+07	17652.7	2455.25	2016.67
TcCLB.506321.300	Repeat of unknown function (DUF1126), putative	Q4DYD8	33433000	19157000	16523000	36143000	18649000	18092000	24528000	20853000	49968000	663970	0	0	2.30377e+07	2.80388e+07	221323	126.687	104.091
TcCLB.511907.70	short chain dehydrogenase/reductase, putative	Q4DY80	0	1202800	2542300	0	1465800	0	2151300	2240000	3251600	0	0	0	1.24837e+06	1.51812e+06	0	#DIV/0!	#DIV/0!
TcCLB.504213.120	proteasome alpha 3 subunit, putative	Q4DIK4	1812900000	2888400000	2564100000	1725300000	2472200000	1804700000	2456200000	4619500000	4591600000	2697200	610650	0	2421800000	2.94492e+09	1.10262e+06	2670.84	2196.41
TcCLB.506743.4	eukaryotic translation initiation factor 1A, putative (fragment)	Q4DPQ3	10725000	20096000	26011000	7716800	15890000	10536000	11436000	37850000	54705000	0	0	0	18944000	23022300	0	#DIV/0!	#DIV/0!
TcCLB.506833.60	UV excision repair RAD23-like protein, putative	Q4CYX4	34457000	42488000	43193000	33463000	57113000	29421000	26200000	56414000	89262000	0	209420	0	40046000	48645500	69806.7	696.86	573.67
TcCLB.509027.20	ankyrin repeat protein, putative	Q4D7R0	1594700	2784600	2771400	1879400	4631400	2887200	687270	1208300	6053900	0	0	0	2.38357e+06	2891245	0	#DIV/0!	#DIV/0!
TcCLB.511391.180	Golgi/lysosome glycoprotein 1, putative	Q4DU57	1222200	2291500	3791100	2411200	3759700	2635000	1046300	0	7852500	0	0	0	2.43493e+06	2.95078e+06	0	#DIV/0!	#DIV/0!
TcCLB.508809.40	hypothetical protein, conserved	Q4D498	187570000	164430000	184670000	123250000	112670000	157220000	154460000	191970000	559310000	1672400	800330	77817	178890000	216480000	850182	254.628	210.414
TcCLB.510099.120	D-isomer specific 2-hydroxyacid dehydrogenase-protein, putative	Q4DAE1	1258100000	1874300000	1531200000	995030000	1173700000	679400000	2525300000	2401500000	3503500000	19135000	8546400	2592500	1.55453e+09	1.87974e+09	10091300	186.273	154.047
TcCLB.506859.90	prefoldin, putative	Q4DVG6	134760000	300430000	276080000	67834000	199830000	124520000	200820000	448310000	678370000	0	0	368500	237090000	286614000	122833	2333.36	1930.18
TcCLB.506435.140	hypothetical protein, conserved	Q4E319	640650	2753100	1743000	731040	1721300	1479900	1012600	2903800	4548700	0	0	0	1712250	2.06622e+06	0	#DIV/0!	#DIV/0!
TcCLB.504257.30	S-adenosylmethionine decarboxylase proenzyme, putative	Q4CWQ0	60082000	161590000	192570000	39022000	104820000	105300000	87401000	239900000	422730000	866550	0	0	1.38081e+08	1.66529e+08	288850	576.524	478.036
TcCLB.509669.70	hypothetical protein, conserved	Q4DP16	4195100	2445300	6465900	5721500	5410200	3767500	2395500	6180200	8065800	139130	0	0	4.36877e+06	5.25678e+06	46376.7	113.35	94.2018
TcCLB.503953.30	Serine/threonine-protein kinase NEK6, putative	Q4D0W2	2833400	1614400	5726800	2756100	2511700	1155100	3535400	3549200	10908000	14561	0	0	3.39153e+06	4069250	4853.67	838.387	698.757
TcCLB.507757.70	dihydrolipoamide dehydrogenase, putative	Q4D2Y5	802940	3084200	1470300	992910	2624500	1198100	2198600	3380000	2454000	0	0	0	1.78581e+06	2.14135e+06	0	#DIV/0!	#DIV/0!
TcCLB.511817.50	translation initiation factor SUI1, putative	Q4DYC2	7053300	21123000	17629000	3894700	6982500	12073000	10286000	25092000	51458000	35748	49469	0	1.52684e+07	18297700	28405.7	644.157	537.514
TcCLB.507857.60	Dynein intermediate chain 1, axonemal	Q4D4E6	1901900	1957900	4716800	1408300	3010100	1418500	2949700	5066800	6650100	0	0	0	2.85887e+06	3417250	0	#DIV/0!	#DIV/0!
TcCLB.506925.319	isocitrate dehydrogenase, putative	Q4E4L7	949580000	1506300000	942730000	858470000	1295400000	679050000	817240000	1915500000	2553700000	7256400	17120000	5674600	1132870000	1.35323e+09	10017000	135.093	113.095
TcCLB.506797.70	lysophospholipase, putative	Q4DA08	10692000	22243000	24043000	14970000	10668000	14878000	14415000	38611000	42305000	0	0	0	1.89927e+07	2.26412e+07	0	#DIV/0!	#DIV/0!
TcCLB.506943.160	eukaryotic translation initiation factor 3 subunit d	Q4DCN0	1908200000	3600300000	2823500000	1508600000	3046800000	1725400000	2513000000	4519500000	6550200000	5279700	288270	0	2.77733e+09	3.31058e+09	1855990	1783.73	1496.42
TcCLB.507093.44	dynein light chain, putative	Q4E1Q6	2726900	6066200	4406200	3276600	9147700	5055900	3844400	10142000	0	0	0	0	4.39977e+06	5.24443e+06	0	#DIV/0!	#DIV/0!
TcCLB.506425.120	eRF1 methyltransferase catalytic subunit, putative	Q4DM45	24343000	46140000	41821000	113750000	24168000	22576000	23502000	25618000	57988000	81555	0	0	3.74347e+07	4.46003e+07	27185	1640.62	1377.03
TcCLB.503745.30	ascorbate peroxidase	Q4CRX7	17844000	24942000	33275000	9402600	14389000	20647000	21117000	29210000	86456000	79689	623340	0	2.53537e+07	30203600	234343	128.886	108.19
TcCLB.509539.50	small GTP-binding protein, putative	Q4D318	153150000	214440000	161210000	151350000	162670000	86872000	148290000	336320000	373670000	773390	0	0	1.76267e+08	209862000	257797	814.06	683.743
TcCLB.505171.50	ras-related GTP-binding protein, putative	Q4D906	3504700	4707700	2509300	1318300	1184100	0	999440	5789500	16189000	0	0	0	3573900	4.24672e+06	0	#DIV/0!	#DIV/0!
TcCLB.511755.80	formin, putative	Q4DJ48	0	220640000	165990000	102540000	194500000	127310000	2885100	270550000	220480000	0	0	0	1.28877e+08	1.53044e+08	0	#DIV/0!	#DIV/0!
TcCLB.511759.40	hypothetical protein, conserved	Q4CX16	45383000	44780000	42719000	31189000	31792000	36387000	52976000	48045000	114950000	87726	0	0	44294000	52556500	29242	1797.29	1514.74
TcCLB.507611.340	hypothetical protein, conserved	Q4E3F8	880340000	1319300000	1425600000	660780000	1055200000	867880000	865700000	2272600000	2879700000	391080	0	0	1.20841e+09	1.43364e+09	130360	10997.6	9269.82
TcCLB.506989.220	hypothetical protein, conserved	Q4DW86	2252700	3161500	3179600	3847300	2368700	0	4112400	1073600	8979800	0	0	0	2864600	3.39697e+06	0	#DIV/0!	#DIV/0!
TcCLB.507669.120	ATPase domain protein, putative	Q4DRV9	76274000	156220000	26301000	14681000	71455000	35483000	94602000	190440000	206090000	0	0	0	86265000	1.02125e+08	0	#DIV/0!	#DIV/0!
TcCLB.509625.30	Protein of unknown function (DUF1014), putative	Q4CN70	31191000	121220000	129990000	38504000	94922000	83716000	68903000	168120000	213200000	63975	34701	63226	9.41337e+07	111227500	53967.3	2061.02	1744.27
TcCLB.507603.20	translation initiation factor EIF-2b alpha subunit, putative	Q4DW27	3227600	5512700	0	1655900	2428300	1324500	2397100	4307000	8490300	0	0	0	2.91343e+06	3433850	0	#DIV/0!	#DIV/0!
TcCLB.509023.80	hypothetical protein, conserved	Q4DRN8	1017700	1753300	1509400	779770	2444300	1136000	972560	1502800	3229200	0	0	0	1426800	1.67744e+06	0	#DIV/0!	#DIV/0!
TcCLB.504109.100	hypothetical protein, conserved	Q4DR38	259530	466450	2681600	1492400	1083200	591650	309340	1381500	3147700	0	0	0	1135860	1.3343e+06	0	#DIV/0!	#DIV/0!
TcCLB.508707.310	leucine rich repeat protein, putative	Q4E246	1077200000	1634500000	1068800000	796150000	1115300000	744190000	1089000000	2009100000	3122200000	10554000	3740100	1058500	1.26017e+09	1.47932e+09	5.11753e+06	289.07	246.245
TcCLB.507005.4	acyl transferase-like protein	Q4D2Q5	8727400	17574000	14297000	10114000	8155200	3341900	10002000	23845000	39630000	0	0	0	13532800	1.5848e+07	0	#DIV/0!	#DIV/0!
TcCLB.503855.20	spermidine synthase, putative	Q4DBH6	45382000	81064000	51712000	37300000	44255000	34728000	68414000	115590000	116890000	151610	358400	0	59386000	69529500	170003	408.989	349.323
TcCLB.507993.80	glycogen synthase kinase 3, putative	Q4E1X0	1535700	1529300	2771600	0	1657400	1327000	1988500	4052200	4637700	0	0	0	1.94553e+06	2.27713e+06	0	#DIV/0!	#DIV/0!
TcCLB.507063.270	histone deacetylase, putative	Q4E011	4277100	14914000	2374500	3916600	5121200	4089600	5602600	13289000	18140000	0	0	0	7.18853e+06	8.35983e+06	0	#DIV/0!	#DIV/0!
TcCLB.511439.120	metallo-peptidase, clan MA(E), family M1, putative	Q4DAN8	542520	4210600	3100300	456210	3606000	2600500	994290	2209400	8391000	0	0	0	2.61781e+06	3042900	0	#DIV/0!	#DIV/0!
TcCLB.506301.20	Golgi reassembly stacking protein (GRASP homologue), putative	Q4D0L6	13714000	14298000	15111000	6092400	14603000	14240000	4107800	23814000	37243000	109300	0	0	1.43743e+07	1.66834e+07	36433.3	457.915	394.538
TcCLB.506679.160	intraflagellar transport protein 122, putative	Q4E087	111730000	218170000	69543000	99622000	101500000	68359000	105970000	240720000	308950000	493470	396370	0	1.33148e+08	1.54187e+08	296613	519.824	448.893
TcCLB.508879.160	hypothetical protein, conserved	Q4DXE2	11310000	23697000	14380000	8770000	16801000	15274000	14211000	19714000	39368000	0	134080	98451	1.64623e+07	19023000	77510.3	245.425	212.389
TcCLB.503583.24	Tetraspanin family, putative	Q4D693	4608800	0	6442600	0	3459600	2662000	1446400	8701200	9257500	0	0	0	3683800	4254450	0	#DIV/0!	#DIV/0!
TcCLB.508307.44	pre-mRNA splicing factor 46, putative	Q4DRZ1	3920100	2171400	3129000	2360500	2902100	2161200	2256000	5944100	5639500	0	0	0	3073500	3543900	0	#DIV/0!	#DIV/0!
TcCLB.508815.50	hypothetical protein, conserved	Q4DMJ9	36636000	33233000	88188000	52749000	79159000	59978000	48204000	60907000	63462000	0	0	0	5.26857e+07	6.07432e+07	0	#DIV/0!	#DIV/0!
TcCLB.510329.370	pre-RNA processing PIH1/Nop17, putative	Q4E3H6	2696400	4066900	4270700	1539200	2339700	2917600	1684700	5351800	11601000	0	0	0	3678000	4239000	0	#DIV/0!	#DIV/0!
TcCLB.508461.19	hypothetical protein, conserved	Q4E4W3	8246500	14214000	10477000	2916100	9419400	6010700	5897900	21089000	30402000	0	219640	0	1.09792e+07	1.26225e+07	73213.3	172.407	149.961
TcCLB.511807.290	SEP domain containing protein, putative	Q4E1B5	50858000	92512000	76039000	29005000	76931000	45209000	51385000	77947000	223470000	0	0	0	7.31363e+07	8.39912e+07	0	#DIV/0!	#DIV/0!
TcCLB.511659.9	WD domain, G-beta repeat, putative	Q4CL87	8941900	15101000	12062000	7542000	7048000	8406600	12512000	18554000	28765000	152110	177780	57988	1.2035e+07	13804600	129293	106.77	93.0831
TcCLB.511153.50	haloacid dehalogenase hydrolase, putative	Q4DHC1	41309000	90968000	52777000	35336000	72554000	64648000	42934000	104500000	104550000	342390	0	264410	6.16847e+07	7.07537e+07	202267	349.804	304.967
TcCLB.511189.90	hypothetical protein, conserved	Q4D849	14369000	18253000	9721500	10409000	15932000	9306900	2837000	21616000	36992000	410950	31457	0	14114500	16182150	147469	109.733	95.7116
TcCLB.510243.119	COPI associated protein, putative	Q4D811	20637000	37687000	23810000	15476000	38564000	15409000	13020000	39683000	66123000	0	97974	0	27378000	3.13792e+07	32658	960.842	838.324
TcCLB.509799.30	adenylyl cyclase-associated protein, putative	Q4DIJ8	1345200	2288700	1578000	1848100	1377400	0	2714200	2176700	3826400	0	0	0	1737300	1.99047e+06	0	#DIV/0!	#DIV/0!
TcCLB.507019.100	NUDC-like protein, putative	Q4DA46	12282000	71103000	43445000	11102000	19438000	10279000	9151600	105310000	134830000	0	0	0	4.22767e+07	4.83518e+07	0	#DIV/0!	#DIV/0!
TcCLB.510407.70	hypothetical protein	Q4D7E0	524150000	505120000	252590000	304020000	412250000	395410000	398120000	579100000	837400000	72072	0	0	4.27287e+08	4.87717e+08	24024	20301.2	17785.8
TcCLB.508355.150	proteasome regulatory non-ATPase subunit 3, putative	Q4E3B3	3652500	9532100	5181800	1709300	6197200	1215000	4531100	13236000	15020000	0	0	0	6.12213e+06	6.98477e+06	0	#DIV/0!	#DIV/0!
TcCLB.506529.250	Flagellum attachment zone protein 2	Q4E5Q6	975910000	1252700000	1125500000	630940000	825170000	917080000	970260000	1582700000	2709500000	10477000	2942400	2937400	1.11804e+09	1.27261e+09	5.45227e+06	233.409	205.059
TcCLB.511309.60	hypothetical protein, conserved	Q4D8H7	3701700	3796900	4080400	2044700	1880100	2213600	4648600	5490500	9994400	0	0	0	3.85967e+06	4378650	0	#DIV/0!	#DIV/0!
TcCLB.510257.90	autophagocytosis associated protein, putative	Q4DBK4	1034000	4998800	0	0	2335500	0	2190600	2861700	6288700	0	0	0	2.01093e+06	2.27942e+06	0	#DIV/0!	#DIV/0!
TcCLB.508817.40	hypothetical protein, conserved	Q4DKE7	1927200	2059300	1430100	1404400	2351100	0	1782200	2875300	3847000	0	0	0	1.80553e+06	2.04333e+06	0	#DIV/0!	#DIV/0!
TcCLB.506025.40	nucleotidyl transferase, putative	Q4D1S1	102770000	157710000	169780000	73231000	83585000	94595000	117430000	257100000	347540000	67058	118220	0	143420000	1.62247e+08	61759.3	2627.08	2322.24
TcCLB.511217.130	Domain of unknown function DUF221, putative	Q4DVC8	499740	9494800	5272300	6490800	6231600	2621900	1934600	8403700	8804600	0	0	0	5.08895e+06	5.74787e+06	0	#DIV/0!	#DIV/0!
TcCLB.509967.70	katanin, putative	Q4DLN7	15832000	31882000	29763000	19899000	23096000	25346000	13681000	26223000	65974000	166570	0	0	2.58257e+07	29036500	55523.3	522.96	465.132
TcCLB.507023.160	microtubule associated protein xmap215	Q4DZ69	8392600	12706000	9372900	6297200	9403500	7566400	6553900	14463000	24198000	0	0	0	1.01572e+07	1.14137e+07	0	#DIV/0!	#DIV/0!
TcCLB.504033.130	spermidine synthase, putative	Q4DR69	0	1795900	462970	0	914370	879520	315900	1416700	1541300	0	0	0	752957	844632	0	#DIV/0!	#DIV/0!
TcCLB.510575.100	COPI associated protein, putative	Q4DLV8	39862000	55463000	27242000	20397000	55511000	22849000	42511000	16623000	117020000	0	0	0	4.08557e+07	45818500	0	#DIV/0!	#DIV/0!
TcCLB.504033.180	hypothetical protein, conserved	Q4DR66	24026000	22878000	26607000	32712000	20018000	18673000	22796000	29412000	40728000	564360	149870	0	2.45037e+07	2.73898e+07	238077	115.046	102.923
TcCLB.504177.20	fatty acyl CoA synthetase 2, putative	Q4CT78	1058700	1065900	2138000	1291600	1282300	996580	879170	1868900	3194100	0	0	0	1.42087e+06	1.58544e+06	0	#DIV/0!	#DIV/0!
TcCLB.506779.110	dual specificity phopshatase, putative	Q4DMD9	25036000	30357000	21334000	12388000	20557000	27809000	9802600	38834000	61634000	0	0	0	2.55757e+07	28504100	0	#DIV/0!	#DIV/0!
TcCLB.506821.130	hypothetical protein, conserved	Q4DNN2	2909400	2468800	7188700	1045800	4680700	5445100	5478200	1793500	9561600	0	0	0	4.18897e+06	4.66748e+06	0	#DIV/0!	#DIV/0!
TcCLB.507081.130	2,4-dihydroxyhept-2-ene-1,7-dioic acid aldolase, putative	Q4DGT6	52464000	112030000	118870000	47692000	102580000	54513000	66242000	146920000	212980000	0	0	0	9.44547e+07	105154500	0	#DIV/0!	#DIV/0!
TcCLB.506885.204	hypothetical protein, conserved	Q4E4I0	9304400	2972800	9518100	3426500	6928000	4190300	9831800	8734300	15385000	0	0	0	7265100	8082650	0	#DIV/0!	#DIV/0!
TcCLB.509791.140	hypothetical protein, conserved	Q4DNI3	495600000	819960000	571030000	292170000	711940000	378570000	512720000	1104800000	1196900000	0	0	0	6.28863e+08	6.99517e+08	0	#DIV/0!	#DIV/0!
TcCLB.509553.60	mitogen-activated protein kinase 3, putative	Q4D0A7	13924000	17288000	13955000	8513000	8412200	6853400	13575000	30382000	32255000	0	0	0	1.50557e+07	16665100	0	#DIV/0!	#DIV/0!
TcCLB.508717.56	hypothetical protein, conserved	Q4D9H4	15719000	49378000	13422000	13749000	25937000	15770000	17847000	29018000	71335000	0	134360	0	26173000	2.89427e+07	44786.7	646.234	584.393
TcCLB.505807.260	hypothetical protein, conserved	Q4DQG4	118330000	130190000	88995000	86062000	104140000	72718000	79668000	159590000	240770000	0	0	0	112505000	1.23825e+08	0	#DIV/0!	#DIV/0!
TcCLB.509791.160	Nucleoporin NUP181	Q4DNI1	570520	1870800	0	1050600	805200	669070	139630	511880	2194300	0	0	0	813773	895113	0	#DIV/0!	#DIV/0!
TcCLB.510325.60	hypothetical protein, conserved	Q4CXX9	1251000	3842500	6075400	1311700	4555600	3313300	2370000	4253600	8713800	0	0	0	3.72297e+06	4.08633e+06	0	#DIV/0!	#DIV/0!
TcCLB.509999.50	lipase domain protein, putative	Q4DKK9	2038500	1863900	1593500	1557600	2348900	0	1737800	1869500	4542400	0	0	0	1.83197e+06	2.00937e+06	0	#DIV/0!	#DIV/0!
TcCLB.503991.10	hypothetical protein, conserved	Q4CQY4	7659200	13723000	7454300	6427900	8128400	3909300	10329000	16310000	18030000	91069	94154	0	9.61217e+06	1.05224e+07	61741	170.429	155.685
TcCLB.509599.50	hypothetical protein, conserved	Q4DP71	20154000	30053000	46242000	30526000	25126000	45252000	13032000	25707000	71394000	52767	0	545950	3.21497e+07	3.51728e+07	199572	176.241	161.093
TcCLB.510283.120	hypothetical protein, conserved	Q4DDP8	21250000	16150000	40828000	19326000	21918000	16943000	26702000	31825000	54453000	0	0	0	26076000	2.85278e+07	0	#DIV/0!	#DIV/0!
TcCLB.506559.530	protein phosphatase 2C, putative	Q4E575	51273000	52526000	48749000	25139000	29323000	20519000	62485000	68979000	126990000	89508	288990	0	5.08493e+07	55572500	126166	440.471	403.035
TcCLB.509717.30	hypothetical protein, conserved	Q4DMG8	13319000	11740000	4650300	11838000	10484000	5465900	10218000	12910000	13942000	173130	0	0	9903100	10809650	57710	187.31	171.601
TcCLB.508041.30	40S ribosomal protein S15A, putative	Q4CXX2	16633000	38363000	38825000	44787000	24487000	17587000	7711800	33618000	76274000	0	0	0	3.12737e+07	3.40775e+07	0	#DIV/0!	#DIV/0!
TcCLB.509591.30	ras-family member, GTP-binding protein, putative	Q4D437	2511200	1622400	1024200	1477900	1620300	764120	1502600	2850500	3006200	0	0	0	1.71927e+06	1870270	0	#DIV/0!	#DIV/0!
TcCLB.510187.160	developmentally regulated GTP-binding protein, putative	Q4E4D5	121630000	184290000	142570000	95018000	126820000	72341000	148540000	244060000	286630000	589380	203420	0	1.49497e+08	1.62235e+08	264267	613.906	565.704
TcCLB.506833.9	hypothetical protein, conserved	Q4CYX9	2054300	9052700	7606800	4767900	6122500	3807600	2520400	6237200	17096000	0	0	0	6.23793e+06	6758600	0	#DIV/0!	#DIV/0!
TcCLB.510089.200	Eukaryotic translation initiation factor 3 subunit F	Q4DQZ2	50922000	42774000	30785000	11832000	6186800	23054000	29724000	125830000	73031000	0	206680	0	4.14937e+07	4.4943e+07	68893.3	652.356	602.289
TcCLB.506401.150	hypothetical protein, conserved	Q4E3S8	635920	2302700	2013700	588260	1915800	2162700	0	1918600	4135900	0	0	0	1.65077e+06	1.78688e+06	0	#DIV/0!	#DIV/0!
TcCLB.509167.120	S-adenosylmethionine decarboxylase proenzyme, putative	Q4DQQ5	295360000	716540000	873470000	157180000	435860000	436480000	338530000	1031900000	1680300000	0	0	0	6.28457e+08	6.80042e+08	0	#DIV/0!	#DIV/0!
TcCLB.511539.9	hypothetical protein, conserved	Q4CLF0	31381000	72088000	52589000	35821000	46416000	31421000	27489000	73961000	122280000	468810	0	0	5.20193e+07	5.62313e+07	156270	359.834	332.881
TcCLB.509065.140	hypothetical protein, conserved	Q4DHE2	150840000	180380000	45019000	70273000	112370000	74106000	74838000	185990000	294560000	0	0	0	125413000	1.35356e+08	0	#DIV/0!	#DIV/0!
TcCLB.511823.14	Flagellar attachment zone protein 10	Q4CY01	2030700	5752800	8858400	767770	704940	2818900	854600	1397900	29371000	25300	0	0	5547300	5.98585e+06	8433.33	709.785	657.783
TcCLB.506493.70	STE/STE11 serine/threonine-protein kinase, putative	Q4DE65	172900000	263990000	200250000	126490000	197340000	196610000	162620000	243010000	448380000	1363200	92896	2065900	212380000	229075000	1.174e+06	195.124	180.903
TcCLB.510339.50	spermidine synthase, putative	Q4DA73	6777000	11265000	10549000	5866700	8149600	8711600	6989000	13361000	18420000	108840	0	0	9.53033e+06	10249650	36280	282.515	262.688
TcCLB.503897.10	hypothetical protein	Q4DKP4	3383500	3299600	4448500	1888300	3362400	3779600	1307600	7530900	6056400	0	0	0	3.71053e+06	3.98753e+06	0	#DIV/0!	#DIV/0!
TcCLB.510187.234	protein tyrosine phosphatase 1	Q4E4C8	29591000	30770000	19605000	16918000	26430000	11809000	16022000	52066000	48334000	79076	148700	0	2.66553e+07	28596500	75925.3	376.64	351.073
TcCLB.506287.100	WD domain, G-beta repeat, putative	Q4DIX3	5051700	3157200	3107900	447840	3547900	2806000	5148700	6471200	5851300	0	0	0	3.77227e+06	4045490	0	#DIV/0!	#DIV/0!
TcCLB.503897.30	hypothetical protein, conserved	Q4DKP2	31792000	41447000	43909000	24935000	26977000	37059000	22756000	63661000	75860000	0	0	0	3.90493e+07	4.18747e+07	0	#DIV/0!	#DIV/0!
TcCLB.509065.160	eukaryotic translation initiation factor 3 subunit d	Q4DHE0	155930000	372600000	204730000	138110000	177470000	135210000	182610000	428140000	507080000	1313500	90564	0	244420000	2.61437e+08	468021	558.6	522.241
TcCLB.504149.40	tatD related deoxyribonuclease, putative	Q4DUR0	29832000	62587000	53221000	31125000	31358000	26073000	23814000	85219000	113700000	221420	0	206430	4.85467e+07	51881500	142617	363.783	340.4
TcCLB.510119.70	protein kinase, putative	Q4CXH6	1204300	2004100	1959000	1648200	1390900	1576400	1087700	1848400	3488000	0	0	0	1.72247e+06	1.83993e+06	0	#DIV/0!	#DIV/0!
TcCLB.503801.50	hypothetical protein, conserved	Q4CYE2	64584000	80596000	54535000	33512000	64274000	34063000	49777000	125480000	119200000	470150	393460	0	6.65717e+07	71051000	287870	246.816	231.256
TcCLB.508231.130	Cell division control protein 48, putative	Q4DW61	3364700	6968200	1037300	2971400	1501600	1154800	4088500	8889500	5663500	0	0	0	3.79007e+06	4.04488e+06	0	#DIV/0!	#DIV/0!
TcCLB.511827.60	ccr4-not transcription complex subunit	Q4DQB5	17162000	65299000	16096000	17221000	25861000	21178000	15953000	41048000	89005000	432420	533510	0	3.28523e+07	3.50443e+07	321977	108.841	102.033
TcCLB.506739.200	pyruvate dehydrogenase phosphatase	Q4DRQ2	7561600	19385000	13670000	6593800	10024000	6374100	12377000	20396000	30873000	0	0	0	1.35389e+07	14439650	0	#DIV/0!	#DIV/0!
TcCLB.503959.60	START domain containing protein, putative	Q4D3D2	28001000	115570000	159160000	41147000	81161000	133060000	22316000	90856000	275760000	66255	0	0	1.0091e+08	1.07383e+08	22085	4862.27	4569.18
TcCLB.511439.50	zinc transporter, putative	Q4DAP4	1153800	2654100	7983000	3107500	4171900	3412800	3479700	6038500	4881500	0	0	0	3930300	4.18198e+06	0	#DIV/0!	#DIV/0!
TcCLB.503913.40	hypothetical protein	Q4CS89	13778000	47073000	8302100	5153100	6033300	2807000	9594500	61042000	62511000	0	0	0	2.3051e+07	2.45235e+07	0	#DIV/0!	#DIV/0!
TcCLB.506745.30	hypothetical protein, conserved	Q4CQU9	35497000	84528000	86160000	29508000	54138000	44017000	47450000	103270000	160230000	14293	19459	0	6.87283e+07	7.31022e+07	11250.7	6497.59	6108.82
TcCLB.506479.130	cytidine triphosphate synthase, putative	Q4DI98	0	4578200	1889900	0	2620700	0	2669100	4885000	3584500	0	0	0	2.15603e+06	2.29322e+06	0	#DIV/0!	#DIV/0!
TcCLB.507933.29	hypothetical protein, conserved (fragment)	Q4CVD9	1256700	5633700	3583400	1732900	2475600	1559200	0	6953700	9544300	0	0	0	3.49127e+06	3710950	0	#DIV/0!	#DIV/0!
TcCLB.507663.30	Protein of unknown function (DUF1014), putative	Q4D4M4	76362000	99148000	107230000	61459000	81475000	59076000	45398000	131620000	222030000	0	0	0	9.42467e+07	1.00176e+08	0	#DIV/0!	#DIV/0!
TcCLB.511801.50	tRNA threonylcarbamoyl adenosine modification protein, Sua5/YciO/YrdC/YwlC family, putative	Q4D7H7	0	4318400	3057300	1606700	1987600	707350	998250	4866500	5491400	0	0	0	2.45857e+06	2.60963e+06	0	#DIV/0!	#DIV/0!
TcCLB.507275.10	cdc2-related protein kinase 4, putative	Q4D4W6	9514800	12077000	10418000	3813100	7226700	5443200	3501500	13748000	34212000	0	0	0	1.06699e+07	1.13241e+07	0	#DIV/0!	#DIV/0!
TcCLB.507809.60	hypothetical protein, conserved	Q4DSS6	12057000	34138000	28895000	9363600	12158000	14397000	13934000	47595000	61853000	170480	217400	52894	25030000	26550100	146925	180.706	170.359
TcCLB.511589.70	ADP-ribosylation factor GTPase activating protein, putative	Q4DNS1	5402400	9711100	11019000	6762300	8092100	7051000	6065000	11302000	16156000	0	0	0	8.71083e+06	9.23807e+06	0	#DIV/0!	#DIV/0!
TcCLB.503593.30	BRO1-like domain/ALIX V-shaped domain binding to HIV, putative	Q4D509	838210000	1202100000	546190000	329890000	749400000	489480000	496080000	1384500000	2031600000	989940	2669400	0	8.62167e+08	9.13492e+08	1219780	748.899	706.821
TcCLB.504017.20	Spindle pole body protein 1, putative	Q4D102	9074900	17756000	12375000	5534700	11429000	4845900	2716900	29210000	29337000	117060	0	0	1.30686e+07	1.38456e+07	39020	354.833	334.921
TcCLB.510665.10	hypothetical protein, conserved	Q4CXH3	836230	2658400	0	0	2414600	1870400	0	1484900	1630200	0	0	0	1.16488e+06	1233350	0	#DIV/0!	#DIV/0!
TcCLB.508677.160	hypothetical protein, conserved	Q4DEE8	28725000	41071000	26837000	13143000	23602000	20110000	21454000	45918000	79913000	142160	288610	0	32211000	3.40233e+07	143590	236.948	224.326
TcCLB.509767.90	alanine racemase, putative	Q4DSC5	4492800	6511000	6669900	6529900	6464000	5664800	867900	8107300	9692700	0	153000	0	5.89123e+06	6221100	51000	121.982	115.514
TcCLB.507941.70	hypothetical protein, conserved	Q4DEL8	9950400	1626400	19990000	4379900	9509100	9186600	4408000	18734000	20342000	0	0	0	1.05223e+07	1.10933e+07	0	#DIV/0!	#DIV/0!
TcCLB.508723.30	hook complex protein, conserved	Q4DFK4	0	1536800	1985700	0	1295200	1198100	2245600	0	2684700	0	0	0	1.17417e+06	1.23727e+06	0	#DIV/0!	#DIV/0!
TcCLB.504221.9	membrane associated protein, putative	Q4CND6	34990000	56366000	51832000	28130000	43299000	10420000	19262000	69230000	131350000	126160	0	0	4.77293e+07	5.02818e+07	42053.3	1195.67	1134.97
TcCLB.506375.80	hypothetical protein, conserved	Q4DE76	43501000	33959000	47974000	19887000	32405000	29010000	25079000	81205000	76638000	0	0	0	4.18113e+07	4.40373e+07	0	#DIV/0!	#DIV/0!
TcCLB.510901.250	Domain of unknown function (DUF3342), putative	Q4DXB1	4526100	8586800	4364900	2663100	4325400	2326400	2790000	7538400	17142000	0	0	0	5.82593e+06	6.13088e+06	0	#DIV/0!	#DIV/0!
TcCLB.511395.90	Serine/threonine-protein kinase NEK14, putative	Q4D9P8	979370	2262100	1530400	1395200	1171200	1847400	0	2175800	3421600	0	0	0	1.59062e+06	1.66853e+06	0	#DIV/0!	#DIV/0!
TcCLB.506559.300	twinfilin	Q4E5A0	32747000	36307000	25553000	17515000	32873000	17942000	23340000	42952000	63805000	0	0	0	3.15357e+07	3.30712e+07	0	#DIV/0!	#DIV/0!
TcCLB.511277.180	Zn-finger in Ran binding protein and others/FYVE zinc finger, putative	Q4E5H5	248150000	357170000	278220000	152250000	273110000	175870000	197280000	368280000	684810000	1202800	528760	0	2.94513e+08	308600000	577187	534.662	510.257
TcCLB.510101.310	hypothetical protein	Q4E3N0	60182000	96507000	25353000	30158000	64307000	41611000	52935000	78906000	112860000	970680	0	0	6.06807e+07	6.34628e+07	323560	196.139	187.541
TcCLB.508213.20	RNA binding protein 19	Q4CTH6	10173000	14543000	8091900	12885000	9403500	5781300	8363900	17285000	14870000	0	0	0	1.0936e+07	11431450	0	#DIV/0!	#DIV/0!
TcCLB.506355.110	Vps54-like protein, putative	Q4DKC4	9773100	17431000	10295000	4307000	10470000	4806900	8023500	15377000	35407000	0	0	0	12499700	1.30652e+07	0	#DIV/0!	#DIV/0!
TcCLB.503925.70	hypothetical protein, conserved	Q4DAQ4	12704000	12513000	13182000	3104200	12667000	8255600	10955000	14817000	30394000	0	0	0	1.27997e+07	1.33655e+07	0	#DIV/0!	#DIV/0!
TcCLB.507017.10	Yip1 domain containing protein, putative	Q4DFE5	44761000	50651000	31733000	37492000	24377000	40967000	21683000	34876000	105890000	82149	229800	793820	4.23817e+07	4.42142e+07	368590	119.955	114.983
TcCLB.506247.340	hypothetical protein, conserved	Q4E121	5944000	7094900	4600500	4164100	6302100	3357900	4706500	8639700	9573300	0	0	0	5879800	6.12393e+06	0	#DIV/0!	#DIV/0!
TcCLB.506755.279	hypothetical protein, conserved	Q4DWI8	23977000	34616000	27192000	7255100	18691000	15150000	9655600	43964000	83511000	0	0	0	28595000	29704450	0	#DIV/0!	#DIV/0!
TcCLB.436535.19	Glucose-6-phosphate dehydrogenase, putative	Q4CML2	5020800	4318600	4051000	1462200	3885400	2625700	1433600	7299100	10997000	0	0	0	4.46347e+06	4.61717e+06	0	#DIV/0!	#DIV/0!
TcCLB.503657.50	Plus-3 domain/Zinc finger, C3HC4 type (RING finger), putative	Q4CYP6	6825100	6605100	6134000	2462200	4425100	2724300	4832000	9667900	16315000	0	134680	66490	6521400	6737750	67056.7	100.478	97.2521
TcCLB.506201.120	protein phosphatase 2C, putative	Q4DG77	5674700	4737700	5887500	6298900	6065800	3363600	4312200	7065100	6553900	0	0	0	5433300	5.60992e+06	0	#DIV/0!	#DIV/0!
TcCLB.506629.140	Exocyst complex component Sec6, putative	Q4DQD0	2395700	4151800	2248800	2776600	2451600	2247600	2331900	3311000	5025400	0	0	0	2932100	3.02402e+06	0	#DIV/0!	#DIV/0!
TcCLB.508909.70	hypothetical protein, conserved	Q4E1L7	6015700	0	0	2757900	2170600	3224200	4238800	0	0	0	0	0	2.00523e+06	2065250	0	#DIV/0!	#DIV/0!
TcCLB.509693.130	hypothetical protein	Q4DRB8	1203000	1304600	926580	607860	1175900	704230	881320	1573300	2125200	0	0	0	1.14473e+06	1.17797e+06	0	#DIV/0!	#DIV/0!
TcCLB.506775.80	14-3-3 protein 2, putative	Q4DRH6	115300000	163110000	103810000	148820000	153940000	150350000	64220000	111430000	157490000	1278900	1477500	0	1.27407e+08	1.31042e+08	918800	142.623	138.666
TcCLB.510533.120	translation initiation factor IF-2, putative	Q4DX02	981700	1053100	45009000	11241000	15216000	271070	8570500	61110000	193480	0	0	0	1.56813e+07	1.61003e+07	0	#DIV/0!	#DIV/0!
TcCLB.507841.34	exosome-associated protein 4, putative	Q4CYY1	1082900	932020	812470	448900	697440	798910	770970	646260	2440700	0	0	0	942463	967197	0	#DIV/0!	#DIV/0!
TcCLB.436521.9	mevalonate kinase, putative (fragment)	Q4CLD0	56119000	80009000	64977000	41480000	59639000	30473000	57000000	109190000	114770000	0	0	227700	67035000	6.87587e+07	75900	905.911	883.202
TcCLB.508955.20	hypothetical protein, conserved	Q4CM92	92505000	143670000	142150000	46297000	87913000	44219000	29532000	171000000	395010000	0	0	0	1.26108e+08	1.28995e+08	0	#DIV/0!	#DIV/0!
TcCLB.506001.90	retrotransposon hot spot (RHS) protein, putative	Q4DII2	112360000	223920000	122540000	81865000	126870000	111310000	92093000	186450000	338060000	517970	544150	0	152940000	156108000	354040	440.933	431.985
TcCLB.507053.100	ubiquitin hydrolase, putative	Q4DTJ5	877900000	1568100000	974600000	644720000	1061400000	648000000	625510000	1810900000	2187600000	980560	424520	635220	1140200000	1.16302e+09	680100	1710.07	1676.52
TcCLB.511865.80	Complex 1 protein (LYR family), putative	Q4D3Z6	839470	0	1806500	2116800	1100800	527810	824140	823660	0	0	0	0	881990	898868	0	#DIV/0!	#DIV/0!
TcCLB.506481.30	hypothetical protein, conserved	Q4CZY8	4847500	22157000	11315000	4254000	10474000	7461600	4824400	18333000	32722000	0	0	0	1.27732e+07	13011500	0	#DIV/0!	#DIV/0!
TcCLB.511409.70	Zinc finger, C3HC4 type (RING finger), putative	Q4D2A2	1288800	1355200	1167000	0	1240400	1463700	999550	1708100	2319900	0	0	0	1.27033e+06	1.28861e+06	0	#DIV/0!	#DIV/0!
TcCLB.508857.120	hypothetical protein, conserved	Q4DLL8	4223700	13781000	6501000	2810000	6306700	5164100	9406800	12363000	13552000	0	243870	0	8.16857e+06	8267100	81290	101.699	100.487
TcCLB.511743.30	hypothetical protein, conserved	Q4CTP1	2401200	4250500	3613400	0	2408600	1677200	3110900	4604300	8933600	0	0	0	3421700	3.45577e+06	0	#DIV/0!	#DIV/0!
TcCLB.509455.30	TAP42-like family, putative	Q4DIC4	46045000	91243000	82207000	20148000	59696000	36036000	48469000	102480000	176410000	0	62624	0	73165000	7.38732e+07	20874.7	3538.89	3504.97
TcCLB.510749.30	Autophagy-related protein 24	Q4D6U6	21280000	95800000	30603000	16469000	28352000	23118000	30256000	72302000	127700000	0	0	0	4.92277e+07	49699500	0	#DIV/0!	#DIV/0!
TcCLB.506165.10	hypothetical protein, conserved	Q4CPF3	98556000	206980000	107370000	60305000	104090000	91972000	67531000	165980000	342120000	169960	0	0	1.37635e+08	1.38666e+08	56653.3	2447.63	2429.43
TcCLB.510731.20	hypothetical protein, conserved	Q4D7Q2	2404900	1276300	3237600	3252000	2641600	876440	3912900	0	3224600	0	0	0	2.30627e+06	2.31792e+06	0	#DIV/0!	#DIV/0!
TcCLB.507625.130	hypothetical protein, conserved	Q4DPE3	3130300	4359800	12220000	2388200	7898700	5903000	7051000	4216600	12122000	0	0	0	6.57003e+06	6.59658e+06	0	#DIV/0!	#DIV/0!
TcCLB.504427.190	hypothetical protein, conserved	Q4DYM5	19156000	22653000	21660000	10766000	16131000	14318000	17863000	32290000	36077000	0	0	0	2.11563e+07	2.12408e+07	0	#DIV/0!	#DIV/0!
TcCLB.503965.39	hypothetical protein, conserved	Q4CPT0	127650000	197410000	156380000	73935000	85406000	71957000	129020000	225460000	380580000	0	389840	0	160480000	1.6106e+08	129947	1239.43	1234.97
TcCLB.510257.80	cytosolic nonspecific dipeptidase, putative	Q4DBK5	12326000	29145000	24231000	28500000	22986000	9498600	16969000	27292000	26630000	0	0	0	2.19007e+07	2.19793e+07	0	#DIV/0!	#DIV/0!
TcCLB.511807.110	GMP synthase [glutamine-hydrolysing]	Q4E1D4	148870000	399580000	342700000	102010000	181440000	139180000	147450000	497950000	719580000	714980	570340	389590	297050000	297935000	558303	533.644	532.058
TcCLB.509007.60	rac serine-threonine kinase, putative	Q4DSM2	7347100	12082000	9180900	3355900	3009000	3671900	1484100	34157000	11509000	109150	37690	0	9.53667e+06	9531150	48946.7	194.725	194.838
TcCLB.506435.410	uracil phosphoribosyltransferase, putative	Q4E301	7976900	6343600	6035200	4499600	5292100	4141700	5362900	7076500	14292000	0	0	0	6.78523e+06	6.77747e+06	0	#DIV/0!	#DIV/0!
TcCLB.511305.40	hypothetical protein, conserved	Q4CW08	1702800	1422300	1508400	2241900	905900	772470	0	2485900	2836500	0	0	0	1544500	1540445	0	#DIV/0!	#DIV/0!
TcCLB.510293.50	DnaJ chaperone protein, putative	Q4CXM9	47221000	103240000	92015000	29232000	58133000	67018000	25161000	98534000	205580000	0	0	1757200	8.08253e+07	8.06097e+07	585733	137.622	137.99
TcCLB.507515.50	hypothetical protein	Q4DJ82	2369000	2549400	0	1266300	1498200	0	1114300	2905300	3023800	0	0	0	1.63947e+06	1634650	0	#DIV/0!	#DIV/0!
TcCLB.508153.140	mitogen-activated protein kinase kinase 1	Q4E678	3771900	9336000	4232500	3595900	3288800	3703900	662650	5747000	17569000	0	0	0	5.78013e+06	5.76121e+06	0	#DIV/0!	#DIV/0!
TcCLB.506855.170	hypothetical protein, conserved	Q4E1S7	5266600	5000900	5801200	3566800	4942500	3490500	4085600	5807600	10137000	0	0	0	5.35623e+06	5.33833e+06	0	#DIV/0!	#DIV/0!
TcCLB.507093.20	Phosphatase and tensin homolog, putative	Q4E1Q9	1452400	2720400	1092300	738980	1780200	1047500	1537100	2589500	2790000	0	0	0	1.75503e+06	1.74721e+06	0	#DIV/0!	#DIV/0!
TcCLB.504047.60	STE group serine/threonine-protein kinase, putative	Q4D7T6	45354000	84418000	36354000	15007000	41864000	35684000	36479000	79056000	122610000	0	0	0	5.53753e+07	5.51167e+07	0	#DIV/0!	#DIV/0!
TcCLB.508661.30	DnaJ chaperone protein, putative	Q4CX03	0	10879000	4445500	0	5104800	1721700	1734600	9162200	12756000	0	0	0	5.10817e+06	5.07988e+06	0	#DIV/0!	#DIV/0!
TcCLB.508693.180	ankyrin, putative	Q4DTU8	3379900	6455200	6824600	0	3994800	4532800	3779000	12109000	8713700	0	0	0	5.55323e+06	5521550	0	#DIV/0!	#DIV/0!
TcCLB.508501.260	hypothetical protein, conserved	Q4DUU0	1021000	2618800	0	1301200	1688800	742200	0	1878300	1627300	0	0	0	1.21327e+06	1206300	0	#DIV/0!	#DIV/0!
TcCLB.511181.40	hypothetical protein	Q4DPR4	60356000	85009000	119460000	54060000	62332000	73389000	39567000	109350000	187870000	0	0	0	88275000	8.77613e+07	0	#DIV/0!	#DIV/0!
TcCLB.506155.10	hypothetical protein, conserved	Q4DFG8	8791800	6068300	5639700	6338100	5783700	3893100	6394100	8782200	9526200	0	0	0	6.83327e+06	6.78623e+06	0	#DIV/0!	#DIV/0!
TcCLB.505555.40	hypothetical protein, conserved	Q4CVW0	971360	3758100	2379500	1632800	2196300	1517300	975300	3319600	4444000	0	0	0	2.36965e+06	2347550	0	#DIV/0!	#DIV/0!
TcCLB.509683.124	Thiamin pyrophosphokinase, vitamin B1 binding domain containing protein, putative	Q4DLT1	59443000	134890000	86900000	35175000	72077000	56357000	42916000	160840000	189250000	1352200	1157200	0	9.37443e+07	9.27692e+07	836467	110.906	112.072
TcCLB.510347.20	D-ala D-ala ligase C-terminus/SET domain containing protein, putative	Q4D060	7232900	25773000	17493000	2905400	9840400	16351000	2491800	17658000	50669000	0	0	0	1.6833e+07	16652600	0	#DIV/0!	#DIV/0!
TcCLB.507681.170	hypothetical protein, conserved	Q4DW37	1764300	2771000	1149100	777310	1610000	1586800	1239100	2257200	3768800	0	0	0	1894800	1.8732e+06	0	#DIV/0!	#DIV/0!
TcCLB.511051.59	Thiamin pyrophosphokinase, vitamin B1 binding domain containing protein, putative	Q4D5P2	1988200	4307000	1716400	1453900	1874800	701390	1937900	4188400	5670700	0	0	0	2.67053e+06	2.63785e+06	0	#DIV/0!	#DIV/0!
TcCLB.506369.40	hypothetical protein, conserved	Q4D045	1128800000	1505800000	726600000	549240000	1189600000	748580000	723320000	1454000000	1974100000	130190	0	16852	1120400000	1.10647e+09	49014	22574.6	22858.8
TcCLB.508299.20	hypothetical protein, conserved	Q4D9H2	37464000	36810000	53854000	36709000	42894000	28914000	19748000	46864000	77810000	546190	588500	0	4.27093e+07	42156500	378230	111.457	112.919
TcCLB.510359.300	hypothetical protein, conserved	Q4E542	125310000	246110000	238350000	72593000	142760000	114400000	113710000	273590000	486560000	0	0	0	2.03257e+08	2.00602e+08	0	#DIV/0!	#DIV/0!
TcCLB.511153.90	dual specificity phopshatase, putative	Q4DHB5	288170000	506090000	380510000	127410000	400550000	310040000	138850000	683760000	655410000	885520	0	521040	391590000	3.86003e+08	468853	823.292	835.208
TcCLB.510885.160	Flagellum attachment zone protein 2	Q4DP43	187190000	185910000	187080000	79518000	139620000	120190000	109950000	254920000	399140000	1859400	1241100	16121	1.86727e+08	1.8389e+08	1.03887e+06	177.009	179.74
TcCLB.509599.130	NEK family Serine/threonine-protein kinase, putative	Q4DP63	37817000	44851000	34855000	21551000	29807000	13244000	23396000	93172000	50262000	0	962930	0	3.91743e+07	38572000	320977	120.171	122.047
TcCLB.508479.370	hypothetical protein, conserved	Q4E2I3	21136000	29669000	23603000	8040300	18698000	13199000	11212000	37352000	57990000	0	0	0	2.48027e+07	2.44152e+07	0	#DIV/0!	#DIV/0!
TcCLB.511817.220	kinesin, putative	Q4DYA4	19421000	41808000	13359000	3883100	11977000	9948000	7055000	18574000	95222000	43307	88159	0	2.48627e+07	2.44432e+07	43822	557.783	567.356
TcCLB.506885.350	proteasome alpha 1 subunit, putative	Q4E4G8	101590000	159590000	137210000	72542000	111830000	64647000	111880000	210740000	210840000	0	569380	765030	1.32797e+08	1.30413e+08	444803	293.193	298.551
TcCLB.510573.19	hypothetical protein, conserved	Q4CLA8	5981600	10226000	9617900	2671100	7027200	5344200	4162600	12101000	19371000	32782	0	0	8608500	8.44618e+06	10927.3	772.941	787.795
TcCLB.504109.140	DNA-directed RNA polymerase I subunit, putative	Q4DR34	12806000	124450000	158910000	5660900	110120000	29268000	94185000	161920000	179400000	0	20170	171510	98722000	9.6759e+07	63893.3	1514.38	1545.11
TcCLB.507031.120	metallo- peptidase, Clan MG, Family M24	Q4DS97	2017000	0	5403100	2886100	2720400	0	1725500	2928300	4262600	0	0	0	2.47337e+06	2.42048e+06	0	#DIV/0!	#DIV/0!
TcCLB.508897.40	hypothetical protein, conserved	Q4D938	23620000	56676000	14164000	17009000	25767000	16286000	13714000	52648000	59272000	234060	0	0	3.14867e+07	3.07827e+07	78020	394.548	403.572
TcCLB.508881.20	hypothetical protein, conserved	Q4DMI4	11765000	17263000	18467000	5565200	10288000	7438700	9460200	14142000	45786000	0	0	0	1.58317e+07	1.54467e+07	0	#DIV/0!	#DIV/0!
TcCLB.506211.20	hypothetical protein, conserved	Q4DYL6	20685000	9381500	17812000	12792000	6290700	7422500	12828000	22367000	31635000	49277	0	0	15959500	1.55559e+07	16425.7	947.046	971.62
TcCLB.507275.24	ubiquitin fold modifier protein, putative	Q4D4W4	14494000	15359000	10405000	8343300	8588100	7311800	6186900	26065000	21701000	0	0	0	1.34193e+07	1.30327e+07	0	#DIV/0!	#DIV/0!
TcCLB.506947.70	2OG-Fe(II) oxygenase superfamily, putative	Q4DA24	5847900	11542000	5387600	3408000	6311500	2934300	5191500	13222000	13145000	0	0	0	7592500	7.36872e+06	0	#DIV/0!	#DIV/0!
TcCLB.503479.70	hook complex protein, conserved	Q4D6Z0	1060900000	2470700000	1230000000	393230000	1513500000	1653900000	443970000	2015500000	3215500000	2210800	1266100	1442700	1587200000	1.53927e+09	1.63987e+06	938.654	967.884
TcCLB.508153.400	Serine/threonine-protein kinase NEK7, putative	Q4E650	1883600000	2431000000	2513200000	892920000	1783100000	1621100000	1677700000	3148600000	4087300000	4381200	4228000	0	2.27593e+09	2.20179e+09	2.86973e+06	767.244	793.082
TcCLB.508707.170	outer dynein arm docking complex, putative	Q4E260	24427000	27164000	25396000	16799000	14048000	9007100	19032000	14964000	74887000	0	0	0	2.56623e+07	2.47895e+07	0	#DIV/0!	#DIV/0!
TcCLB.509287.50	glucose-6-phosphate 1-dehydrogenase	Q4E0B2	64281000	130280000	94617000	44257000	77209000	52789000	52121000	166990000	165050000	256760	793130	0	9.63927e+07	9.30693e+07	349963	265.94	275.436
TcCLB.508051.20	hypothetical protein, conserved	Q4D0U3	26118000	18367000	15083000	14781000	12065000	10053000	13815000	22253000	42027000	158310	0	0	19856000	1.91657e+07	52770	363.192	376.274
TcCLB.506411.30	Proline dehydrogenase, mitochondrial	Q4CVA1	6189300	5055900	4808100	4331700	2442400	1879600	5974900	6473700	9805300	0	115920	0	5351100	5.15127e+06	38640	133.314	138.486
TcCLB.506989.130	bardet-biedl syndrome 7 protein	Q4DW95	1901500	4130700	2593000	1205400	2060800	2089900	997600	3550600	6697300	0	0	0	2.87507e+06	2.76693e+06	0	#DIV/0!	#DIV/0!
TcCLB.508839.30	trafficking protein particle complex subunit 3, putative	Q4D5L3	137430000	263680000	200450000	96592000	152720000	124390000	64199000	309440000	409010000	0	0	0	200520000	1.92725e+08	0	#DIV/0!	#DIV/0!
TcCLB.509213.130	autophagocytosis associated protein, putative	Q4DGX5	362360000	630500000	592140000	249930000	314070000	352810000	361760000	717220000	1049700000	226750	48606	0	5.28333e+08	5.07582e+08	91785.3	5530.1	5756.18
TcCLB.506695.10	actin-like protein, putative	Q4CXD3	22579000	55055000	32876000	14804000	22405000	22626000	20564000	62689000	69184000	0	0	0	3.68367e+07	3.53787e+07	0	#DIV/0!	#DIV/0!
TcCLB.507669.220	hypothetical protein, conserved	Q4DRU9	113060000	175420000	84137000	12309000	123460000	97206000	104430000	209440000	167950000	0	0	0	1.24206e+08	119132500	0	#DIV/0!	#DIV/0!
TcCLB.508045.20	hypothetical protein, conserved	Q4DIP3	10664000	7497900	10836000	2900700	6746300	6111100	5857100	12027000	21930000	0	112690	0	9.66597e+06	9.26203e+06	37563.3	246.571	257.325
TcCLB.503727.10	centrin, putative	Q4CTH2	28703000	53173000	47853000	26232000	33026000	40914000	16176000	46295000	85525000	0	0	0	43243000	4.13613e+07	0	#DIV/0!	#DIV/0!
TcCLB.506127.80	molybdopterin synthase sulphurylase-like protein, putative	Q4DP92	32876000	51321000	20352000	16588000	25265000	13097000	24791000	66083000	54093000	41448	291460	398470	3.48497e+07	33319500	243793	136.671	142.948
TcCLB.511801.44	DNA-dependent RNA polymerases, putative	Q4D7H8	24490000	39987000	21641000	12810000	19894000	16982000	15965000	33538000	65449000	0	0	0	28706000	2.74397e+07	0	#DIV/0!	#DIV/0!
TcCLB.511353.4	choline/carnitine O-acyltransferase, putative	Q4CZN3	14539000	4560500	3699300	5793400	4421900	0	14914000	5935100	12482000	209610	0	0	7599600	7.25773e+06	69870	103.875	108.768
TcCLB.506305.29	hypothetical protein, conserved	Q4D0B4	428130000	619640000	530750000	223730000	369490000	264050000	267470000	739910000	1142800000	62996	704270	0	5.26173e+08	5.01242e+08	255755	1959.85	2057.33
TcCLB.509561.130	hypothetical protein, conserved	Q4DDV3	17794000	29100000	26693000	13679000	17852000	10916000	15562000	32134000	49989000	0	197840	0	24529000	2.33553e+07	65946.7	354.155	371.952
TcCLB.507507.40	ubiquitin hydrolase, putative	Q4CTT9	0	1616500	2261900	543060	768720	457440	963390	1921000	2729100	0	0	0	1292800	1.23045e+06	0	#DIV/0!	#DIV/0!
TcCLB.504167.40	ubiquitin fusion degradation protein, putative	Q4CSB8	1461000	1721000	2107700	1161500	1250600	0	0	1495600	6158800	0	0	0	1.76323e+06	1677750	0	#DIV/0!	#DIV/0!
TcCLB.503651.30	hypothetical protein	Q4CTF2	38463000	64085000	52287000	29934000	41313000	21126000	20026000	78227000	103970000	0	0	0	5.16117e+07	4.90993e+07	0	#DIV/0!	#DIV/0!
TcCLB.508313.30	Mucin-associated surface protein (MASP), subgroup S010	Q4D9U4	15244000	17785000	4792600	4041400	8905200	6570900	8021500	20569000	23807000	38620	0	15519	12607200	1.19858e+07	18046.3	664.17	698.602
TcCLB.505171.100	prefoldin subunit, putative	Q4D901	272430000	267600000	262770000	181370000	379390000	404760000	76409000	194620000	287950000	58239	67098	0	267600000	2.54083e+08	41779	6081.6	6405.13
TcCLB.509747.60	hypothetical protein, conserved	Q4DD77	5404600	6054100	3947200	3056400	2047700	2098500	4339200	7985300	9714000	0	0	0	5135300	4.87352e+06	0	#DIV/0!	#DIV/0!
TcCLB.506529.669	Eukaryotic protein of unknown function (DUF866), putative	Q4E5L5	42458000	133910000	78676000	45559000	59736000	54471000	59221000	117710000	146720000	0	0	0	8.50147e+07	80569500	0	#DIV/0!	#DIV/0!
TcCLB.510421.220	hypothetical protein, conserved	Q4DXR0	2914100	1610700	3938300	2050900	1489000	1984300	1463300	3952300	5035300	0	0	0	2.82103e+06	2.66252e+06	0	#DIV/0!	#DIV/0!
TcCLB.504131.30	ubiquitin-activating enzyme, putative	Q4DMC9	4675400	10332000	4771900	973480	3765200	3624600	4502100	10472000	13983000	44316	0	0	6593100	6.22006e+06	14772	421.071	446.324
TcCLB.511725.160	HECT-domain (ubiquitin-transferase), putative	Q4DWH5	193820000	354150000	186880000	138910000	187520000	120100000	104680000	345750000	488010000	1378300	1506100	691020	244950000	2.30828e+08	1.19181e+06	193.679	205.528
TcCLB.510105.20	Ribosomal RNA processing protein 41A	Q4DZV2	2676500	11010000	11387000	6929500	6934600	5048700	4570400	11290000	12385000	0	0	0	8.35783e+06	7859700	0	#DIV/0!	#DIV/0!
TcCLB.508999.190	cysteine peptidase, Clan CA, family C2, putative	Q4E0D8	334800000	727610000	575170000	286600000	375600000	265710000	282430000	801860000	1067500000	6058300	5048700	38289	545860000	5.13283e+08	3.7151e+06	138.162	146.93
TcCLB.507601.10	kinetoplastid-specific phospho-protein phosphatase, putative	Q4DDM9	19008000	43184000	28156000	12048000	21106000	14106000	21674000	40974000	59994000	288220	216720	341080	30116000	28317000	282007	100.413	106.792
TcCLB.506949.20	hypothetical protein, conserved	Q4D482	5507000	3534900	6157600	6500500	4636800	3663000	2940800	2716300	8123700	0	0	0	5066500	4.76352e+06	0	#DIV/0!	#DIV/0!
TcCLB.511283.260	hypothetical protein, conserved	Q4E2T4	130330000	127200000	74155000	71260000	94989000	61552000	91409000	108300000	196070000	133230	0	0	1.10562e+08	103930000	44410	2340.24	2489.57
TcCLB.509429.90	translation initiation factor EIF-2b alpha subunit, putative	Q4E0M1	168240000	355870000	183310000	79171000	149390000	95343000	162350000	398120000	444680000	44995	36845	368990	2.35807e+08	221509000	150277	1474.01	1569.15
TcCLB.504147.260	SET domain containing protein, putative	Q4DZM0	3802500	3281300	2571700	1456700	2666500	0	2484300	5313400	6209300	0	0	0	3218500	3021700	0	#DIV/0!	#DIV/0!
TcCLB.506407.80	intraflagellar transport protein 81, putative	Q4DCV5	404580000	462030000	252380000	115740000	268060000	190400000	282670000	557980000	683900000	0	120800	0	3.72997e+08	3.49792e+08	40266.7	8686.88	9263.16
TcCLB.506871.30	ADP-ribosylation factor GTPase activating protein 1, putative	Q4DNL0	212510000	336440000	281080000	126570000	214160000	137790000	141890000	405710000	527110000	159400	0	340440	2.76677e+08	2.58872e+08	166613	1553.73	1660.59
TcCLB.504151.69	SET domain containing protein, putative	Q4CYF2	58211000	101310000	50533000	29657000	54944000	29486000	35660000	110150000	132800000	0	0	0	70018000	65449500	0	#DIV/0!	#DIV/0!
TcCLB.511731.40	hypothetical protein, conserved	Q4D7G1	12819000	37089000	35467000	13894000	26943000	17276000	13329000	32139000	55982000	0	0	0	2.84583e+07	2.65938e+07	0	#DIV/0!	#DIV/0!
TcCLB.506375.120	hypothetical protein, conserved	Q4DE72	3301800	6209000	3926700	2060700	2956900	2658800	2294500	5906300	9220100	0	0	0	4.47917e+06	4.18288e+06	0	#DIV/0!	#DIV/0!
TcCLB.503595.10	hypothetical protein, conserved	Q4CP81	596330000	870300000	841990000	253300000	645670000	660190000	405990000	924050000	1422100000	264460	607480	297860	769540000	718550000	389933	1842.75	1973.52
TcCLB.508539.20	MICOS complex subunit MIC17, putative	Q4DI96	10740000	764130	1910700	3046300	2453300	6591000	949690	5540200	6460100	0	0	0	4471610	4.17343e+06	0	#DIV/0!	#DIV/0!
TcCLB.506475.120	conserved protein, unknown function	Q4DS38	7805100	10528000	10319000	5310400	7643300	7184500	7197000	10354000	15748000	0	0	0	9550700	8906200	0	#DIV/0!	#DIV/0!
TcCLB.504105.150	importin beta-1 subunit, putative	Q4DZ97	7991000	8510400	15001000	10696000	10245000	5253700	5063400	10045000	17326000	0	0	0	10500800	9.77152e+06	0	#DIV/0!	#DIV/0!
TcCLB.506559.410	Aminotransferase class IV, putative	Q4E589	619190000	1523900000	527060000	555430000	647200000	345100000	507430000	1706300000	1199900000	900830	3712500	549880	890050000	8.26893e+08	1721070	480.453	517.149
TcCLB.506441.20	cytoskeleton associated protein, putative	Q4CSI2	178120000	256710000	215580000	107340000	143410000	129690000	135960000	211610000	479630000	594350	814600	0	2.16803e+08	2.01273e+08	469650	428.56	461.627
TcCLB.506457.90	hypothetical protein	Q4DG97	759510000	1050500000	898300000	406580000	800900000	653880000	536660000	1197400000	1428600000	661800	530430	0	902770000	8.37337e+08	397410	2106.98	2271.63
TcCLB.507089.140	hypothetical protein, conserved	Q4DWM9	3170900	6418400	3900500	3157200	3825200	3023600	625180	5693300	8695800	0	0	0	4496600	4.17005e+06	0	#DIV/0!	#DIV/0!
TcCLB.508741.300	proteasome regulatory non-ATPase subunit 6, putative	Q4E342	66415000	121720000	68237000	45401000	51866000	40709000	53223000	124950000	158630000	305280	0	0	8.54573e+07	7.91298e+07	101760	777.612	839.793
TcCLB.510291.40	serine/threonine protein kinase, putative	Q4CTM2	2054200	2507700	753400	1132100	943540	909380	2392900	1789100	2673100	0	0	0	1.77177e+06	1640020	0	#DIV/0!	#DIV/0!
TcCLB.511277.350	tubulin-specific chaperone, putative	Q4E5F9	17069000	23335000	25003000	7633900	13049000	11224000	12329000	31426000	45373000	0	0	0	2.18023e+07	2.01725e+07	0	#DIV/0!	#DIV/0!
TcCLB.506235.20	guide RNA associated protein 1, putative	Q4CSK3	8495600	6802200	14888000	12143000	7597600	4151600	9794100	10374000	11798000	0	0	0	1.00619e+07	9.30972e+06	0	#DIV/0!	#DIV/0!
TcCLB.506443.80	synaptojanin (N-terminal domain), putative	Q4DMF1	46627000	88251000	68407000	40761000	37292000	35545000	24677000	104950000	132260000	0	139430	0	6.77617e+07	6.25808e+07	46476.7	1346.5	1457.97
TcCLB.504741.240	hypothetical protein, conserved	Q4DTS0	15022000	24985000	15010000	15789000	12326000	12232000	14182000	19361000	27707000	0	80287	0	18339000	1.69328e+07	26762.3	632.711	685.254
TcCLB.509913.30	hypothetical protein, conserved	Q4CT11	22647000	24847000	48210000	23750000	20612000	20232000	31155000	28171000	52685000	144580	0	482810	3.19013e+07	2.94342e+07	209130	140.746	152.543
TcCLB.510043.40	peroxisomal membrane protein (Pex16), putative	Q4CZZ4	9589800	5871000	5244000	7221700	6863400	4418500	1323000	7878600	10489000	186040	0	0	6901600	6365700	62013.3	102.651	111.292
TcCLB.511245.30	ion transport protein, putative	Q4DUL7	0	7024600	2277700	1712200	2650100	1176900	0	2304800	9282900	0	0	0	3.10077e+06	2.85448e+06	0	#DIV/0!	#DIV/0!
TcCLB.507099.120	hypothetical protein, conserved	Q4DSG7	2074100	6589800	4207600	1683700	3152700	1651200	0	7788000	9411500	0	0	0	4290500	3947850	0	#DIV/0!	#DIV/0!
TcCLB.511025.10	dynein light intermediate chain, putative	Q4DD42	154410000	254770000	167100000	91771000	120550000	151160000	110140000	313450000	272530000	151720	0	0	1.92093e+08	1.766e+08	50573.3	3491.96	3798.31
TcCLB.508231.180	hypothetical protein, conserved	Q4DW57	18628000	16419000	20747000	20011000	15367000	9252000	15370000	17005000	25512000	32791	0	0	18598000	1.70862e+07	10930.3	1563.19	1701.5
TcCLB.503891.100	proteasome subunit beta type-2, putative	Q4CU77	637010	1017100	2069100	470600	719210	0	857270	3091900	1691000	0	0	0	1241070	1138330	0	#DIV/0!	#DIV/0!
TcCLB.508059.50	hypothetical protein, conserved	Q4CXY8	501510000	913970000	697160000	246710000	492990000	323760000	420240000	937820000	1448100000	679460	1916600	0	7.04213e+08	6.44937e+08	865353	745.287	813.787
TcCLB.511633.70	STE/STE11 serine/threonine-protein kinase, putative	Q4D5A8	64139000	155760000	75314000	33621000	79216000	58259000	37961000	108030000	223530000	280550	210250	430100	9.84043e+07	9.01028e+07	306967	293.526	320.57
TcCLB.504013.50	selenocysteine-specific elongation factor, putative	Q4D6P4	42151000	64478000	52369000	22404000	35719000	22713000	31990000	89213000	88442000	0	0	0	5.29993e+07	48413500	0	#DIV/0!	#DIV/0!
TcCLB.504137.80	adenylyl cyclase-associated protein, putative	Q4DHL3	26222000	57390000	51319000	27713000	20801000	28609000	23778000	51698000	93853000	392340	153570	0	44977000	4.10753e+07	181970	225.726	247.167
TcCLB.510609.80	hypothetical protein, conserved	Q4DJM3	18723000	45112000	37981000	14968000	24825000	20404000	16385000	44163000	65126000	0	0	0	3.39387e+07	30978500	0	#DIV/0!	#DIV/0!
TcCLB.504741.20	GTP-binding protein, putative	Q4DTU3	20506000	42091000	34312000	14022000	19709000	14522000	22464000	52547000	53568000	379920	0	0	32303000	29472000	126640	232.723	255.077
TcCLB.507711.200	hypothetical protein, conserved	Q4DZQ8	68916000	93799000	97614000	45866000	97609000	103480000	32664000	63246000	132000000	77052	152830	331900	8.67763e+07	7.91442e+07	187261	422.642	463.399
TcCLB.511289.30	metallo-peptidase, Clan MG, Family M24	Q4DD17	7023900	7875100	11202000	3754100	7024800	5667900	7570900	15852000	7726700	0	110130	0	8.70033e+06	7.93273e+06	36710	216.092	237.002
TcCLB.503865.50	ankyrin, putative	Q4D6B7	36998000	84900000	70951000	22782000	52325000	37123000	22900000	86485000	129920000	0	0	0	64283000	5.85892e+07	0	#DIV/0!	#DIV/0!
TcCLB.508153.330	vacuolar protein sorting-associated protein 4, putative	Q4E658	7369900	14710000	11405000	7244800	8610600	2180700	2618300	14521000	25768000	0	0	0	1.11616e+07	1.01572e+07	0	#DIV/0!	#DIV/0!
TcCLB.506925.20	hypothetical protein, conserved	Q4E4P7	94843000	74150000	90807000	76758000	57570000	59978000	71348000	74576000	132470000	275150	0	0	86600000	7.87833e+07	91716.7	858.986	944.212
TcCLB.503713.30	6-phosphogluconolactonase, putative	Q4CQS1	51633000	52148000	53532000	22618000	33008000	33203000	39526000	78259000	79434000	81714	0	0	5.24377e+07	4.76747e+07	27238	1750.3	1925.17
TcCLB.511127.390	hypothetical protein, conserved	Q4E3Y4	211290000	356560000	102150000	60848000	137660000	95939000	104970000	348020000	470730000	22351	18798	0	2.23333e+08	2.03028e+08	13716.3	14801.9	16282.3
TcCLB.511039.3	choline/ethanolamine phosphotransferase, putative	Q4CXF3	3567300	3643800	2287300	3193300	2769600	1181600	3417100	3393700	3310800	0	0	0	3.16613e+06	2.87768e+06	0	#DIV/0!	#DIV/0!
TcCLB.506503.40	hypothetical protein, conserved	Q4DRE3	27975000	36518000	20132000	12447000	21219000	18158000	27923000	24937000	49129000	0	0	0	2.82083e+07	25635500	0	#DIV/0!	#DIV/0!
TcCLB.509331.200	ABC transporter, putative	Q4DQX1	17089000	27574000	19515000	21688000	17599000	15616000	12980000	17062000	31444000	271700	0	0	2.13927e+07	1.93982e+07	90566.7	214.187	236.209
TcCLB.509179.150	otubain cysteine peptidase, Clan CA, family C65, putative	Q4DPZ0	8239700	8719400	5449600	4167000	8537100	2785400	4635500	11001000	9512600	0	0	0	7.46957e+06	6773100	0	#DIV/0!	#DIV/0!
TcCLB.507017.110	hypothetical protein, conserved	Q4DFD3	8955000	8163200	6420500	4249700	5683100	4658500	7563900	8570300	11951000	0	0	0	7.84623e+06	7112750	0	#DIV/0!	#DIV/0!
TcCLB.507033.10	CYTH domain containing protein, putative	Q4CVE4	29117000	36080000	26261000	7180400	8889600	8547100	15503000	31857000	93787000	0	0	0	30486000	27627350	0	#DIV/0!	#DIV/0!
TcCLB.509563.40	hypothetical protein, conserved	Q4D007	6858500	8698200	7253600	2768000	3717100	2928600	6563400	13316000	12022000	0	0	0	7.60343e+06	6885850	0	#DIV/0!	#DIV/0!
TcCLB.508153.420	hypothetical protein, conserved	Q4E648	107320000	7739600	73736000	1780200	3931300	3347500	125250000	84181000	123140000	0	0	0	6.29319e+07	5.69383e+07	0	#DIV/0!	#DIV/0!
TcCLB.509331.90	5'-AMP-activated protein kinase subunit beta, putative	Q4DQY0	56464000	59698000	33933000	26170000	35594000	29703000	32636000	71906000	75477000	0	0	0	5.00317e+07	4.52477e+07	0	#DIV/0!	#DIV/0!
TcCLB.508321.40	Tripartite attachment complex protein 102	Q4CYH6	8252400	17658000	21548000	14668000	11845000	6729000	13798000	18342000	20308000	0	0	469510	1.58195e+07	1.42817e+07	156503	91.2547	101.081
TcCLB.509073.40	outer dynein arm docking complex protein	Q4DCS6	1592800	0	0	0	426390	336920	366340	609550	1131700	0	0	0	530933	478483	0	#DIV/0!	#DIV/0!
TcCLB.503643.20	Flagellar Member 6	Q4CY04	1136900	659350	966900	1369100	533340	489400	0	792760	1784900	0	0	0	921050	828250	0	#DIV/0!	#DIV/0!
TcCLB.508799.70	pumilio-repeat, RNA-binding protein, putative	Q4DZK8	11080000	7616100	3409300	3717600	9874700	6391500	0	5255400	14515000	0	0	0	7.36847e+06	6625700	0	#DIV/0!	#DIV/0!
TcCLB.506435.450	hypothetical protein, conserved	Q4E2Z6	0	2165000	3688600	633910	1202500	1747900	0	1093300	5846700	0	0	0	1951200	1.75405e+06	0	#DIV/0!	#DIV/0!
TcCLB.506241.70	calcium motive p-type ATPase, putative	Q4DU38	78534000	184170000	171120000	35417000	136270000	51387000	90129000	209690000	256750000	438730	405450	0	144608000	129940500	281393	461.775	513.9
TcCLB.503801.30	DNA repair protein RAD51, putative	Q4CYE3	684830	1744500	1138800	453060	0	0	295490	1014200	4649600	0	0	0	1.18938e+06	1068725	0	#DIV/0!	#DIV/0!
TcCLB.507625.120	hypothetical protein, conserved	Q4DPE4	3369800	1714700	4421100	1337200	2705000	1406100	2657000	2036100	6868500	0	0	0	3.16853e+06	2.83498e+06	0	#DIV/0!	#DIV/0!
TcCLB.511159.7	neurobeachin/beige protein, putative	Q4CWH4	2497700	2296700	420160	0	2238400	607000	657560	4138000	1680800	0	0	0	1.73819e+06	1.55363e+06	0	#DIV/0!	#DIV/0!
TcCLB.508953.19	hypothetical protein, conserved	Q4CSA6	0	0	1758800	733620	720110	362640	1325700	0	0	0	0	0	586267	523678	0	#DIV/0!	#DIV/0!
TcCLB.508045.60	exocyst complex component Sec10, putative	Q4DIP0	18074000	11122000	5703800	6191400	7583700	9750900	10810000	16218000	11783000	0	0	0	1.16333e+07	10389500	0	#DIV/0!	#DIV/0!
TcCLB.506931.4	hypothetical protein, conserved	Q4D2M7	0	2315100	2122600	0	1023400	657900	972370	1765300	3503900	0	0	0	1.47923e+06	1.32048e+06	0	#DIV/0!	#DIV/0!
TcCLB.506511.70	Putative methyltransferase, putative	Q4D4Q6	70576000	111040000	68005000	34158000	61874000	31301000	50218000	135330000	132340000	0	0	0	83207000	74203500	0	#DIV/0!	#DIV/0!
TcCLB.509331.189	hypothetical protein, conserved	Q4DQX2	8845600	4995100	987890	1013600	3702600	1841100	5205900	4954500	9720900	0	0	0	4.94286e+06	4.40643e+06	0	#DIV/0!	#DIV/0!
TcCLB.506559.420	dolichyl-P-Man:GDP-Man1GlcNAc2-PP-dolichyl alpha-1,3-mannosyltransferase, putative	Q4E588	1104200	1991100	3329700	1561400	2109900	1041300	899300	2622300	3197300	0	0	0	2.14167e+06	1905250	0	#DIV/0!	#DIV/0!
TcCLB.504881.20	peroxisomal membrane protein (Pex16), putative	Q4D653	2926000	3664100	1814800	0	3295600	3922200	0	1074800	6630700	0	0	0	2.80163e+06	2.48722e+06	0	#DIV/0!	#DIV/0!
TcCLB.510885.30	hypothetical protein	Q4DP55	33906000	59140000	36263000	15264000	25763000	24974000	18519000	51452000	93471000	37901	77598	0	43103000	38240500	38499.7	993.268	1119.57
TcCLB.509707.25	hypothetical protein, conserved	Q4CSB5	1371500	0	2338400	998130	1049500	1018900	895920	1241100	1373000	0	0	0	1.23663e+06	1.09609e+06	0	#DIV/0!	#DIV/0!
TcCLB.503723.50	hypothetical protein, conserved	Q4D9M9	7801300	13493000	0	2302400	2467900	1819400	800090	15145000	15210000	0	0	0	7098100	6.2908e+06	0	#DIV/0!	#DIV/0!
TcCLB.508851.180	14-3-3 protein 1, putative	Q4DJB6	89367000	168020000	109120000	45922000	78285000	33645000	26397000	195710000	269640000	285390	11129	0	122169000	108266500	98839.7	1095.38	1236.03
TcCLB.509049.20	hypothetical protein, conserved	Q4CTB6	12991000	50143000	29050000	6041500	24298000	14664000	12793000	44975000	60237000	0	0	0	30728000	2.71681e+07	0	#DIV/0!	#DIV/0!
TcCLB.506435.10	hypothetical protein, conserved	Q4E331	9203800	15275000	17711000	4264500	7415900	5860000	5569300	20696000	30761000	0	0	0	1.40633e+07	1.24278e+07	0	#DIV/0!	#DIV/0!
TcCLB.510303.50	deoxyribose-phosphate aldolase, putative	Q4DZ14	6990600	7995700	3523800	2428200	4189800	5005700	3933700	7078300	10043000	0	0	0	6.17003e+06	5446450	0	#DIV/0!	#DIV/0!
TcCLB.507011.200	dihydroxyacetone kinase 1-like, putative	Q4DU97	32709000	41105000	15362000	16313000	20799000	15711000	23801000	33771000	47035000	346860	0	0	2.97253e+07	2.62383e+07	115620	226.936	257.095
TcCLB.510303.70	hypothetical protein, conserved	Q4DZ12	13773000	5855200	15639000	7609400	8535600	4406500	10698000	4081100	26907000	0	0	0	1.17557e+07	1.03729e+07	0	#DIV/0!	#DIV/0!
TcCLB.510339.40	DENN (AEX-3) domain containing protein, putative	Q4DA74	484690	1458200	1283400	770990	732690	709190	0	1301400	2171600	0	0	0	1075430	947645	0	#DIV/0!	#DIV/0!
TcCLB.508461.380	calmodulin, putative	Q4E4S1	27358000	37051000	38502000	16551000	29801000	15375000	18481000	46614000	54279000	0	0	27872	3.43037e+07	30183500	9290.67	3248.8	3692.27
TcCLB.507211.10	choline/carnitine O-acyltransferase, putative	Q4CUG9	27578000	38799000	12605000	18916000	20953000	21364000	13087000	35242000	29055000	0	0	0	2.63273e+07	2.31028e+07	0	#DIV/0!	#DIV/0!
TcCLB.507221.20	poly(A)-specific ribonuclease PARN, putative	Q4D3V7	1332300	1273100	1336000	776650	1248300	0	0	2291000	2596400	0	0	0	1313800	1.15206e+06	0	#DIV/0!	#DIV/0!
TcCLB.508737.140	hypothetical protein, conserved	Q4DTH2	4868400	9096200	8832300	0	6429500	4573800	3696800	14101000	11175000	0	0	0	7.59897e+06	6.66268e+06	0	#DIV/0!	#DIV/0!
TcCLB.507603.100	Plus-3 domain/Zinc finger, C3HC4 type (RING finger), putative	Q4DW18	1753900	1980800	1511800	838220	1500700	805550	1124100	2498900	2420100	0	0	0	1.74883e+06	1.53126e+06	0	#DIV/0!	#DIV/0!
TcCLB.509459.70	SET domain containing protein, putative	Q4D225	400160000	1058400000	650130000	211860000	434850000	381570000	328920000	1022300000	1305600000	1864300	1331400	0	7.02897e+08	6.14183e+08	1.06523e+06	576.572	659.852
TcCLB.511825.190	hypothetical protein, conserved	Q4DQ36	15765000	21736000	15452000	6808400	13203000	5641400	13308000	21159000	32263000	0	158370	0	17651000	1.53971e+07	52790	291.668	334.363
TcCLB.509999.140	Double RNA binding domain protein 6A	Q4DKK0	11255000	8287100	6137800	7223400	5448800	4285100	8396000	7767800	11669000	0	0	0	8.55997e+06	7.46502e+06	0	#DIV/0!	#DIV/0!
TcCLB.508881.120	prefoldin, putative	Q4DMH3	2808900	3850600	4170400	2443000	2939300	2929200	1875200	4168000	4503800	0	0	0	3.60997e+06	3.14308e+06	0	#DIV/0!	#DIV/0!
TcCLB.506227.90	SURF1 family, putative	Q4DSW1	2920800	1677300	6157700	6131700	2420500	800300	2375700	3722200	3272700	0	0	0	3.58527e+06	3.12052e+06	0	#DIV/0!	#DIV/0!
TcCLB.510687.94	Unc104-like kinesin, putative	Q4D9X8	156380000	343310000	102130000	95236000	144880000	173610000	85058000	200020000	346890000	485990	295250	1730600	2.00607e+08	1.74282e+08	837280	208.153	239.593
TcCLB.511555.90	acyl-CoA binding protein, putative	Q4DFS5	89265000	79751000	50935000	26013000	39509000	33097000	84614000	90205000	108680000	216720	297540	0	73317000	6.36863e+07	171420	371.522	427.704
TcCLB.508461.30	3-demethylubiquinone-9 3-methyltransferase, putative	Q4E4W2	14916000	10975000	26306000	23199000	14249000	7577100	11600000	11099000	22952000	118950	0	0	17399000	1.51127e+07	39650	381.152	438.815
TcCLB.504045.5	General negative regulator of transcription subunit 5	Q4D9T6	589170000	1631800000	407640000	117550000	640530000	317140000	531100000	1685600000	1272600000	1189700	0	0	8.76203e+08	7.60753e+08	396567	1918.35	2209.47
TcCLB.507993.70	hypothetical protein, conserved	Q4E1X1	214510000	327060000	225490000	89646000	235000000	87687000	146160000	332480000	440610000	658280	0	29196	2.55687e+08	221930500	229159	968.458	1115.76
TcCLB.510187.448	hypothetical protein, conserved	Q4E4A6	109970000	197090000	54725000	37125000	86177000	51070000	27109000	189760000	236360000	264350	345120	0	120595000	1.046e+08	203157	514.874	593.606
TcCLB.507609.60	inositol-3-phosphate synthase, putative	Q4DFC2	11088000	33703000	23364000	13956000	14817000	12729000	5741300	36718000	34010000	0	0	0	2.27183e+07	1.96619e+07	0	#DIV/0!	#DIV/0!
TcCLB.506975.69	hypothetical protein, conserved	Q4DGW1	2808300	1782200	6177900	885930	1285900	842020	2158900	8511400	4931900	0	0	0	3.58947e+06	3102675	0	#DIV/0!	#DIV/0!
TcCLB.510687.100	Unc104-like kinesin, putative	Q4D9X7	137870000	190410000	133700000	74787000	179090000	77390000	79409000	165240000	222250000	0	0	447570	1.53993e+08	1.33028e+08	149190	891.666	1032.2
TcCLB.510729.10	AMP deaminase, putative	Q4DWY4	4739100	1586500	1552700	2330000	0	1140400	3883300	1724900	4523800	0	0	35389	2626100	2.26707e+06	11796.3	192.184	222.62
TcCLB.510879.40	Carboxypeptidase-like protein	Q4DJX9	2837400	5808300	4210200	1455400	2231500	4429400	0	5388600	8682900	0	0	0	4285300	3.69797e+06	0	#DIV/0!	#DIV/0!
TcCLB.508067.10	hypothetical protein, conserved	Q4CNG6	178870000	271490000	200880000	91272000	125340000	129280000	85546000	231810000	457550000	720690	2893200	134870	217080000	1.868e+08	1.24959e+06	149.489	173.721
TcCLB.507491.90	cdc2-related protein kinase 4, putative	Q4DRJ1	1444600	3880900	2381900	0	1505600	2129300	2246700	1921100	5456900	0	0	0	2.56913e+06	2.20993e+06	0	#DIV/0!	#DIV/0!
TcCLB.508989.50	Domain of Unknown Function (DUF1042), putative	Q4DAD6	69172000	48195000	88024000	43129000	37816000	46169000	61749000	56352000	107760000	602850	0	0	6.84637e+07	5.88292e+07	200950	292.755	340.7
TcCLB.504001.10	hypothetical protein, conserved	Q4CW23	204430000	346670000	264480000	148890000	136170000	156460000	160610000	306510000	492800000	86507	252020	0	271860000	2.33573e+08	112842	2069.91	2409.2
TcCLB.508479.360	hypothetical protein, conserved	Q4E2I4	0	1433900	2075200	1334300	772570	580240	0	1438700	1897600	0	0	0	1169700	1.0039e+06	0	#DIV/0!	#DIV/0!
TcCLB.511075.30	TFIIH basal transcription factor complex helicase subunit, putative	Q4CZ36	8462400	9507800	11625000	5604700	7063500	284800	0	11901000	25902000	0	53479	44608	9.86507e+06	8.45933e+06	32695.7	258.729	301.724
TcCLB.510533.70	protein kinase, putative	Q4DX07	26228000	12872000	18249000	8241700	15113000	13692000	11046000	16641000	33512000	51236	0	32950	1.91163e+07	1.63743e+07	28062	583.504	681.218
TcCLB.506211.210	mitogen-activated protein kinase kinase kinase, putative	Q4DYJ7	10862000	22291000	21937000	3312100	12579000	4482600	9723700	29362000	34901000	0	242590	0	1.83633e+07	1.57267e+07	80863.3	194.485	227.091
TcCLB.508727.18	centrin-3	Q4CWI2	7210500	11537000	36331000	7201500	16746000	12547000	8382100	12969000	36470000	0	0	0	18359500	1.57193e+07	0	#DIV/0!	#DIV/0!
TcCLB.507093.184	small GTP-binding protein domain containing protein, putative	Q4E1N9	3656700	2851000	2891600	1863100	2717300	1770300	2154800	3256300	4310100	0	0	0	3133100	2678650	0	#DIV/0!	#DIV/0!
TcCLB.504153.100	Tubulin cofactor C domain-containing protein 1, putative	Q4E2S3	1180600	5436300	2029100	1324000	0	1289200	1426400	2923200	7811100	0	0	0	2882000	2.46232e+06	0	#DIV/0!	#DIV/0!
TcCLB.507867.60	protein phosphatase 1, regulatory subunit, putative	Q4DCD6	16739000	15671000	20477000	12566000	0	18329000	0	42119000	17340000	0	0	0	17629000	15059000	0	#DIV/0!	#DIV/0!
TcCLB.511295.50	hypothetical protein, conserved	Q4D7R8	17789000	15144000	13556000	3804500	6662500	6379500	9903700	21814000	30859000	119860	0	0	1.54963e+07	13237200	39953.3	331.317	387.861
TcCLB.510645.20	nuclear transcription factor, putative	Q4CXJ4	34866000	73535000	49863000	16923000	29801000	20459000	37606000	84523000	80713000	176290	760330	0	5.27547e+07	4.50042e+07	312207	144.149	168.974
TcCLB.510101.320	hypothetical protein	Q4E3M9	53604000	56117000	14294000	20381000	35184000	18520000	31575000	49348000	56124000	672460	0	0	4.13383e+07	3.51887e+07	224153	156.985	184.42
TcCLB.506925.120	eukaryotic translation initiation factor 5A	Q4E4N4	96235000	124980000	85332000	30489000	55183000	51869000	58079000	146220000	179010000	220040	1203800	0	1.02182e+08	8.68083e+07	474613	182.903	215.296
TcCLB.506755.150	hypothetical protein, conserved	Q4DWK1	10626000	17581000	14893000	8881700	7552000	7660600	8513300	15779000	24791000	0	0	0	1.43667e+07	1.21963e+07	0	#DIV/0!	#DIV/0!
TcCLB.509471.40	hypothetical protein, conserved	Q4CZH6	7716100	5874100	16606000	6758100	8012200	3443200	6834600	9345200	16765000	0	0	0	10065400	8.52638e+06	0	#DIV/0!	#DIV/0!
TcCLB.510187.300	hypothetical protein, conserved	Q4E4C1	10158000	21013000	15118000	7682100	2780100	13652000	1934200	18588000	33711000	0	0	0	1.54297e+07	13057900	0	#DIV/0!	#DIV/0!
TcCLB.510689.30	proteasome beta 7 subunit, putative	Q4D579	7606700	14211000	14318000	3872300	7600300	4556000	4010500	26161000	14956000	0	0	0	1.20452e+07	1.01927e+07	0	#DIV/0!	#DIV/0!
TcCLB.505009.49	hypothetical protein, conserved	Q4CT59	8181300	4842900	4499700	4622200	4176500	2516500	0	9360600	8963800	0	0	0	5841300	4.93993e+06	0	#DIV/0!	#DIV/0!
TcCLB.508277.290	Rab-GTPase-TBC domain containing protein, putative	Q4E0W9	5164700	12027000	8750200	3696900	6136200	4405200	3515800	9906000	16213000	0	0	0	8647300	7.31218e+06	0	#DIV/0!	#DIV/0!
TcCLB.509213.90	hypothetical protein, conserved	Q4DGX9	9444900	17955000	11812000	4419500	7277300	7790300	7126700	15868000	23750000	0	0	0	1.30706e+07	1.10386e+07	0	#DIV/0!	#DIV/0!
TcCLB.511239.60	hypothetical protein, conserved	Q4DJ39	18611000	25097000	7859700	10173000	10987000	9597600	8351300	21377000	26580000	0	0	0	1.71892e+07	1.4511e+07	0	#DIV/0!	#DIV/0!
TcCLB.505945.10	DNA repair and recombination helicase protein PIF5, putative	Q4D3U9	854010	549420	1959600	868180	1130800	912080	655650	934510	1174800	0	0	0	1121010	946003	0	#DIV/0!	#DIV/0!
TcCLB.507053.30	Peptidase family C78, putative	Q4DTK2	890150	3424200	4457900	1652700	2858600	0	1237600	9047600	0	0	0	0	2.92408e+06	2.46608e+06	0	#DIV/0!	#DIV/0!
TcCLB.510047.10	hypothetical protein, conserved	Q4DAA4	13709000	31221000	23443000	2305000	22045000	21742000	1778900	16499000	50784000	15223	0	0	22791000	1.91923e+07	5074.33	3782.23	4491.43
TcCLB.510595.58	hypothetical protein, conserved	Q4CUV9	58815000	123420000	23077000	72764000	63507000	45702000	30907000	59464000	72901000	0	0	0	6.84373e+07	5.75408e+07	0	#DIV/0!	#DIV/0!
TcCLB.509399.130	hypothetical protein, conserved	Q4DUM7	59720000	104790000	26200000	14148000	22825000	12777000	29423000	93286000	147560000	0	0	0	63570000	53336500	0	#DIV/0!	#DIV/0!
TcCLB.510003.9	Ankyrin repeats (3 copies), putative	Q4D3R5	22653000	31081000	31850000	12201000	16710000	11197000	22249000	30929000	50305000	0	0	0	28528000	2.39318e+07	0	#DIV/0!	#DIV/0!
TcCLB.506289.70	hypothetical protein, conserved	Q4DVZ5	14125000	18476000	0	5369900	8395500	5632600	7250500	11944000	16056000	0	0	0	10867000	9.10808e+06	0	#DIV/0!	#DIV/0!
TcCLB.509833.10	hypothetical protein, conserved	Q4CKB2	0	1349400	751870	208620	551340	345190	230440	931160	1251700	0	0	0	700423	586408	0	#DIV/0!	#DIV/0!
TcCLB.509569.100	nucleoside phosphorylase, putative	Q4DKS7	264030000	111070000	113020000	122190000	90010000	86246000	160300000	234340000	124140000	100700	81868	638940	1.62707e+08	1.36204e+08	273836	497.394	594.176
TcCLB.509499.38	hypothetical protein, conserved	Q4CX84	30663000	51563000	24078000	4826300	19632000	14361000	20911000	51225000	66882000	316600	15519	0	3.54347e+07	29639550	110706	267.731	320.078
TcCLB.507829.10	cysteine peptidase, Clan CA, family C2, putative	Q4CQB4	10995000	15175000	10495000	4587600	6316100	5447100	5160800	15134000	24670000	0	0	0	1.22217e+07	1.02193e+07	0	#DIV/0!	#DIV/0!
TcCLB.508953.40	hypothetical protein, conserved	Q4CSA4	49276000	81253000	72941000	34957000	57751000	36615000	41407000	71680000	97635000	95193	77180	0	6.78233e+07	5.66742e+07	57457.7	986.364	1180.41
TcCLB.506573.60	WW domain containing protein, putative	Q4D3J6	21613000	32320000	27785000	8727100	16089000	7349100	21447000	37985000	44751000	0	0	0	2.72393e+07	22724700	0	#DIV/0!	#DIV/0!
TcCLB.511729.50	hypothetical protein, conserved	Q4CVX8	72087000	121810000	117860000	42745000	60698000	52145000	37682000	109610000	217140000	97799	0	0	103919000	86670000	32599.7	2658.62	3187.73
TcCLB.508209.30	hypothetical protein, conserved	Q4DFB8	14286000	23067000	21227000	6242200	8620800	6366100	12763000	24918000	38778000	69484	0	0	1.95267e+07	16281350	23161.3	702.954	843.072
TcCLB.506811.20	hypothetical protein, conserved	Q4DV14	35631000	49723000	24032000	10959000	35585000	40082000	16853000	30134000	48786000	0	0	0	36462000	3.03998e+07	0	#DIV/0!	#DIV/0!
TcCLB.508461.80	prostaglandin F2alpha synthase	Q4E4V7	3219600000	6880500000	4924500000	2351200000	3535100000	2526000000	2685400000	7311000000	6641000000	11529000	16522000	9934000	5008200000	4174950000	1.26617e+07	329.731	395.54
TcCLB.508241.60	phosphoadenosine phosphosulfate reductase-like protein, putative	Q4DG30	3435800	18158000	9164300	5421600	7701100	2024300	3502600	8401400	24220000	0	0	0	10252700	8.54517e+06	0	#DIV/0!	#DIV/0!
TcCLB.511807.120	kinetoplastid kinetochore protein 11	Q4E1D3	1144600	1096900	2529100	0	676000	0	967920	2681600	3626600	0	0	0	1590200	1.32535e+06	0	#DIV/0!	#DIV/0!
TcCLB.506855.310	hypothetical protein, conserved	Q4E1R5	172980000	231140000	168400000	52803000	64614000	64533000	6011000	222070000	544220000	2199700	139810	0	190840000	1.59042e+08	779837	203.942	244.718
TcCLB.511047.50	proteasome regulatory ATPase subunit 2, putative	Q4D0B9	127360000	148220000	86194000	82419000	74950000	57058000	84545000	128550000	174890000	398980	680760	0	1.20591e+08	100402000	359913	278.962	335.057
TcCLB.506195.190	intraflagellar transport protein 81, putative	Q4DXK7	7971900	7720800	3710900	2159700	3588300	2673600	5918200	8123400	9820200	0	0	0	6.46787e+06	5.38057e+06	0	#DIV/0!	#DIV/0!
TcCLB.509509.20	C-1-tetrahydrofolate synthase, cytoplasmic, putative	Q4CWE6	14731000	31357000	18758000	9699400	10207000	8366100	14728000	28850000	35879000	0	0	0	2.16153e+07	1.79549e+07	0	#DIV/0!	#DIV/0!
TcCLB.503757.10	40S ribosomal protein SA, putative	Q4CUT9	7622800	3950900	16343000	10916000	7847000	7768800	7561500	2963600	9320300	0	0	0	9.30557e+06	7.72953e+06	0	#DIV/0!	#DIV/0!
TcCLB.506579.40	hypothetical protein, conserved	Q4DAY3	274940000	484620000	215480000	96796000	244310000	186470000	120340000	421650000	549740000	0	0	16524	3.25013e+08	2.69884e+08	5508	48998.6	59007.5
TcCLB.510055.60	Probable N6-adenine methyltransferase, putative	Q4DMN3	3755200000	6620900000	3549300000	2134700000	3182200000	2090700000	3050900000	5972600000	6684400000	1808800	352230	766040	4641800000	3.85258e+09	975690	3948.57	4757.45
TcCLB.504153.260	Flagellum attachment zone protein 12	Q4E2Q7	12068000	42301000	15829000	10826000	11193000	23197000	10447000	25107000	35643000	0	0	0	2.33993e+07	1.94022e+07	0	#DIV/0!	#DIV/0!
TcCLB.510643.190	retrotransposon hot spot (RHS) protein, putative	Q4DWU4	82756000	153500000	107110000	65056000	80972000	49927000	43652000	154080000	175650000	1607500	1692200	0	1.14455e+08	94889500	1099900	86.271	104.06
TcCLB.510243.50	UMP/CMP kinase, putative	Q4D818	70177000	161550000	119520000	42166000	70860000	42227000	69705000	138850000	217830000	0	1441300	541370	1.17082e+08	9.69397e+07	660890	146.68	177.159
TcCLB.509767.120	GAF domain/TIP41-like family, putative	Q4DSC2	17368000	30424000	46739000	7939000	24577000	19019000	3738600	36103000	65117000	0	0	0	3.15103e+07	2.60823e+07	0	#DIV/0!	#DIV/0!
TcCLB.510661.250	cystathione gamma lyase, putative	Q4DUG8	554280000	454410000	520410000	138680000	268110000	188830000	331170000	530480000	1073000000	567370	1329800	880330	509700000	4.21712e+08	925833	455.494	550.531
TcCLB.506937.40	dynein heavy chain, putative	Q4CTR4	31365000	8391700	10285000	17578000	9123800	8485000	23928000	7763600	15814000	0	0	0	1.66806e+07	1.37821e+07	0	#DIV/0!	#DIV/0!
TcCLB.511019.108	Sybindin-like family, putative	Q4DI27	29549000	15143000	19710000	5210700	9126800	7094300	0	39625000	45325000	0	0	0	2.14673e+07	17730300	0	#DIV/0!	#DIV/0!
TcCLB.511367.350	Vps51/Vps67, putative	Q4DYG1	17548000	62215000	13865000	12979000	28349000	13731000	6598300	32533000	60453000	0	0	0	3.12093e+07	2.57739e+07	0	#DIV/0!	#DIV/0!
TcCLB.511287.10	TPR repeat, putative	Q4DJ12	8482000	13141000	15797000	14522000	8728700	7728000	6193800	7297800	17238000	0	0	0	1.24733e+07	1.02847e+07	0	#DIV/0!	#DIV/0!
TcCLB.508505.4	hypothetical protein, conserved	Q4D1Y9	16491000	15936000	17451000	6775900	9567800	5282100	20055000	14316000	26108000	68527	0	0	16626000	1.36841e+07	22842.3	599.069	727.859
TcCLB.509805.200	acetyltransferase, putative	Q4DZY7	80893000	131270000	37351000	29449000	51526000	33689000	35585000	126650000	133120000	0	0	0	8.31713e+07	68336500	0	#DIV/0!	#DIV/0!
TcCLB.506959.74	Ankyrin repeats (3 copies), putative	Q4DID5	11830000	20991000	11650000	4633300	12279000	6190000	6267500	22522000	21076000	0	28881	0	1.48237e+07	12161300	9627	1263.25	1539.8
TcCLB.510393.10	hypothetical protein, conserved	Q4CLL8	5533900	9381000	7463100	2883000	5354600	5988600	5216100	1915300	15347000	0	0	0	7.45933e+06	6.11743e+06	0	#DIV/0!	#DIV/0!
TcCLB.511727.120	ethanolamine-phosphate cytidylyltransferase	Q4DY47	18603000	51805000	33238000	9148000	4354600	5758100	7451000	55815000	87371000	0	0	0	3.45487e+07	2.83163e+07	0	#DIV/0!	#DIV/0!
TcCLB.507617.9	prostaglandin F2alpha synthase	Q4CNI1	137290000	194640000	149930000	95189000	93340000	80534000	110670000	211380000	196550000	913770	1304500	0	160620000	1.31277e+08	739423	177.54	217.223
TcCLB.506165.4	TPR repeat, putative	Q4CPF4	1855100	7827800	7208700	1125800	5534100	4316400	1340400	9637700	5644400	0	0	0	5.63053e+06	4599800	0	#DIV/0!	#DIV/0!
TcCLB.504149.50	hypothetical protein, conserved	Q4DUQ9	7522900	20680000	17665000	4017300	13097000	10268000	2168000	16675000	28652000	0	0	150250	15289300	12479550	50083.3	249.176	305.277
TcCLB.506587.10	hypothetical protein, conserved	Q4D8X6	3063500	5037900	4444500	0	2670400	2239300	2250800	5372400	7930800	0	0	0	4.18197e+06	3.41062e+06	0	#DIV/0!	#DIV/0!
TcCLB.509179.30	methyltransferase domain containing protein, putative	Q4DQ02	5218800	11753000	1305500	1801600	3036600	0	4370100	9651600	10951000	0	0	0	6.09243e+06	4.96848e+06	0	#DIV/0!	#DIV/0!
TcCLB.508265.100	cytoskeleton associated protein, putative	Q4D770	1222200000	1845700000	1628100000	600520000	934860000	803630000	737970000	1667700000	2894800000	9500300	7433500	1258800	1.56533e+09	1.27325e+09	6064200	209.961	258.127
TcCLB.507083.100	hypothetical protein, conserved	Q4DPM3	5277700	858370	3984900	1948200	2792200	2026600	1207500	3224500	5217200	0	0	0	3.37366e+06	2.73603e+06	0	#DIV/0!	#DIV/0!
TcCLB.506625.240	hypothetical protein, conserved	Q4DUB8	2667700000	4701300000	4035500000	1066700000	2152700000	1833400000	1986700000	3919400000	7520100000	9313100	3568400	2729200	3801500000	3.07983e+09	5.20357e+06	591.87	730.557
TcCLB.511231.30	hypothetical protein, conserved	Q4CYN9	2256900	1735700	5969800	996020	1688700	2734100	1965000	5198000	3550900	0	0	0	3320800	2.68879e+06	0	#DIV/0!	#DIV/0!
TcCLB.443971.10	hypothetical protein, conserved (fragment)	Q4CKU2	2977500	0	0	704380	849840	484020	815010	682230	1283700	0	0	0	992500	803197	0	#DIV/0!	#DIV/0!
TcCLB.506569.10	ubiquitin carboxyl-terminal hydrolase, putative	Q4D313	31179000	48647000	42332000	18498000	24258000	19531000	28568000	46016000	60466000	718680	0	0	4.07193e+07	32889500	239560	137.291	169.976
TcCLB.506693.50	ribonuclease inhibitor-like protein, putative	Q4CV63	5349800	2605700	6637400	3972400	4345300	2283300	4275500	2678000	6013800	85759	0	0	4864300	3928050	28586.3	137.41	170.162
TcCLB.506975.40	amidohydrolase, putative	Q4DGW6	113380000	298000000	141160000	62206000	114180000	79118000	103460000	243570000	288430000	668350	112120	0	184180000	148494000	260157	570.787	707.958
TcCLB.509059.20	hypothetical protein, conserved	Q4D949	2174000	3430400	1798600	1390100	1875400	746000	452640	2904300	4562700	0	0	0	2.46767e+06	1.98852e+06	0	#DIV/0!	#DIV/0!
TcCLB.511217.160	WW domain containing protein, putative	Q4DVC4	401040000	516140000	342080000	163200000	298610000	189810000	204170000	576930000	596700000	9247	0	109100	4.19753e+08	3.38237e+08	39449	8574.02	10640.4
TcCLB.511127.110	ATP-dependent protease ATPase subunit HslU2	Q4E408	15186000	17315000	16646000	10261000	11924000	7059500	13702000	16177000	20027000	0	0	0	1.63823e+07	13191750	0	#DIV/0!	#DIV/0!
TcCLB.506503.160	CYTH domain containing protein, putative	Q4DRD0	763630000	1121800000	1207500000	407010000	592890000	536410000	547330000	1209300000	1683400000	1565200	298240	75308	1.03098e+09	829390000	646249	1283.39	1595.32
TcCLB.427789.20	Paraflagellar Rod Proteome Component 9, putative	Q4CPU7	6308500	4355600	13608000	5233900	9000800	5461400	3484600	4699100	11113000	0	0	0	8090700	6498800	0	#DIV/0!	#DIV/0!
TcCLB.510739.19	cystathione gamma lyase, putative (fragment)	Q4CM88	54695000	55975000	76333000	20544000	27242000	29595000	33598000	62621000	126250000	0	0	0	6.23343e+07	49975000	0	#DIV/0!	#DIV/0!
TcCLB.507669.170	WD40/YVTN repeat-like-containing protein	Q4DRV4	13541000	3337500	8156100	10441000	5142600	10545000	3652000	3598900	6741400	222160	0	0	8.34487e+06	6.68682e+06	74053.3	90.2973	112.687
TcCLB.429257.20	cytochrome b5-dependent oleate desaturase	Q4CNT6	3074700	6185400	11350000	14099000	3203700	2583800	2433100	4722100	5972700	0	0	0	6.87003e+06	5502400	0	#DIV/0!	#DIV/0!
TcCLB.504163.60	hypothetical protein, conserved	Q4D4R8	9895400	10140000	13710000	4881900	16249000	8315200	2330600	5188700	17052000	0	0	0	1.12485e+07	9002900	0	#DIV/0!	#DIV/0!
TcCLB.506241.50	hypothetical protein, conserved	Q4DU40	6880300	11406000	12893000	2547600	6571800	9594300	4762700	6720700	19712000	66025	96618	0	10393100	8.31818e+06	54214.3	153.431	191.704
TcCLB.507927.60	DJ-1 family protein, putative	Q4D586	102520000	117550000	110650000	29850000	72821000	53388000	70132000	108290000	194540000	757360	1179500	0	110240000	8.81702e+07	645620	136.567	170.751
TcCLB.505071.90	protein phosphatase 2A, regulatory subunit B, putative	Q4DES0	20704000	35652000	29511000	12308000	13864000	11647000	13170000	28253000	58042000	300590	356390	137620	2.86223e+07	2.28807e+07	264867	86.3856	108.063
TcCLB.504005.60	hypothetical protein, conserved	Q4CY41	7721800	8703600	11144000	2185300	4564200	5693000	8118400	7331500	16114000	0	0	0	9189800	7334400	0	#DIV/0!	#DIV/0!
TcCLB.510053.40	hypothetical protein, conserved	Q4D471	12032000	14733000	6548700	6459900	7299300	6266300	5878700	9651900	17557000	0	0	0	1.11046e+07	8.85218e+06	0	#DIV/0!	#DIV/0!
TcCLB.508547.180	Uncharacterised protein family (UPF0172), putative	Q4DRE9	50925000	150680000	107380000	32659000	64513000	65611000	57157000	114610000	158000000	0	0	0	102995000	8.20917e+07	0	#DIV/0!	#DIV/0!
TcCLB.508347.110	hypothetical protein, conserved	Q4DSX3	233960000	432950000	374930000	140000000	235390000	149860000	125140000	413540000	596370000	0	0	453510	347280000	2.76717e+08	151170	1830.5	2297.28
TcCLB.506945.200	mago nashi-like protein, putative	Q4DX80	8702400	13868000	7113700	4580200	6769500	4115000	3532900	9770300	18463000	141200	105350	0	9894700	7.87182e+06	82183.3	95.7836	120.398
TcCLB.504147.30	Protein of unknown function (DUF2870), putative	Q4DZP1	2305200	20891000	21568000	2849000	12776000	1808200	2828700	29258000	21526000	0	0	0	14921400	1.1841e+07	0	#DIV/0!	#DIV/0!
TcCLB.506943.130	hypothetical protein, conserved	Q4DCN1	18642000	26670000	24332000	18373000	15304000	14022000	0	18534000	44236000	0	0	0	2.32147e+07	18411500	0	#DIV/0!	#DIV/0!
TcCLB.509611.50	hypothetical protein, conserved	Q4DKA1	0	4469100	4676900	1513200	1564700	3504700	3292400	1532200	3094300	0	0	0	3.04867e+06	2.41692e+06	0	#DIV/0!	#DIV/0!
TcCLB.507991.40	hypothetical protein	Q4DJF5	10769000	17359000	13603000	7010400	8235200	7027300	5042200	15273000	23529000	0	0	0	1.39103e+07	1.10195e+07	0	#DIV/0!	#DIV/0!
TcCLB.510661.19	ubiquitin-activating enzyme E1, putative (fragment)	Q4DUI8	2639300	0	5564700	1961500	1833700	0	837140	4269000	4089100	0	0	0	2.73467e+06	2.16507e+06	0	#DIV/0!	#DIV/0!
TcCLB.511807.160	hypothetical protein, conserved	Q4E1C8	54366000	162330000	141150000	36606000	71403000	60906000	38564000	123880000	234050000	286440	1208900	0	119282000	9.42348e+07	498447	189.057	239.307
TcCLB.510293.30	Eukaryotic translation initiation factor 4E type 5, putative	Q4CXN1	35882000	42613000	39271000	14054000	22434000	13959000	26004000	50696000	58234000	116950	288370	220230	3.92553e+07	3.08968e+07	208517	148.174	188.26
TcCLB.508805.100	hypothetical protein, conserved	Q4D5D3	9876100	76268000	35466000	31436000	29596000	6372600	0	43014000	80978000	502280	0	0	40536700	3.18994e+07	167427	190.528	242.116
TcCLB.508479.260	hypothetical protein, conserved	Q4E2J5	2522100	2252000	1575800	1237300	1132100	970210	1559500	1980100	3111000	0	0	0	2.11663e+06	1665035	0	#DIV/0!	#DIV/0!
TcCLB.506359.80	Outer arm dynein light chain 7	Q4D2U6	4295300	2850700	3140000	996230	2281400	924080	2284300	3616100	6067900	0	0	0	3.42867e+06	2.695e+06	0	#DIV/0!	#DIV/0!
TcCLB.509551.130	Uncharacterised conserved protein, putative	Q4DJI7	3973500	5007600	1800200	1245500	1424200	1278100	1078100	1661000	10242000	0	0	0	3.59377e+06	2.82148e+06	0	#DIV/0!	#DIV/0!
TcCLB.509213.120	cytosolic nonspecific dipeptidase, putative	Q4DGX6	657580000	1408600000	844300000	407950000	533960000	435030000	677540000	1190400000	1323700000	3557300	8556300	10390000	970160000	761430000	7501200	101.508	129.334
TcCLB.506511.40	hypothetical protein, conserved	Q4D4Q9	6373100	9811600	4650200	2459500	4527100	3661300	3721500	7170800	11117000	0	0	0	6.94497e+06	5.44287e+06	0	#DIV/0!	#DIV/0!
TcCLB.506937.10	cytosolic malate dehydrogenase, putative	Q4CTR7	2574600	4835200	3423500	0	3365800	1094100	2782500	4737400	4984500	0	0	0	3611100	2.82738e+06	0	#DIV/0!	#DIV/0!
TcCLB.511729.60	MORN repeat-containing protein 1	Q4CVX7	263450000	524970000	10700000	93999000	152330000	907230	160250000	380370000	460290000	0	0	921140	2.66373e+08	2.08024e+08	307047	677.501	867.534
TcCLB.508555.20	hypothetical protein, conserved	Q4D612	42899000	59818000	47347000	21199000	25676000	27972000	32774000	49872000	76842000	229510	350330	0	5.00213e+07	3.90558e+07	193280	202.069	258.802
TcCLB.506925.150	protein phosphatase 2C, putative	Q4E4N2	49869000	81722000	73710000	35393000	62995000	48755000	30023000	62382000	80999000	409170	901990	54630	6.84337e+07	53424500	455263	117.349	150.317
TcCLB.508815.170	ULK family pseudokinase, putative	Q4DMI7	3791100	3219500	2620200	551770	2359900	532070	1598100	4718900	5263500	0	0	0	3.21027e+06	2504040	0	#DIV/0!	#DIV/0!
TcCLB.504043.10	General negative regulator of transcription subunit 5	Q4CLL9	4928100000	11732000000	3332300000	1215500000	4570000000	2639900000	3505100000	9599200000	9621200000	7243700	8050400	9473100	6.66413e+09	5.19182e+09	8.25573e+06	628.874	807.213
TcCLB.506167.40	proteasome subunit alpha type-1, putative	Q4D5X3	3304700	4684500	6869200	1263300	1825000	3755700	2157700	2723000	11419000	0	0	0	4952800	3.85728e+06	0	#DIV/0!	#DIV/0!
TcCLB.507017.30	hypothetical protein, conserved	Q4DFE3	727440000	1124400000	762250000	447130000	554750000	364690000	558200000	1007300000	1138000000	0	0	0	8.71363e+08	678345000	0	#DIV/0!	#DIV/0!
TcCLB.503415.40	hypothetical protein	Q4D314	1477100	4167500	3154700	657810	827690	4337800	0	2975500	4882500	0	0	0	2933100	2.28022e+06	0	#DIV/0!	#DIV/0!
TcCLB.508799.240	metallo-peptidase, Clan MF, Family M17	Q4DZJ3	34520000	48981000	50192000	9244700	29607000	26500000	15169000	52218000	75108000	0	1144700	90388	4.45643e+07	3.46411e+07	411696	84.1425	108.246
TcCLB.510303.180	Domain of unknown function (DUF3883), putative	Q4DZ04	3252400	5082000	2213300	1562000	3013800	4081300	593750	3260700	3863900	0	0	0	3515900	2.72924e+06	0	#DIV/0!	#DIV/0!
TcCLB.508491.9	hypothetical protein, conserved	Q4CLH0	4375300	6567200	6624000	1697200	3924300	2017000	1250600	10763000	7586800	0	0	0	5855500	4.53982e+06	0	#DIV/0!	#DIV/0!
TcCLB.506977.90	proteasome regulatory non-ATP-ase subunit 5, putative	Q4DBY0	92617000	216920000	103710000	50386000	113660000	64495000	78514000	188340000	145330000	136590	0	0	137749000	106787500	45530	2345.43	3025.46
TcCLB.511287.64	Rtf2 RING-finger, putative	Q4DJ05	15133000	51355000	32689000	10378000	17486000	15719000	13141000	43007000	54017000	46840	0	0	33059000	2.56247e+07	15613.3	1641.2	2117.36
TcCLB.509941.110	condensin subunit 1, putative	Q4DKB2	2298300	2213600	1076400	570020	761080	1195200	604750	3905800	1619500	0	0	0	1.86277e+06	1442725	0	#DIV/0!	#DIV/0!
TcCLB.510431.330	hypothetical protein, conserved	Q4DXW0	28143000	40121000	43117000	13810000	28064000	19788000	17509000	44191000	49109000	105610	0	0	37127000	2.87452e+07	35203.3	816.547	1054.64
TcCLB.511541.40	hypothetical protein, conserved	Q4D4K6	8748200	17956000	6795400	2896200	1427300	3062600	35447000	7212900	1820400	0	0	0	1.11665e+07	8644400	0	#DIV/0!	#DIV/0!
TcCLB.511859.70	Dpy-30 motif containing protein, putative	Q4DLQ5	606590	0	5471500	2001700	3161600	2196300	2037900	0	0	0	0	0	2026030	1566250	0	#DIV/0!	#DIV/0!
TcCLB.508373.20	dihydroorotase, putative	Q4CSV8	6440900	12044000	9012800	3810100	5116700	4958600	6893100	11488000	10222000	0	63051	0	9165900	7.08142e+06	21017	336.938	436.118
TcCLB.503939.80	prolyl-tRNA synthetase, putative	Q4DLK5	175610000	351440000	243770000	115430000	135830000	90125000	128040000	324300000	396390000	474260	1995400	43164	256940000	198352500	837608	236.808	306.754
TcCLB.506559.280	hypothetical protein, conserved	Q4E5A2	11803000	24708000	16258000	5715900	9193700	15645000	8366800	17489000	25023000	0	0	0	1.75897e+07	1.35722e+07	0	#DIV/0!	#DIV/0!
TcCLB.503841.20	AMP-activated protein kinase, gamma regulatory subunit	Q4D085	75468000	95255000	90315000	35854000	67354000	40841000	57538000	78774000	121450000	21710	106140	27175	8.70127e+07	66968500	51675	1295.96	1683.84
TcCLB.511463.20	AMP-activated protein kinase, gamma regulatory subunit	Q4CN56	8470100	12621000	13140000	4323800	4449600	4090500	5763100	15014000	19013000	32629	98495	0	1.14104e+07	8.77567e+06	43708	200.779	261.059
TcCLB.511249.10	ADP/ATP mitochondrial carrier protein, putative	Q4DDY8	1989800	0	1971200	0	0	1163900	1394200	1716800	1814800	0	0	0	1.32033e+06	1014950	0	#DIV/0!	#DIV/0!
TcCLB.503619.25	hypothetical protein, conserved	Q4CQH3	29846000	27951000	35941000	7769900	10095000	34499000	5816000	39309000	46380000	32758	0	0	31246000	23978150	10919.3	2195.94	2861.53
TcCLB.506577.60	hypothetical protein, conserved	Q4DR86	1163200	3677300	942300	902270	1832900	1338600	588460	1781300	2400400	0	0	0	1927600	1.47399e+06	0	#DIV/0!	#DIV/0!
TcCLB.503929.10	V-type ATPase, A subunit, putative	Q4CZX4	3762700	8726700	7234400	1418700	4049000	3108200	2064200	9236800	10252000	54373	129570	0	6574600	5.02148e+06	61314.3	81.8974	107.228
TcCLB.506621.60	acyl-CoA binding protein, putative	Q4D6V1	199560000	344120000	241230000	88521000	141560000	81966000	144770000	399500000	341050000	675200	754070	265350	2.61637e+08	1.99561e+08	564873	353.285	463.178
TcCLB.507079.30	multidrug resistance protein E, putative	Q4CU53	9753900	48156000	21235000	12672000	36802000	8411100	7117800	24777000	30877000	0	253010	218250	2.63816e+07	2.01095e+07	157087	128.015	167.943
TcCLB.503681.9	hypothetical protein, conserved	Q4CR94	30405000	41745000	5336000	13745000	18927000	8967300	14637000	25906000	35837000	240850	200340	198780	2.58287e+07	1.96699e+07	213323	92.2069	121.078
TcCLB.509829.9	retrotransposon hot spot (RHS) protein, putative (fragment)	Q4CLQ6	2654700	5003500	2752100	1395800	2208900	0	2673500	3765100	5810700	0	0	0	3470100	2.64233e+06	0	#DIV/0!	#DIV/0!
TcCLB.504057.11	phospholipid-translocating ATPase, putative	Q4DSF6	47178000	76515000	9762300	15769000	30205000	20231000	10370000	62904000	63498000	0	73603	0	44485100	33829500	24534.3	1378.86	1813.18
TcCLB.508693.170	Programmed cell death protein 2, C-terminal putative domain containing protein, putative	Q4DTU9	18934000	40453000	49037000	9027900	25555000	26510000	4917400	37165000	61648000	0	0	0	3.61413e+07	27470550	0	#DIV/0!	#DIV/0!
TcCLB.510519.20	hypothetical protein, conserved	Q4DEB4	21933000	19647000	22604000	12596000	15486000	9111100	16281000	19688000	24314000	380980	212230	0	2.13947e+07	1.6246e+07	197737	82.1599	108.198
TcCLB.511157.9	neurobeachin/beige protein, putative (fragment)	Q4CMM6	1959100	9596800	0	0	3269400	994930	1808400	4921700	6542400	0	0	0	3.85197e+06	2922805	0	#DIV/0!	#DIV/0!
TcCLB.508601.119	ribose 5-phosphate isomerase, putative	Q4DBP9	170560000	253980000	182470000	81062000	116420000	89157000	106670000	254460000	273290000	203820	416930	0	2.02337e+08	1.5351e+08	206917	741.892	977.865
TcCLB.504125.60	Kinesin-13 3, putative	Q4DFR8	315110000	593140000	342700000	128370000	215490000	134950000	228160000	480600000	705740000	1102000	3017400	1141100	4.16983e+08	3.15552e+08	1753500	179.955	237.801
TcCLB.506855.180	adenylate kinase, putative	Q4E1S6	129090000	91497000	117030000	28421000	63800000	30959000	74739000	98492000	213310000	610400	0	0	112539000	84953500	203467	417.53	553.108
TcCLB.510741.10	cystathione gamma lyase, putative	Q4DRM4	521200	9645900	2830300	4277100	0	326740	602050	3045300	11270000	0	0	0	4.33247e+06	3.25353e+06	0	#DIV/0!	#DIV/0!
TcCLB.507511.30	RNA capping enzyme, cytoplasmic	Q4D3H7	11565000	23821000	19472000	8026900	10961000	7308000	9383900	12061000	34589000	56331	87642	0	18286000	1.37216e+07	47991	285.921	381.03
TcCLB.506177.30	U-box domain containing protein, putative	Q4DHT9	17227000	28419000	21253000	14298000	13664000	10557000	10072000	25454000	26245000	0	0	0	2.22997e+07	16715000	0	#DIV/0!	#DIV/0!
TcCLB.507925.40	pyridoxal kinase, putative	Q4D360	760530000	1977100000	2312700000	839510000	856320000	532830000	752450000	1837300000	2749200000	547540	360290	0	1.68344e+09	1.26127e+09	302610	4167.97	5563.08
TcCLB.510609.20	hypothetical protein, conserved	Q4DJN0	4343400	38065000	7903200	2105500	2779600	532240	1919700	37242000	30762000	0	0	0	1.67705e+07	12556840	0	#DIV/0!	#DIV/0!
TcCLB.509203.79	translation initiation factor EIF-2B subunit, putative (fragment)	Q4D8L3	741430	4052800	1272400	1227200	0	2141300	695530	1787300	3212800	0	0	0	2022210	1.51069e+06	0	#DIV/0!	#DIV/0!
TcCLB.508153.960	hypothetical protein, conserved	Q4E601	19143000	46387000	19469000	9231800	20105000	9111200	16239000	39610000	32526000	0	0	0	28333000	2.11372e+07	0	#DIV/0!	#DIV/0!
TcCLB.508637.150	ribonuclease L inhibitor, putative	Q4DLI2	174110000	321610000	253140000	99471000	155380000	131340000	97245000	238470000	394430000	2202600	2741400	617110	249620000	186056000	1.8537e+06	100.37	134.66
TcCLB.506275.80	TatD related DNase, putative	Q4D723	2397300	2048300	4009900	1022500	2242100	1586600	0	1795200	5930700	0	0	0	2818500	2.09618e+06	0	#DIV/0!	#DIV/0!
TcCLB.509733.120	hypothetical protein, conserved	Q4DWC1	1877500	270410	4418600	2488400	443680	1378300	1406800	1227000	2814500	0	0	0	2.18884e+06	1.62645e+06	0	#DIV/0!	#DIV/0!
TcCLB.504231.20	Dyggve-Melchior-Clausen syndrome protein, putative	Q4CSH4	2843100	11296000	1262100	2605400	1062200	573660	2158100	14121000	2360100	0	0	0	5.13373e+06	3813410	0	#DIV/0!	#DIV/0!
TcCLB.510351.70	hypothetical protein, conserved	Q4D8Z3	30161000	98302000	72692000	9290100	40235000	28894000	11112000	71150000	137720000	36819	0	0	6.70517e+07	4.97335e+07	12273	4052.27	5463.35
TcCLB.511301.110	inosine-5'-monophosphate dehydrogenase, putative	Q4DM82	174180000	337170000	218910000	90471000	151850000	80620000	126780000	325460000	308050000	208790	277980	0	243420000	180538500	162257	1112.67	1500.22
TcCLB.506895.20	BSD domain containing protein, putative	Q4D270	25852000	49869000	42948000	18490000	21346000	10452000	16150000	43650000	65839000	0	0	239730	3.95563e+07	2.93212e+07	79910	366.927	495.011
TcCLB.509747.50	hypothetical protein, conserved	Q4DD78	104710000	164080000	150780000	31023000	96478000	51142000	52344000	142300000	248660000	0	0	0	1.39857e+08	1.03658e+08	0	#DIV/0!	#DIV/0!
TcCLB.506297.300	eukaryotic release factor 3, putative	Q4E0N9	438000000	809510000	779060000	338670000	489850000	352600000	245290000	657280000	915510000	736300	1158500	3223900	6.75523e+08	4.99867e+08	1.70623e+06	292.965	395.915
TcCLB.509065.20	mitogen-activated protein kinase 5, putative	Q4DHF7	3362000	6959500	5439300	2615300	3362500	0	2887400	6763800	7690400	0	0	0	5253600	3.88657e+06	0	#DIV/0!	#DIV/0!
TcCLB.506925.190	prefoldin subunit, putative	Q4E4M8	13446000	18097000	18455000	5686400	10522000	7622200	6481900	16956000	26639000	0	0	0	16666000	1.23179e+07	0	#DIV/0!	#DIV/0!
TcCLB.506885.413	glyceraldehyde-3-phosphate dehydrogenase, putative	Q4E4F8	17705000	20085000	15722000	20304000	14254000	6964400	25394000	5055800	6822300	0	0	0	1.78373e+07	1.31324e+07	0	#DIV/0!	#DIV/0!
TcCLB.511283.90	N-myristoyl transferase, putative	Q4E2V2	1277000	7652500	5490500	1916700	1306500	2861300	0	6038600	9098900	0	0	0	4.80667e+06	3537000	0	#DIV/0!	#DIV/0!
TcCLB.511863.20	hypothetical protein, conserved	Q4CVP6	1387800000	2695000000	3374500000	741190000	1495500000	1322400000	1024900000	2519200000	3869300000	2232800	859670	1192800	2.48577e+09	1.82875e+09	1.42842e+06	1280.26	1740.22
TcCLB.510901.100	DNA topoisomerase III, putative	Q4DXC5	3549700	9356600	7859000	2704100	4294400	3700800	2228200	10961000	6620400	0	0	0	6.92177e+06	5.08482e+06	0	#DIV/0!	#DIV/0!
TcCLB.511871.110	hypothetical protein, conserved	Q4DK58	375150000	786690000	936640000	271790000	443750000	335900000	310350000	593100000	1125700000	756830	262380	0	6.99493e+08	5.13432e+08	339737	1511.26	2058.93
TcCLB.506859.240	hypothetical protein, conserved	Q4DVF5	3695300	2940500	2228600	3424600	2044200	2185200	1331600	0	4014400	0	0	0	2954800	2.16667e+06	0	#DIV/0!	#DIV/0!
TcCLB.509601.120	GAF domain/TIP41-like family, putative	Q4DK73	580160000	421890000	522190000	138890000	215430000	196590000	263950000	428580000	991330000	1659200	1499500	181260	508080000	3.72462e+08	1113320	334.55	456.365
TcCLB.508737.70	cytochrome b5-dependent oleate desaturase	Q4DTH7	23380000	19371000	33949000	23329000	9748800	8957500	12700000	24500000	33115000	361130	185660	0	2.55667e+07	18725050	182263	102.736	140.273
TcCLB.507641.170	CBF/Mak21 family, putative	Q4DYQ8	2398400	4450500	3329400	1896900	3017300	1957000	0	3771600	4257600	0	0	0	3.39277e+06	2483400	0	#DIV/0!	#DIV/0!
TcCLB.506405.120	V-type ATPase, A subunit, putative	Q4DED4	376510000	535740000	418560000	187460000	324090000	180270000	218500000	632600000	402900000	1424800	2641800	451820	4.43603e+08	3.24303e+08	1506140	215.321	294.53
TcCLB.506301.11	heat shock protein, putative (fragment)	Q4D0L7	2834500	0	3351300	1950400	1363400	742430	1179400	1741000	2051100	0	0	0	2.06193e+06	1.50462e+06	0	#DIV/0!	#DIV/0!
TcCLB.509179.40	hypothetical protein, conserved	Q4DQ01	26679000	52661000	27452000	7153200	55922000	22683000	9600100	21762000	38708000	0	0	0	3.55973e+07	2.59714e+07	0	#DIV/0!	#DIV/0!
TcCLB.503581.20	peptidyl-prolyl cis-trans isomerase, putative	Q4CU58	768420	869530	1479200	911390	991330	0	1016200	0	1624600	0	0	0	1039050	757253	0	#DIV/0!	#DIV/0!
TcCLB.509715.80	VRR-NUC domain containing protein, putative	Q4DGE8	9003200	14288000	14617000	5765600	6086300	4827400	8309300	13764000	16484000	0	0	0	1.26361e+07	9206100	0	#DIV/0!	#DIV/0!
TcCLB.508175.110	Putative Phosphatase/Protein of unknown function DUF89, putative	Q4E2Y3	54547000	130310000	69180000	43363000	62166000	37639000	29990000	85242000	111380000	596480	357320	65711	84679000	61630000	339837	181.352	249.175
TcCLB.507081.30	translation elongation factor EF-2, putative	Q4DGU6	0	2761500	6951100	1741300	3236000	410980	1634500	2006800	5106700	0	0	0	3.23753e+06	2.35605e+06	0	#DIV/0!	#DIV/0!
TcCLB.508349.10	hypothetical protein, conserved	Q4CXT6	1464000	2785600	3472400	1013500	1746000	1110600	1698900	2451300	3213700	0	0	0	2574000	1.87233e+06	0	#DIV/0!	#DIV/0!
TcCLB.503631.9	hypothetical protein, conserved	Q4CM72	156150000	371930000	255130000	63767000	157240000	145700000	75323000	224220000	472460000	0	0	0	261070000	189785000	0	#DIV/0!	#DIV/0!
TcCLB.507515.10	glutathione peroxidase-like protein, putative	Q4DJ86	3910200	15035000	6819100	0	6444200	4716200	1048000	10626000	14623000	0	0	0	8588100	6242900	0	#DIV/0!	#DIV/0!
TcCLB.506941.220	Present in the outer mitochondrial membrane proteome 31	Q4DXH5	8931600	0	4357200	7287900	1411600	1808600	2265900	2216100	4296000	0	0	0	4429600	3214350	0	#DIV/0!	#DIV/0!
TcCLB.504079.6	selenophosphate synthetase, putative	Q4CNK4	31387000	51096000	37789000	13887000	21503000	9601100	23618000	47095000	58682000	0	539130	0	4.00907e+07	29064350	179710	161.729	223.085
TcCLB.511261.20	chaperone DNAJ protein, putative	Q4DL28	7189800	15675000	8391200	3625600	6495200	2056300	1401400	12517000	19179000	0	181130	0	1.04187e+07	7545750	60376.7	124.978	172.561
TcCLB.511319.10	Probable N6-adenine methyltransferase, putative	Q4CU88	675270000	1168800000	640480000	10018000	480430000	541140000	392790000	1127700000	1046500000	0	0	0	8.28183e+08	599763000	0	#DIV/0!	#DIV/0!
TcCLB.504635.10	hypothetical protein	Q4CRI9	8165800	4623600	3666600	3510200	0	2880700	3939700	2830200	10672000	0	0	0	5.48533e+06	3.97213e+06	0	#DIV/0!	#DIV/0!
TcCLB.506777.80	seryl-tRNA synthetase	Q4DC68	78120000	172310000	180060000	72282000	81934000	41215000	43802000	204030000	179880000	0	245690	95965	1.43497e+08	1.03857e+08	113885	911.948	1260.01
TcCLB.508927.20	glycosomal transporter (GAT1), putative	Q4CR06	7367400	5279000	4572300	3883500	7064000	818050	4317700	5547200	3243800	0	0	0	5.73957e+06	4.14571e+06	0	#DIV/0!	#DIV/0!
TcCLB.506635.60	pyroglutamyl-peptidase I, putative	Q4DIQ6	2391600	5740200	3540600	808650	3206900	736260	2089600	4570000	5449800	0	0	0	3890800	2.8102e+06	0	#DIV/0!	#DIV/0!
TcCLB.503583.80	kinetoplastid-specific dual specificity phosphatase, putative	Q4D687	1846300	3779000	3701300	911780	3496800	0	1785400	0	7270800	0	0	0	3.10887e+06	2244130	0	#DIV/0!	#DIV/0!
TcCLB.509073.10	hypothetical protein, conserved	Q4DCS9	1151600	1049000	2813200	1212600	794130	1492800	1109900	1388900	1232800	0	0	0	1.67127e+06	1.20519e+06	0	#DIV/0!	#DIV/0!
TcCLB.508297.61	choline ethanolamine kinase, putative	Q4D3C5	109690000	243010000	26913000	26702000	68674000	68920000	46633000	139140000	197230000	0	0	309940	1.26538e+08	91216500	103313	882.911	1224.8
TcCLB.506205.20	hypothetical protein	Q4CU02	59306000	187050000	139210000	36465000	62885000	46481000	61065000	133270000	215330000	0	0	0	128522000	9.25827e+07	0	#DIV/0!	#DIV/0!
TcCLB.508457.10	Kinesin-13 6, putative	Q4CS28	8314600	8102700	8460800	8501500	3376100	3742000	1986700	6853400	11365000	0	0	0	8292700	5.97078e+06	0	#DIV/0!	#DIV/0!
TcCLB.511303.34	Macro domain containing protein, putative	Q4DSL4	55714000	78348000	48580000	22422000	23239000	27967000	68211000	56322000	64592000	928330	392040	90472	6.08807e+07	4.37922e+07	470281	93.1192	129.456
TcCLB.506229.10	Mitogen-activated protein kinase 10, putative	Q4D4Q4	64734000	105200000	102360000	22541000	40723000	29358000	16215000	168910000	113310000	79270	0	0	9.07647e+07	6.51762e+07	26423.3	2466.61	3435.02
TcCLB.510431.40	metallo- peptidase, Clan M- Family M48	Q4DXY8	5880300	5248000	4523900	7530400	5051100	1657800	3028600	1110600	4083100	0	77099	0	5217400	3743600	25699.7	145.667	203.014
TcCLB.506797.120	hypothetical protein, conserved	Q4DA03	9320000	38371000	66713000	2320400	17222000	18538000	4955900	37777000	83289000	0	169390	45721	3.81347e+07	2.73504e+07	71703.7	381.436	531.837
TcCLB.507221.30	hypothetical protein, conserved	Q4D3V6	182750000	200230000	240370000	112590000	70053000	138020000	162530000	167280000	242760000	0	0	0	2.07783e+08	1.48872e+08	0	#DIV/0!	#DIV/0!
TcCLB.509429.230	hypothetical protein, conserved	Q4E0K6	27412000	44481000	21319000	6686700	15792000	9483200	18896000	37134000	45452000	0	118120	0	3.10707e+07	22240650	39373.3	564.866	789.13
TcCLB.508897.30	ABC transport system ATP-binding protein, putative	Q4D939	577570000	944520000	507130000	218500000	507210000	254510000	428180000	637350000	859100000	987690	587610	753520	6.76407e+08	4.84142e+08	776273	623.674	871.351
TcCLB.510001.59	Ankyrin repeats (3 copies), putative	Q4CY83	225140000	329070000	271990000	88683000	118890000	115990000	140100000	387540000	331220000	580580	173110	0	275400000	197070500	251230	784.423	1096.21
TcCLB.511479.30	hypothetical protein, conserved	Q4CQG9	129000000	180150000	279280000	99619000	83631000	111930000	44287000	222000000	280510000	0	0	0	1.96143e+08	140329500	0	#DIV/0!	#DIV/0!
TcCLB.508045.90	oxidoreductase, putative	Q4DIN7	91484000	147130000	103000000	36955000	69867000	32693000	82943000	139830000	126420000	0	0	0	1.13871e+08	8.14513e+07	0	#DIV/0!	#DIV/0!
TcCLB.505977.26	60S acidic ribosomal protein P2, putative	Q4CSS8	17660000	25013000	31065000	8575500	14469000	12943000	10302000	23109000	36085000	0	201970	0	2.45793e+07	1.75806e+07	67323.3	261.137	365.094
TcCLB.508355.350	hypothetical protein, conserved	Q4E394	40870000	50802000	144230000	52185000	56076000	58497000	28566000	55372000	86526000	0	0	0	78634000	5.62037e+07	0	#DIV/0!	#DIV/0!
TcCLB.506481.20	hypothetical protein, conserved	Q4CZY9	125340000	188280000	163180000	70362000	59587000	90608000	67621000	164930000	228300000	1519300	1494300	467510	1.58933e+08	113568000	1160370	97.8722	136.968
TcCLB.506441.10	hypothetical protein, conserved	Q4CSI3	2617100	2531700	4211900	1627900	2011700	1291100	1981000	1194200	5267200	0	0	0	3.12023e+06	2228850	0	#DIV/0!	#DIV/0!
TcCLB.504045.30	hypothetical protein	Q4D9T3	2477000	3250200	1738100	2202000	1100500	2642200	0	3546400	1164900	0	0	0	2.48843e+06	1776000	0	#DIV/0!	#DIV/0!
TcCLB.506725.30	Dopey, N-terminal, putative	Q4D964	9119000	17538000	4688100	2412800	7118400	4601300	5475700	11633000	13386000	103320	0	0	1.04484e+07	7.43787e+06	34440	215.966	303.379
TcCLB.507559.80	deoxyribose-phosphate aldolase, putative	Q4DAG5	178770000	159960000	116490000	55704000	66217000	59519000	54319000	131850000	280220000	0	0	0	151740000	107971500	0	#DIV/0!	#DIV/0!
TcCLB.509167.190	STE/STE11 serine/threonine-protein kinase, putative	Q4DQP8	4922600	42935000	3110700	13100000	2290900	8689200	1198200	21524000	25728000	201460	0	0	1.69894e+07	1.20884e+07	67153.3	180.012	252.995
TcCLB.504179.60	Cullin binding, putative	Q4D2C3	3163500	8347500	7950100	2569500	2416100	2277300	804270	5656500	13946000	0	0	0	6.48703e+06	4.61161e+06	0	#DIV/0!	#DIV/0!
TcCLB.510723.20	hypothetical protein	Q4CPC2	23448000	43549000	2774800	5481900	10043000	6258500	10545000	29487000	37265000	0	0	0	2.32573e+07	16513400	0	#DIV/0!	#DIV/0!
TcCLB.511649.80	myosin heavy chain, putative	Q4DL09	1401200	72627000	18378000	8999200	35866000	818870	32736000	0	52616000	0	0	0	3.08021e+07	21839345	0	#DIV/0!	#DIV/0!
TcCLB.509319.90	trypanothione synthetase	Q9GT49	89908000	353990000	384570000	122100000	142330000	106360000	60072000	312780000	431150000	202240	249860	0	276156000	1.95799e+08	150700	1299.26	1832.49
TcCLB.511001.30	hypothetical protein, conserved	Q4DZ40	2451700	793720	845670	1779400	657470	772530	1307100	0	1284200	0	0	0	1.3637e+06	966783	0	#DIV/0!	#DIV/0!
TcCLB.504255.50	hypothetical protein, conserved	Q4CV74	38289000	75836000	54789000	22421000	37258000	25888000	18708000	55098000	79852000	0	0	0	5.63047e+07	3.98708e+07	0	#DIV/0!	#DIV/0!
TcCLB.510617.10	Got1/Sft2-like family, putative	Q4CM78	2023400	3584200	2902200	1290100	1444100	1670100	1215400	3107600	3312400	0	0	0	2836600	2.00662e+06	0	#DIV/0!	#DIV/0!
TcCLB.510225.40	hypothetical protein, conserved	Q4CXU6	137370000	223560000	98527000	48698000	116650000	72034000	78207000	145340000	187590000	0	0	0	1.53152e+08	108086500	0	#DIV/0!	#DIV/0!
TcCLB.511517.60	C-1-tetrahydrofolate synthase, cytoplasmic, putative	Q4DMU5	24385000	26892000	66191000	22469000	33812000	22303000	13576000	32689000	40954000	0	0	0	39156000	2.76338e+07	0	#DIV/0!	#DIV/0!
TcCLB.505183.120	aldo/keto reductase, putative	Q4DJ59	3662700	5232900	4532600	1841400	2207200	1460900	2744000	5552600	5131600	0	0	0	4.47607e+06	3.15628e+06	0	#DIV/0!	#DIV/0!
TcCLB.510963.50	6-phosphofructo-2-kinase/fructose-2,6-bisphosphatas, putative	Q4D3T5	13410000	16938000	17549000	5441900	7444000	4035900	6656900	23102000	20817000	62920	0	0	1.59657e+07	1.12496e+07	20973.3	536.377	761.236
TcCLB.508409.60	hypothetical protein, conserved	Q4DWT8	2816000	7914800	9991900	1971500	2040800	1580400	1387700	5185800	16935000	0	0	0	6.90757e+06	4850200	0	#DIV/0!	#DIV/0!
TcCLB.509733.80	hypothetical protein, conserved	Q4DWC6	4286400	7661500	9507300	3797800	4464100	3761900	3986600	5694300	8408600	0	0	0	7.15173e+06	5.01888e+06	0	#DIV/0!	#DIV/0!
TcCLB.508731.60	adenylosuccinate synthetase, putative	Q4CWX1	5524400	16045000	0	2484000	4582400	3045000	3271200	6639000	10221000	0	0	0	7189800	5.04043e+06	0	#DIV/0!	#DIV/0!
TcCLB.511491.100	phosphatase 2C, putative	Q4DHP0	2109000	2602400	2944800	0	1385900	1385600	1911100	2737800	3313400	0	0	0	2.55207e+06	1.78897e+06	0	#DIV/0!	#DIV/0!
TcCLB.506859.49	hypothetical protein, conserved	Q4DVG9	19208000	28833000	20135000	4757700	12090000	10121000	10573000	29228000	28787000	0	0	0	2.27253e+07	1.59261e+07	0	#DIV/0!	#DIV/0!
TcCLB.507807.20	hypothetical protein, conserved	Q4CY32	69628000	171200000	151200000	38372000	83271000	61342000	40440000	145830000	179180000	18037	159670	0	130676000	9.14058e+07	59235.7	1543.09	2206.04
TcCLB.509177.40	Organic solute transport protein 1, putative	Q4CXU0	78438000	87011000	100250000	39221000	62556000	51572000	21942000	107440000	88308000	176840	440420	0	8.85663e+07	6.18398e+07	205753	300.553	430.449
TcCLB.511557.29	hypothetical protein	Q4D6G9	93708000	9682800	12602000	13641000	20346000	14606000	27106000	39604000	46388000	0	158230	0	3.86643e+07	26948500	52743.3	510.937	733.065
TcCLB.506605.80	PX domain containing protein, putative	Q4DUX3	13828000	23272000	23548000	7883000	11856000	7884000	8692000	21771000	26406000	98541	127490	0	20216000	14082000	75343.7	186.904	268.317
TcCLB.507681.180	hypothetical protein, conserved	Q4DW36	40651000	67301000	36218000	20152000	24710000	14093000	25950000	48034000	67843000	564440	616600	0	4.80567e+07	3.34637e+07	393680	85.0022	122.07
TcCLB.507483.50	calmodulin	Q4D137	457480000	659510000	640340000	198770000	271850000	132470000	314970000	568010000	959300000	637810	297660	2428900	5.85777e+08	4.07562e+08	1.12146e+06	363.422	522.336
TcCLB.506625.220	hypothetical protein, conserved	Q4DUC0	8577000	5740100	14090000	2863700	2505500	1789900	7926100	6634000	17805000	0	0	0	9.46903e+06	6.58737e+06	0	#DIV/0!	#DIV/0!
TcCLB.510761.22	hypothetical protein, conserved	Q4DG43	45375	5859900	6538500	1081200	3266800	2926800	854850	3263000	5902200	0	54202	0	4147925	2882475	18067.3	159.541	229.581
TcCLB.507063.180	chaperone protein DnaJ, putative	Q4E014	9580300	19104000	15649000	5516700	7394900	6154000	4437200	15176000	22919000	0	0	0	1.47778e+07	10266300	0	#DIV/0!	#DIV/0!
TcCLB.506389.50	hypothetical protein, conserved	Q4D2S8	25879000	39530000	23294000	9722900	17195000	8389300	19793000	36181000	31913000	509610	0	0	2.95677e+07	2.05324e+07	169870	120.871	174.061
TcCLB.510241.70	heat shock protein, putative	Q4DD48	21489000	22877000	21122000	1224300	2042600	24447000	3178900	19903000	40010000	0	0	0	2.18293e+07	15134300	0	#DIV/0!	#DIV/0!
TcCLB.504867.99	hypothetical protein, conserved	Q4DEH6	57213000	120680000	28006000	19993000	38574000	21589000	37977000	71863000	94927000	409100	0	367120	68633000	4.74872e+07	258740	183.532	265.259
TcCLB.503777.19	phosphoribosylpyrophosphate synthetase, putative	Q4CP39	2628900	5005700	2621500	1783000	3086000	1939700	1065300	3444200	2873300	0	0	0	3418700	2365250	0	#DIV/0!	#DIV/0!
TcCLB.506265.60	hypothetical protein, conserved	Q4DT20	16249000	13458000	3529700	5087600	8997700	5304400	4249800	12624000	9722800	158060	0	0	11078900	7.66438e+06	52686.7	145.471	210.279
TcCLB.509719.9	N-acetyltransferase complex ARD1 subunit, putative (fragment)	Q4D7K3	1862500	5450300	3955000	1038000	1349200	646770	1891500	4853400	5786400	0	0	0	3.75593e+06	2.59421e+06	0	#DIV/0!	#DIV/0!
TcCLB.509979.10	hypothetical protein, conserved	Q4E2E9	43707000	59232000	50365000	14282000	13615000	19051000	16055000	71357000	77289000	0	0	0	5.11013e+07	3.52748e+07	0	#DIV/0!	#DIV/0!
TcCLB.508173.40	mercaptopyruvate sulfurtransferase, putative	Q4DV84	20039000	28533000	23570000	12319000	6322000	15879000	10591000	26712000	27764000	566630	0	0	2.40473e+07	1.65978e+07	188877	87.8766	127.318
TcCLB.412943.9	DnaJ domain containing protein, putative	Q4CKQ7	3808000	5274000	2562500	2891500	3179200	1885800	1595100	2639600	3881800	0	0	0	3881500	2.67883e+06	0	#DIV/0!	#DIV/0!
TcCLB.511717.90	phosphomannose isomerase, putative	Q4DJV2	47977000	54661000	31554000	9054800	29948000	15307000	10577000	55134000	65047000	47809	0	0	4.47307e+07	3.08446e+07	15936.3	1935.49	2806.84
TcCLB.507005.70	pre-rRNA-processing protein PNO1, putative	Q4D2P8	10119000	18366000	23490000	5385500	13328000	5562200	7726100	11305000	28330000	0	164540	0	17325000	1.19395e+07	54846.7	217.688	315.881
TcCLB.509029.150	hypothetical protein, conserved	Q4DL49	9922900	27545000	9902900	4175300	6938600	3613500	4676700	19729000	26120000	0	0	52452	1.57903e+07	1.08755e+07	17484	622.027	903.127
TcCLB.506733.90	hypothetical protein, conserved	Q4DIH3	64029000	70298000	58238000	17260000	20795000	19485000	30533000	77601000	99419000	0	210530	0	6.41883e+07	4.41822e+07	70176.7	629.585	914.668
TcCLB.503865.20	hypothetical protein, conserved	Q4D6C0	4499900	8838000	2198900	2353700	3097600	2035300	2278700	4545500	7069300	0	104900	0	5.17893e+06	3563350	34966.7	101.907	148.111
TcCLB.506743.200	3-Beta-hydroxysteroid-delta(8), delta(7)-isomerase, putative	Q4DPN5	1825200	1916200	1575200	919460	1013500	777440	739170	1780700	2070300	0	37360	0	1772200	1.21676e+06	12453.3	97.7057	142.307
TcCLB.506509.50	hypothetical protein, conserved	Q4CY66	6657900	22601000	17327000	5678400	7629700	7519900	3958100	11159000	27923000	0	0	0	1.55286e+07	1.06447e+07	0	#DIV/0!	#DIV/0!
TcCLB.504071.100	N-acetyltransferase B complex (NatB) non catalytic subunit, putative	Q4D750	3263700	5538200	6416100	1290900	2106000	2542700	3026300	7141100	4754400	0	0	0	5.07267e+06	3476900	0	#DIV/0!	#DIV/0!
TcCLB.510187.480	phosphomannomutase, putative	Q4E4A3	31355000	51479000	37703000	2667500	28928000	16373000	29022000	35454000	52733000	0	0	0	40179000	2.75296e+07	0	#DIV/0!	#DIV/0!
TcCLB.511423.160	RWD domain-containing protein	Q4DGH6	43652000	88272000	106510000	20646000	50035000	28355000	30204000	64577000	132720000	0	0	0	79478000	5.44228e+07	0	#DIV/0!	#DIV/0!
TcCLB.511523.20	hypothetical protein, conserved	Q4D4V4	22179000	13039000	22663000	8768100	12380000	8677300	11931000	13228000	24275000	0	0	0	1.92937e+07	13209900	0	#DIV/0!	#DIV/0!
TcCLB.511163.30	NGG1 interacting factor 3, putative	Q4CW43	18602000	20973000	9994800	7068000	8810200	4209300	8869700	18237000	20640000	0	0	0	1.65233e+07	11305700	0	#DIV/0!	#DIV/0!
TcCLB.508405.30	Suppressor of G2 allele of SKP1, putative	Q4D5H3	16764000	28295000	21076000	3876400	7238200	6541900	5354700	26987000	40416000	0	0	0	22045000	1.5069e+07	0	#DIV/0!	#DIV/0!
TcCLB.506485.80	oxidoreductase, putative	Q4DAS0	617110000	747800000	667150000	213510000	486800000	301970000	275490000	681470000	816060000	824280	2142000	0	6.77353e+08	462550000	988760	467.808	685.053
TcCLB.511589.90	CobW/HypB/UreG, nucleotide-binding domain containing protein, putative	Q4DNR8	6730700	19369000	9475500	4275900	5244500	2667900	3836600	16948000	15592000	0	0	0	11858400	8094150	0	#DIV/0!	#DIV/0!
TcCLB.509229.20	hypothetical protein, conserved	Q4DI24	175820000	249260000	223620000	58060000	107600000	86713000	66110000	235080000	331900000	122290	0	503680	2.16233e+08	1.47577e+08	208657	707.273	1036.31
TcCLB.508837.120	prohibitin, putative	Q4DUF7	45947000	66868000	39084000	19316000	13434000	9507100	15681000	85020000	64315000	292830	171640	61899	50633000	3.45455e+07	175456	196.89	288.579
TcCLB.507817.40	hypothetical protein, conserved	Q4D0J7	6187300	2933600	9581200	3065300	2790800	3357700	5373700	6816000	4113400	0	0	0	6.23403e+06	4.25282e+06	0	#DIV/0!	#DIV/0!
TcCLB.506579.30	myo-inositol-1 phosphatase, putative	Q4DAY4	7164300	76776000	55501000	17260000	7692400	15356000	29278000	59936000	60569000	0	35814	0	4.64804e+07	31681900	11938	2653.87	3893.49
TcCLB.506941.180	hypothetical protein, conserved	Q4DXH8	2199500	13616000	15921000	1594000	8979800	6473200	417550	7774100	17930000	0	0	0	1.05788e+07	7194775	0	#DIV/0!	#DIV/0!
TcCLB.509337.15	hypothetical protein, conserved	Q4CPM5	20224000	80867000	59812000	21629000	37485000	29293000	44477000	9698200	75964000	20953	39894	0	5.36343e+07	3.64244e+07	20282.3	1795.87	2644.39
TcCLB.507083.109	N-terminal region of Chorein, a TM vesicle-mediated sorter/Integral peroxisomal membrane peroxin, putative	Q4DPM2	1117200000	1861100000	742890000	344710000	644490000	458630000	576250000	1298500000	1730400000	6169700	2464600	8186700	1.2404e+09	8.42163e+08	5607000	150.199	221.223
TcCLB.511733.90	hypothetical protein, conserved	Q4D6Q6	2248100	2529500	2528500	1279000	1638100	1010300	2630700	3360500	0	0	0	0	2.43537e+06	1653100	0	#DIV/0!	#DIV/0!
TcCLB.506195.240	Trafficking protein Mon1, putative	Q4DXK2	3424400	5617100	5859100	1122500	2286400	2312800	2024400	4014800	8413000	0	0	0	4.96687e+06	3.36232e+06	0	#DIV/0!	#DIV/0!
TcCLB.511421.120	E3 ubiquitin-protein ligase KCMF1, putative	Q4DWQ2	13085000	35096000	4814100	1242000	10442000	4219200	6702100	16279000	32856000	0	0	0	1.7665e+07	1.19567e+07	0	#DIV/0!	#DIV/0!
TcCLB.507667.20	Mitochondrial small ribosomal subunit Rsm22, putative	Q4CPJ2	3910600	1423100	1292900	2675400	460890	0	1206500	3642600	971010	0	0	0	2.20887e+06	1.49273e+06	0	#DIV/0!	#DIV/0!
TcCLB.506789.270	zinc-finger of a C2HC-type, putative	Q4DZW2	2130600	2301500	6159000	293550	2719600	3235600	1858300	3893500	2288000	0	0	0	3.53037e+06	2381425	0	#DIV/0!	#DIV/0!
TcCLB.506633.20	hypothetical protein, conserved	Q4D8Q7	4032100	1477100	1349100	656620	748340	476700	2049800	1810900	3504600	0	0	0	2286100	1541160	0	#DIV/0!	#DIV/0!
TcCLB.511151.20	hypothetical protein, conserved	Q4DC88	2954400	13662000	14497000	2730200	6891900	3539300	2593000	7748700	18394000	0	262560	0	1.03711e+07	6982850	87520	79.7858	118.5
TcCLB.508041.60	eukaryotic release factor 3, putative	Q4CXW9	45840000	83851000	75154000	28616000	30468000	17257000	23742000	86143000	89529000	0	0	0	6.82817e+07	4.59592e+07	0	#DIV/0!	#DIV/0!
TcCLB.511277.510	hypothetical protein, conserved	Q4E5E2	16211000	15937000	8555300	3185200	4467200	3431000	11039000	15214000	17445000	217650	0	0	1.35678e+07	9.13023e+06	72550	125.847	187.013
TcCLB.508387.30	zinc-finger of a C2HC-type, putative	Q4DQ96	40521000	37346000	53926000	14154000	20667000	30174000	5415000	37845000	69120000	859360	236540	0	43931000	29562500	365300	80.9266	120.26
TcCLB.511693.110	hypothetical protein, conserved	Q4DG50	5706800	5376900	4020700	1272200	1741300	2645900	3583500	3842800	7233000	0	0	0	5034800	3386450	0	#DIV/0!	#DIV/0!
TcCLB.508355.190	choline kinase	Q4E3A9	6765000	11626000	11366000	4214200	3520000	2783000	6287700	10839000	12383000	105500	0	37741	9919000	6671150	47747	139.719	207.741
TcCLB.510657.140	hypothetical protein, conserved	Q4DS25	10817000	28427000	25736000	6221100	12155000	11190000	6548900	22070000	29080000	0	0	0	21660000	1.45442e+07	0	#DIV/0!	#DIV/0!
TcCLB.506679.130	hypothetical protein, conserved	Q4E090	26371000	32404000	32289000	15397000	19055000	13500000	12390000	25149000	36387000	60051	0	0	3.03547e+07	20313000	20017	1014.79	1516.44
TcCLB.509537.80	TPR repeat, putative	Q4DBS5	14336000	24584000	9391100	6877000	9672500	5645500	8731000	13291000	20428000	0	84187	0	16103700	1.07742e+07	28062.3	383.937	573.855
TcCLB.507049.170	Axonemal inner arm dynein light chain, putative	Q4DPW6	1995100	1275200	1515800	818010	698890	377870	1087300	1475200	1940000	0	18770	0	1.59537e+06	1.06621e+06	6256.67	170.412	254.987
TcCLB.509179.20	Macro domain containing protein, putative	Q4DQ03	20859000	55130000	44260000	19357000	22343000	11867000	20373000	18686000	68035000	0	0	0	40083000	2.67768e+07	0	#DIV/0!	#DIV/0!
TcCLB.508027.80	hypothetical protein, conserved	Q4DFZ6	6723500	5513200	5151300	4269600	2726800	2512800	4389200	3345100	5971000	0	0	0	5796000	3.86908e+06	0	#DIV/0!	#DIV/0!
TcCLB.505171.60	Uncharacterised protein family (UPF0160), putative	Q4D905	4739400	6439800	4730800	2583500	2979500	2414200	3018500	5067100	5135700	37890	0	0	5.30333e+06	3.53308e+06	12630	279.737	419.9
TcCLB.508153.970	AGC/RSK family serine/threonine kinase, putative	Q4E600	11352000	14607000	14106000	2569400	6681400	6535400	5453300	9982400	22150000	0	0	0	13355000	8.89532e+06	0	#DIV/0!	#DIV/0!
TcCLB.509429.80	hypothetical protein, conserved	Q4E0M2	72726000	102680000	39997000	29119000	32058000	24620000	37861000	59386000	103470000	92781	0	0	71801000	4.77523e+07	30927	1544.03	2321.63
TcCLB.510423.40	Nin one binding (NOB1) Zn-ribbon like, putative	Q4D153	2360900	6937700	8411900	1711100	2046400	3915200	1331700	3654200	10844000	102970	0	0	5903500	3917100	34323.3	114.124	171.997
TcCLB.508649.20	hypothetical protein, conserved	Q4CY89	224900000	342800000	160080000	61648000	124850000	77490000	103970000	268680000	328850000	33831	361870	0	2.42593e+08	1.60915e+08	131900	1219.97	1839.22
TcCLB.510105.230	glyceraldehyde 3-phosphate dehydrogenase, cytosolic, putative	Q4DZT1	16613000	28451000	37738000	10119000	5213500	9830400	12500000	38430000	33674000	0	0	0	2.76007e+07	1.82945e+07	0	#DIV/0!	#DIV/0!
TcCLB.511557.20	hypothetical protein, conserved	Q4D6H0	4251400	4514800	3939700	1735800	2076700	1560600	2326100	3230200	5890300	0	0	0	4235300	2.80328e+06	0	#DIV/0!	#DIV/0!
TcCLB.509207.50	hypothetical protein, conserved	Q4DH63	72043000	109720000	75733000	29492000	42518000	32037000	33705000	89781000	113210000	276400	388320	0	85832000	56790500	221573	256.306	387.375
TcCLB.508409.240	hypothetical protein, conserved	Q4DWS2	44307000	36594000	27068000	30560000	22253000	8942300	30399000	14950000	35755000	516550	0	0	3.59897e+07	2.38099e+07	172183	138.282	209.019
TcCLB.509733.30	Basal body protein	Q4DWD1	19254000	24328000	19324000	10749000	12799000	8527800	13224000	10908000	26998000	93443	231850	0	2.09687e+07	1.38676e+07	108431	127.894	193.383
TcCLB.507969.10	vesicular transport-associated repeat protein, putative	Q4D546	2470300	6998800	4023800	871870	2012700	4580200	719550	3144800	6515300	0	0	0	4.49763e+06	2974070	0	#DIV/0!	#DIV/0!
TcCLB.504005.54	hypothetical protein, conserved	Q4CY42	53226000	22174000	17470000	18754000	36014000	11957000	0	27311000	28738000	0	0	0	3.09567e+07	2.04623e+07	0	#DIV/0!	#DIV/0!
TcCLB.503637.30	serine peptidase, Clan SC, Family S9B	Q4CW83	4478400	6657700	5384300	2644100	3192400	1726700	2641500	4150100	7467200	0	0	0	5506800	3637000	0	#DIV/0!	#DIV/0!
TcCLB.511733.50	hypothetical protein, conserved	Q4D6R0	12999000	38845000	33580000	3773300	15078000	4188600	3634700	29424000	56645000	0	0	0	2.84747e+07	18790600	0	#DIV/0!	#DIV/0!
TcCLB.429257.10	Gar1/Naf1 RNA binding region, putative	Q4CNT7	2603800	7404600	8281700	1286400	4143200	2485200	1996500	6913500	7286900	0	0	0	6096700	4.01862e+06	0	#DIV/0!	#DIV/0!
TcCLB.505843.40	E1-like ubiquitin-activating enzyme, putative	Q4CVH0	169060000	279690000	221200000	66721000	88353000	97878000	138410000	216190000	274850000	227850	151400	0	2.23317e+08	147067000	126417	1163.35	1766.51
TcCLB.509059.50	pyridoxal kinase, putative	Q4D946	355330000	569070000	408370000	200670000	213330000	144750000	231040000	496320000	468510000	377040	147420	0	4.44257e+08	2.92437e+08	174820	1672.79	2541.22
TcCLB.508857.90	Iguana/Dzip1-like DAZ-interacting protein N-terminal, putative	Q4DLM1	78592000	36694000	85190000	30206000	44551000	38671000	13458000	54927000	82089000	0	0	0	6.68253e+07	4.39837e+07	0	#DIV/0!	#DIV/0!
TcCLB.511809.120	n-alpha-acetyltransferase 30, NatC catalytic	Q4DGZ6	115640000	136900000	86706000	37664000	59989000	41180000	57562000	107860000	142120000	1652400	156820	0	113082000	7.43958e+07	603073	123.361	187.51
TcCLB.506753.70	Radial spoke protein 11	Q4DLY4	35549000	44622000	56660000	16865000	20106000	14128000	24236000	33549000	70735000	0	0	0	4.56103e+07	29936500	0	#DIV/0!	#DIV/0!
TcCLB.511425.10	serine/threonine protein phosphatase 2A regulatory subunit, putative	Q4CW50	1095000	1601400	2296200	1000700	1090600	686210	0	1352600	2415600	0	0	0	1664200	1.09095e+06	0	#DIV/0!	#DIV/0!
TcCLB.503999.60	phosphoprotein phosphatase, putative	Q4DGD6	4422700	14275000	16841000	4096000	7095000	7363300	2310900	7821500	17872000	0	21001	0	1.18462e+07	7.75978e+06	7000.33	1108.49	1692.24
TcCLB.506559.360	hypothetical protein, conserved	Q4E594	0	2190800	4242700	1935000	0	686090	0	3572800	2233800	0	0	0	2144500	1404615	0	#DIV/0!	#DIV/0!
TcCLB.510603.40	hypothetical protein, conserved	Q4DM00	2903700	1992000	1650000	2059500	1280400	0	2014600	1398100	1796900	0	0	0	2181900	1.42492e+06	0	#DIV/0!	#DIV/0!
TcCLB.508851.150	CobW/HypB/UreG, nucleotide-binding domain containing protein, putative	Q4DJC0	174350000	307680000	168240000	65700000	125120000	67628000	102550000	211750000	276430000	80796	100390	0	2.16757e+08	1.4153e+08	60395.3	2343.39	3588.96
TcCLB.503879.30	hypothetical protein, conserved	Q4DEG3	649380	1949200	1302000	1132000	1033100	0	0	1287300	1640000	0	0	0	1.30019e+06	848733	0	#DIV/0!	#DIV/0!
TcCLB.506007.40	Mitogen-activated protein kinase 6	Q4CR01	14320000	20227000	24150000	8089800	9737600	15109000	8852500	14849000	19991000	126200	0	0	1.95657e+07	1.27715e+07	42066.7	303.601	465.111
TcCLB.506357.100	DNA-directed RNA polymerase I subunit RPB5z, putative	Q4DY18	960770	1494200	1614500	0	940890	716630	1109700	1721100	823640	0	0	0	1356490	885327	0	#DIV/0!	#DIV/0!
TcCLB.508839.70	hypothetical protein, conserved	Q4D5K9	10947000	18454000	6967800	4969100	3421600	4521200	7739500	15303000	11516000	0	0	0	1.21229e+07	7.91173e+06	0	#DIV/0!	#DIV/0!
TcCLB.510853.120	hypothetical protein, conserved	Q4DJD3	2749900	7211400	1110900	726260	1391700	1809100	807510	6042200	3668400	0	0	0	3.69073e+06	2.40753e+06	0	#DIV/0!	#DIV/0!
TcCLB.508207.74	Adenine phosphoribosyltransferase, putative	Q4DVM8	5669700	5097400	12876000	5583400	5724000	2378100	891470	6681700	9536800	0	0	0	7.88103e+06	5.13258e+06	0	#DIV/0!	#DIV/0!
TcCLB.504097.20	Flagellar C1a complex subunit C1a-32, putative	Q4CWJ4	765820	922660	3257100	787330	551330	543580	1351900	999370	2208100	0	0	0	1.64853e+06	1.0736e+06	0	#DIV/0!	#DIV/0!
TcCLB.503975.50	hypothetical protein, conserved	Q4DD68	110760000	111720000	137000000	45227000	52559000	49627000	51710000	95546000	173280000	482580	146320	23797	1.19827e+08	77991500	217566	358.473	550.761
TcCLB.503435.30	hypothetical protein, conserved	Q4CPZ7	1333100	1299500	1051600	0	0	451750	661790	1520300	2159400	0	0	0	1.22807e+06	798873	0	#DIV/0!	#DIV/0!
TcCLB.509171.20	hypothetical protein, conserved	Q4D882	30694000	47471000	18933000	9073900	12140000	12666000	17712000	31194000	43481000	0	0	0	32366000	2.10445e+07	0	#DIV/0!	#DIV/0!
TcCLB.506221.70	Paraflagellar Rod Proteome Component 9, putative	Q4D8M9	1597100	1266700	4760400	1386300	1578700	1047800	1002600	1558800	3316200	0	0	0	2541400	1648400	0	#DIV/0!	#DIV/0!
TcCLB.506559.310	hypothetical protein, conserved	Q4E599	6449400	12543000	6931800	2707500	5318400	4127300	3422200	8002700	10038000	0	0	0	8641400	5.60268e+06	0	#DIV/0!	#DIV/0!
TcCLB.506831.70	glutamyl-tRNA synthetase, putative	Q4D4C4	77459000	84575000	104210000	34253000	29602000	37166000	41087000	76372000	126200000	0	0	0	88748000	5.74467e+07	0	#DIV/0!	#DIV/0!
TcCLB.510989.60	hypothetical protein, conserved	Q4D5J2	152420000	159100000	238560000	57568000	91173000	85643000	77258000	130740000	268880000	17243	80406	0	183360000	1.18544e+08	32549.7	3641.93	5633.24
TcCLB.503703.30	hypothetical protein, conserved	Q4D868	5720600	5078600	12434000	2753300	3421100	2558700	3608700	4610500	13070000	0	0	0	7744400	5.00372e+06	0	#DIV/0!	#DIV/0!
TcCLB.511283.280	Serine/threonine-protein kinase NEK16, putative	Q4E2T3	9080400	11023000	9879200	3249700	4480100	3852700	3145900	6913800	17082000	0	0	0	9994200	6.45403e+06	0	#DIV/0!	#DIV/0!
TcCLB.503999.20	Kinesin-13 5, putative	Q4DGE0	2482200	13725000	11159000	2342700	4484100	0	1346100	7256400	19895000	0	0	0	9.12207e+06	5.88738e+06	0	#DIV/0!	#DIV/0!
TcCLB.509569.40	hypothetical protein, conserved	Q4DKT4	27562000	13792000	16268000	9293900	10481000	2549600	11093000	15696000	25184000	287080	214420	0	1.92073e+07	1.23829e+07	167167	74.0753	114.899
TcCLB.510525.60	Prp18 domain containing protein, putative	Q4D6W3	1765600	2842300	2101100	1445900	804320	1154200	957190	1934300	2334700	0	0	0	2.23633e+06	1438435	0	#DIV/0!	#DIV/0!
TcCLB.511589.230	eukaryotic translation initiation factor 3 subunit i	Q4DNQ4	8672400	17488000	19893000	4409300	7251700	5718100	3631600	10959000	27192000	82850	0	105410	1.53511e+07	9.86028e+06	62753.3	157.128	244.627
TcCLB.506359.90	hypothetical protein, conserved	Q4D2U5	21376000	27391000	3515600	2362700	9294000	2294800	7984100	26344000	18851000	0	0	0	1.74275e+07	1.11884e+07	0	#DIV/0!	#DIV/0!
TcCLB.508197.30	hypothetical protein, conserved	Q4CNF2	5064600	13566000	5657700	2864500	3122900	4902000	1426600	7510600	11342000	0	0	0	8096100	5.19477e+06	0	#DIV/0!	#DIV/0!
TcCLB.506337.180	Domain of unknown function (DUF3846)/TPR repeat, putative	Q4DKX3	167370000	217730000	257920000	37627000	109940000	72809000	85404000	181940000	337370000	97827	565660	925240	214340000	137515000	529576	259.67	404.739
TcCLB.506579.110	hypothetical protein, conserved	Q4DAX6	40355000	106520000	70612000	20909000	33237000	26331000	30319000	80608000	87640000	217280	22177	15337	7.24957e+07	4.65073e+07	84931.3	547.587	853.58
TcCLB.503903.10	hypothetical protein	Q4CZR9	1313300	25314000	25962000	347270	4918000	5249300	23806000	15819000	17324000	0	0	0	1.75298e+07	1.12439e+07	0	#DIV/0!	#DIV/0!
TcCLB.508737.50	Gar1/Naf1 RNA binding region, putative	Q4DTH9	9354500	23997000	22843000	4824500	13131000	8987200	5346400	18357000	21274000	0	0	0	18731500	1.19867e+07	0	#DIV/0!	#DIV/0!
TcCLB.503909.110	intraflagellar transport (IFT) protein, putative	Q4DCJ9	32525000	82037000	25314000	7015800	15494000	17570000	7080400	56505000	74971000	0	0	0	4.66253e+07	29772700	0	#DIV/0!	#DIV/0!
TcCLB.506211.120	centrosomal protein of 104 kDa	Q4DYK6	1968200	4258600	3933000	997180	1297500	1754400	491470	2974800	5455200	0	0	0	3386600	2.16176e+06	0	#DIV/0!	#DIV/0!
TcCLB.506529.180	hypothetical protein, conserved	Q4E5R2	2666400	4438400	4492300	1184000	2687900	2294700	0	3799700	4792800	0	0	0	3865700	2459850	0	#DIV/0!	#DIV/0!
TcCLB.503887.30	hypothetical protein, conserved	Q4CYT9	13331000	18246000	10556000	2642700	5273200	3120500	8761400	15554000	18267000	0	0	0	1.40443e+07	8.93647e+06	0	#DIV/0!	#DIV/0!
TcCLB.508999.200	cysteine peptidase, Clan CA, family C2, putative	Q4E0D7	17195000	36411000	27024000	12581000	18824000	11986000	7478600	24835000	26891000	0	0	0	2.68767e+07	1.70993e+07	0	#DIV/0!	#DIV/0!
TcCLB.510629.420	protein phosphatase 1, regulatory subunit, putative	Q4E3W7	22142000	55741000	46293000	15094000	21008000	13965000	16647000	35293000	55732000	84294	49747	0	41392000	2.62898e+07	44680.3	588.398	926.403
TcCLB.508119.110	kynureninase, putative	Q4DQ63	23841000	33396000	41984000	10635000	18827000	9913200	11731000	29093000	45631000	0	0	0	3.30737e+07	20971700	0	#DIV/0!	#DIV/0!
TcCLB.505073.30	mu-adaptin 4, putative	Q4CV87	2572100	2112600	1487100	1161400	1312800	965370	0	1720000	2666800	0	0	0	2.05727e+06	1304395	0	#DIV/0!	#DIV/0!
TcCLB.506625.80	cAMP-specific phosphodiesterase, putative	Q4DUD4	37789000	59199000	57060000	22444000	23791000	20099000	18588000	39852000	70472000	0	126090	237520	5.13493e+07	32541000	121203	268.483	423.663
TcCLB.510181.130	hypothetical protein	Q4DDI0	19267000	13936000	15982000	2864200	6518700	2342100	5324800	29571000	15692000	40186	0	0	16395000	1.03855e+07	13395.3	775.305	1223.93
TcCLB.506295.160	2-oxoisovalerate dehydrogenase beta subunit, mitochondrial precursor, putative	Q4DEQ0	3674100	1039800	9404000	7462200	2906100	2446800	3186000	0	1881400	0	0	0	4.70597e+06	2.98042e+06	0	#DIV/0!	#DIV/0!
TcCLB.504839.28	tryparedoxin peroxidase, putative	Q4D301	5547400	8726100	5040300	0	2786200	0	4823100	8231000	8620800	0	0	0	6.43793e+06	4076850	0	#DIV/0!	#DIV/0!
TcCLB.507963.79	nucleosome assembly protein, putative	Q4D5X8	104210000	285540000	314980000	56883000	82754000	77223000	51245000	244580000	377920000	411580	98086	0	234910000	1.48434e+08	169889	873.714	1382.73
TcCLB.510531.30	Galactose oxidase, central domain containing protein, putative	Q4DEW3	3984900	3669300	3462700	420080	668810	1824600	1906000	3297900	5926200	0	0	0	3.70563e+06	2.3406e+06	0	#DIV/0!	#DIV/0!
TcCLB.508209.110	hypothetical protein, conserved	Q4DFA9	1139400000	1158900000	1234700000	366630000	545850000	408900000	528740000	1120900000	1488100000	153950	0	296620	1.17767e+09	7.43187e+08	150190	4948.31	7841.18
TcCLB.507709.60	hypothetical protein, conserved	Q4DIV8	1580200	3986100	2504300	1209800	1545400	1654300	488560	1184600	4101200	0	0	0	2690200	1697310	0	#DIV/0!	#DIV/0!
TcCLB.511753.100	ABC transporter, putative	Q4DEU6	23908000	23172000	16034000	6230300	21780000	6464900	6813000	16093000	22204000	0	0	0	21038000	13264200	0	#DIV/0!	#DIV/0!
TcCLB.511461.30	hypothetical protein, conserved	Q4D3Y7	541120	4660800	3203800	1302700	1766200	950620	652460	2879600	3043000	0	72836	0	2.80191e+06	1.76576e+06	24278.7	72.729	115.406
TcCLB.503703.10	UBA/TS-N domain containing protein, putative	Q4D870	3554200	3134600	14833000	967140	4289200	1171500	1802300	12636000	6243500	0	0	0	7.17393e+06	4.51827e+06	0	#DIV/0!	#DIV/0!
TcCLB.511365.70	proteasome regulatory non-ATP-ase subunit 9, putative	Q4D9Z1	41957000	55899000	45149000	21083000	15302000	19831000	24528000	33832000	65007000	0	0	0	4.76683e+07	29930500	0	#DIV/0!	#DIV/0!
TcCLB.508987.39	hypothetical protein, conserved	Q4CZA2	3939100	10274000	4550700	2853200	2507400	1819100	0	8479000	7875300	0	0	0	6254600	3.92233e+06	0	#DIV/0!	#DIV/0!
TcCLB.511491.40	Rab-GTPase-TBC domain containing protein, putative	Q4DHP6	393290000	873640000	821050000	271650000	428710000	344610000	272210000	573790000	725310000	221010	60129	0	6.95993e+08	4.36047e+08	93713	4653	7426.86
TcCLB.506779.170	haloacid dehalogenase hydrolase, putative	Q4DMD3	9308800	14101000	6819800	3352300	5178800	3009800	6298400	14093000	5907700	0	0	0	1.00765e+07	6.30667e+06	0	#DIV/0!	#DIV/0!
TcCLB.509157.270	hypothetical protein, conserved	Q4DTC6	1922600	2146500	2369100	0	2223700	0	1247000	1520500	3059000	0	0	0	2.14607e+06	1341700	0	#DIV/0!	#DIV/0!
TcCLB.507681.40	hypothetical protein	Q4DW47	75004000	94290000	76699000	19167000	37763000	28515000	36905000	61658000	122760000	31059	0	0	8.19977e+07	51128000	10353	4938.47	7920.18
TcCLB.511445.90	Domain of unknown function (DUF4470)/Domain of unknown function (DUF4471), putative	Q4DIY5	16080000	25617000	16553000	2045100	8391800	8057900	6725100	20570000	26821000	276040	103480	0	1.94167e+07	1.21018e+07	126507	95.6615	153.483
TcCLB.505807.160	hypothetical protein, conserved	Q4DQH4	17572000	27688000	19341000	8096900	11838000	0	11243000	25540000	23734000	0	0	0	2.15337e+07	13408650	0	#DIV/0!	#DIV/0!
TcCLB.510889.120	glutamic--pyruvic transaminase, putative	Q4E2N8	106720000	160160000	131680000	52346000	73250000	50264000	35913000	135670000	148750000	538380	938840	0	1.32853e+08	8.26988e+07	492407	167.948	269.804
TcCLB.509647.40	hypothetical protein, conserved	Q4DPB4	19465000	20863000	36942000	6261200	11318000	19169000	11617000	18683000	29067000	80888	0	87632	2.57567e+07	16019200	56173.3	285.174	458.521
TcCLB.508027.30	hypothetical protein, conserved	Q4DG01	1879100	1954600	1063000	958750	603650	392100	1190900	1565800	1363600	0	0	0	1.63223e+06	1.01247e+06	0	#DIV/0!	#DIV/0!
TcCLB.507521.30	Trm112p-like protein, putative	Q4DND4	2483200	4726700	2418300	0	2318900	0	1662700	3723300	4239300	0	0	0	3209400	1990700	0	#DIV/0!	#DIV/0!
TcCLB.507047.80	zinc-finger protein ZPR1, putative	Q4DPS9	10243000	17301000	11812000	2855900	7325500	2197100	6671400	12166000	17510000	0	0	0	1.31187e+07	8.12098e+06	0	#DIV/0!	#DIV/0!
TcCLB.508321.30	hypothetical protein, conserved	Q4CYH7	26300000	51838000	58702000	11772000	19881000	20487000	17763000	33764000	65609000	0	0	0	4.56133e+07	2.82127e+07	0	#DIV/0!	#DIV/0!
TcCLB.506855.160	pentatricopeptide repeat domain containing protein, putative	Q4E1S8	58753000	123200000	61009000	14532000	44441000	36590000	29696000	78238000	96645000	1060000	780320	0	8.09873e+07	5.00237e+07	613440	81.5461	132.022
TcCLB.511903.280	hypothetical protein, conserved	Q4DU68	2323900	2807000	1502400	2029900	0	1457300	1364700	1358200	1975100	0	0	0	2211100	1364200	0	#DIV/0!	#DIV/0!
TcCLB.510945.40	TPR repeat/SET domain containing protein, putative	Q4D1Q7	14856000	22353000	14061000	3444700	6153100	5244100	4801300	20343000	23185000	0	0	0	17090000	1.05285e+07	0	#DIV/0!	#DIV/0!
TcCLB.510647.30	tryptophanyl-tRNA synthetase, putative	Q4CTS7	37406000	65089000	54374000	15841000	26700000	19982000	21373000	58102000	51114000	25131	118890	0	5.22897e+07	3.21853e+07	48007	670.43	1089.21
TcCLB.505919.20	trans-sialidase, Group II, putative	Q4D8B3	6687900	20011000	10969000	5985400	4666600	9991100	6763400	8840600	10113000	0	0	0	1.2556e+07	7.72668e+06	0	#DIV/0!	#DIV/0!
TcCLB.504131.40	hypothetical protein, conserved	Q4DMC8	4694200	2614600	4556700	578190	1678900	1978400	2024600	2494700	5819400	0	0	0	3.95517e+06	2.42903e+06	0	#DIV/0!	#DIV/0!
TcCLB.507681.100	ATP-binding cassette protein, putative	Q4DW41	11028000	56801000	37115000	6599600	31183000	22041000	7680300	42468000	18814000	409360	0	296500	3.49813e+07	2.14643e+07	235287	91.2262	148.675
TcCLB.506457.130	Domain of unknown function (DUF4042), putative	Q4DG93	10574000	28354000	6524100	3859000	7861900	4757500	7333200	18465000	13447000	0	0	0	15150700	9.28727e+06	0	#DIV/0!	#DIV/0!
TcCLB.509569.140	Domain of Unknown Function (DUF1042), putative	Q4DKS4	16924000	17060000	9838400	5701900	6650200	7306100	7921500	12233000	13902000	35873	25799	0	1.46075e+07	8952450	20557.3	435.487	710.572
TcCLB.507089.180	hypothetical protein, conserved	Q4DWM6	10141000	17681000	20130000	4687800	10028000	5425100	4681500	12568000	21359000	0	0	0	15984000	9.79157e+06	0	#DIV/0!	#DIV/0!
TcCLB.507053.200	Replication factor-A C terminal domain containing protein, putative	Q4DTI5	8475500	11698000	9557800	1946300	6243600	3495600	2457700	7122600	15094000	0	0	0	9.91043e+06	6.05997e+06	0	#DIV/0!	#DIV/0!
TcCLB.508307.10	hypothetical protein, conserved	Q4DRZ4	29806000	61813000	27439000	14279000	17863000	11411000	15182000	40835000	45854000	0	0	0	39686000	2.42373e+07	0	#DIV/0!	#DIV/0!
TcCLB.506859.20	proteasome regulatory ATPase subunit 5, putative	Q4DVH1	132570000	260020000	180600000	51786000	77654000	51448000	103890000	193370000	221250000	287280	340410	158540	1.91063e+08	1.16566e+08	262077	444.78	729.036
TcCLB.511817.40	NADH-cytochrome b5 reductase, putative	Q4DYC3	14563000	15889000	11951000	3690800	6339700	4762300	10342000	9918700	16605000	0	0	0	1.41343e+07	8609750	0	#DIV/0!	#DIV/0!
TcCLB.510311.90	quinone oxidoreductase, putative	Q4DTF4	93348000	161360000	96710000	41369000	60383000	32161000	45545000	138850000	109800000	0	0	0	1.17139e+08	7.13513e+07	0	#DIV/0!	#DIV/0!
TcCLB.508965.30	hypothetical protein	Q4DL93	1722200	5377200	3006800	1059400	2083400	982880	690660	3063800	4429100	0	0	0	3.36873e+06	2051540	0	#DIV/0!	#DIV/0!
TcCLB.509979.150	nitrilase, putative	Q4E2D4	6357500	12835000	8938800	2164800	3301900	2627800	3295600	9267700	13596000	0	0	0	9377100	5.70897e+06	0	#DIV/0!	#DIV/0!
TcCLB.508989.9	nucleoside phosphorylase, putative	Q4DAD9	807890000	1903300000	1585900000	376480000	477500000	439990000	460410000	1989700000	1487900000	6524600	2699200	2595200	1.43236e+09	8.71997e+08	3.93967e+06	221.338	363.575
TcCLB.504073.10	endonuclease/exonuclease/phosphatase, putative	Q4CR98	12975000	28858000	16793000	4348600	11579000	7587300	8245500	16117000	23494000	0	0	0	19542000	1.18952e+07	0	#DIV/0!	#DIV/0!
TcCLB.506205.10	hypothetical protein, conserved	Q4CU03	3410500	0	4396100	564630	1306300	1091300	1181400	2030000	3320200	0	0	0	2602200	1582305	0	#DIV/0!	#DIV/0!
TcCLB.506735.70	hypothetical protein, conserved	Q4DB57	26933000	33020000	26003000	7884600	11027000	11248000	15185000	23557000	35607000	177590	107660	0	28652000	17418100	95083.3	183.188	301.336
TcCLB.509611.189	hypothetical protein, conserved	Q4DK87	3661300	4839500	0	925710	2877500	0	1179700	5340400	0	0	0	0	2833600	1.72055e+06	0	#DIV/0!	#DIV/0!
TcCLB.511001.130	hypothetical protein, conserved	Q4DZ30	122660000	126270000	161010000	31801000	66565000	48652000	52153000	94318000	204220000	120040	25513	0	1.36647e+08	82951500	48517.7	1709.72	2816.43
TcCLB.510187.30	tyrosine aminotransferase	Q4E4E7	1022200000	2252400000	1437100000	662150000	997980000	573190000	590670000	1674600000	1221800000	4512400	3856800	76971	1.57057e+09	9.53398e+08	2.81539e+06	338.638	557.85
TcCLB.505919.80	retrotransposon hot spot (RHS) protein, putative	Q4D8B1	12324000	16691000	11466000	5532200	4671500	4587500	6299200	14684000	13352000	195480	0	0	1.34937e+07	8.18773e+06	65160	125.656	207.085
TcCLB.509767.180	exosome component CSL4, putative	Q4DSB6	1459500	18007000	12439000	5681900	2465400	3176800	5381900	15653000	6344800	0	0	0	1.06352e+07	6.45063e+06	0	#DIV/0!	#DIV/0!
TcCLB.506825.210	Putative Phosphatase/Protein of unknown function DUF89, putative	Q4DZE2	18511000	32469000	18468000	7280500	9837100	4447300	11868000	23015000	27641000	360570	161890	0	2.31493e+07	1.40148e+07	174153	80.474	132.925
TcCLB.511367.180	hypothetical protein	Q4DYH4	6414600	16495000	5238600	1928000	2609600	0	7363000	7857400	14270000	0	0	0	9.38273e+06	5.67133e+06	0	#DIV/0!	#DIV/0!
TcCLB.510777.20	aspartyl-tRNA synthetase, putative	Q4CNC1	118920000	208310000	170850000	52994000	88639000	48292000	42267000	191920000	177790000	789470	637810	0	1.66027e+08	100317000	475760	210.856	348.971
TcCLB.510349.10	hypothetical protein, conserved	Q4D3S5	6880400	17919000	11993000	5048700	3800400	5324800	3289000	10777000	16218000	0	0	0	1.22641e+07	7409650	0	#DIV/0!	#DIV/0!
TcCLB.509167.60	Tumour suppressor, Mitostatin, putative	Q4DQR1	16051000	12390000	26709000	7948600	7885300	7869700	9479600	11905000	21516000	0	0	0	1.83833e+07	11100700	0	#DIV/0!	#DIV/0!
TcCLB.506587.50	hypothetical protein, conserved	Q4D8X1	15054000	31775000	6101700	4449100	8002000	3338200	8725800	16598000	22806000	0	0	0	1.76436e+07	1.06532e+07	0	#DIV/0!	#DIV/0!
TcCLB.506885.50	hypothetical protein, conserved	Q4E4J1	3786700	35193000	24049000	425840	8168500	5454100	7084600	27442000	27435000	0	0	0	2.10096e+07	12668340	0	#DIV/0!	#DIV/0!
TcCLB.511027.10	chloride channel protein, putative	Q4CR65	3907800	9288700	2917400	1468800	3732300	2762200	0	3619600	7845800	0	0	0	5371300	3.23812e+06	0	#DIV/0!	#DIV/0!
TcCLB.510611.79	Present in the outer mitochondrial membrane proteome 37 (fragment)	Q4D8D7	28501000	27609000	18335000	11110000	11853000	4904700	14852000	21039000	25945000	0	0	0	24815000	1.49506e+07	0	#DIV/0!	#DIV/0!
TcCLB.509453.50	Serine/threonine-protein phosphatase 2A, putative	Q4D7L6	1273800000	2535900000	1091300000	445860000	913950000	880210000	929620000	1332100000	1401700000	536830	92597	1776200	1.63367e+09	9.83907e+08	801876	1227.01	2037.31
TcCLB.510821.50	replication Factor A 28 kDa subunit, putative	Q4CZG6	7325200000	8983600000	9050400000	3199000000	4486100000	2712500000	3603000000	6715500000	9808500000	7652200	1249000	0	8.45307e+09	5.08743e+09	2.96707e+06	1714.63	2848.96
TcCLB.508973.80	RAVE protein 1 C terminal, putative	Q4DBF4	9361800	16990000	2092100	2553000	3586100	2786000	4564200	7359800	13325000	0	0	0	9481300	5.69568e+06	0	#DIV/0!	#DIV/0!
TcCLB.510901.200	zinc finger protein kinase, putative	Q4DXB5	86262000	142970000	97924000	28714000	43922000	29142000	55775000	105270000	130080000	235380	69430	0	109052000	6.54838e+07	101603	644.505	1073.31
TcCLB.511865.10	hypothetical protein, conserved	Q4D404	70996000	65261000	97782000	39344000	24233000	42101000	30076000	37363000	107930000	0	146840	362180	78013000	4.68412e+07	169673	276.067	459.784
TcCLB.511127.80	hypothetical protein, conserved	Q4E411	25418000	44081000	28386000	11060000	19045000	6150300	7754500	27426000	46074000	0	0	0	3.26283e+07	1.9585e+07	0	#DIV/0!	#DIV/0!
TcCLB.511141.10	hypothetical protein, conserved	Q4CRL9	13939000	15977000	16184000	6608100	9567800	7082400	4861400	9943300	17248000	40450	229370	43019	1.53667e+07	9218500	104280	88.4017	147.36
TcCLB.506525.80	N-myristoyl transferase, putative	Q4DK26	44399000	84574000	79552000	16469000	35953000	25783000	26841000	49120000	95948000	0	37110	0	6.95083e+07	4.16857e+07	12370	3369.9	5619.11
TcCLB.504123.20	hypothetical protein, conserved	Q4CVV6	3154700	3364000	2752300	1015200	1223000	1193700	1789800	1428100	4461900	0	0	0	3.09033e+06	1851950	0	#DIV/0!	#DIV/0!
TcCLB.508777.100	cyclin 1	Q4DS63	96879000	50551000	56514000	20379000	27823000	7096700	42013000	69190000	77702000	0	0	0	6.79813e+07	4.07006e+07	0	#DIV/0!	#DIV/0!
TcCLB.508699.120	dipeptidyl-peptidase, putative	Q4DE42	129970000	196630000	158770000	55573000	76205000	59011000	55066000	146970000	188200000	1749700	1163300	1685500	161790000	96837500	1.53283e+06	63.1755	105.55
TcCLB.509647.110	hypothetical protein, conserved	Q4DPA7	118400000	224960000	266600000	57533000	77151000	106260000	82870000	188120000	218070000	41893	0	555390	203320000	1.21667e+08	199094	611.104	1021.22
TcCLB.505999.90	phosphoglycerate kinase, putative	Q4DNV8	2919900	18642000	9257800	3130500	5409500	1350900	2894000	11462000	12571000	0	0	0	1.02732e+07	6.13632e+06	0	#DIV/0!	#DIV/0!
TcCLB.507771.99	hypothetical protein, conserved	Q4DCL2	2219800	6166800	4069900	2317900	3361700	2191500	1618800	5357600	0	0	0	0	4.15217e+06	2.47458e+06	0	#DIV/0!	#DIV/0!
TcCLB.507949.20	RWD domain-containing protein	Q4DS16	14227000	27917000	31833000	8907700	13623000	9528200	7020400	16216000	32746000	0	0	0	24659000	14673550	0	#DIV/0!	#DIV/0!
TcCLB.511807.60	R3H domain containing protein, putative	Q4E1D9	24991000	49406000	11099000	2664400	5383800	3872600	3042500	40042000	46635000	46917	0	80475	2.84987e+07	16940050	42464	398.927	671.125
TcCLB.506789.210	paraflagellar rod protein, putative	Q4DZW8	22922000	56376000	41655000	12214000	18303000	15137000	8107800	36135000	53834000	0	0	0	4.03177e+07	2.39551e+07	0	#DIV/0!	#DIV/0!
TcCLB.510437.40	cytosolic malate dehydrogenase, putative	Q4D123	8812300	12488000	11046000	7543300	6364700	2613900	2004200	10609000	9277900	0	0	0	10782100	6.40217e+06	0	#DIV/0!	#DIV/0!
TcCLB.508177.129	cystathionine beta-synthase, putative	Q4DF36	22389000	29549000	24852000	6240800	13046000	11334000	12279000	22625000	25652000	0	0	0	2.55967e+07	1.51961e+07	0	#DIV/0!	#DIV/0!
TcCLB.510517.70	Rapamycin-insensitive companion of TOR2	Q4DDE7	96459000	107700000	15179000	11770000	34818000	14195000	26900000	77919000	94608000	417340	147870	0	7.31127e+07	4.33683e+07	188403	230.189	388.065
TcCLB.504005.50	hypothetical protein, conserved	Q4CY43	8336200	13543000	11530000	8581300	1066500	0	664550	717380	28605000	0	141690	0	11136400	6.60579e+06	47230	139.864	235.791
TcCLB.511289.80	polyprenyl synthase, putative	Q4DD12	15344000	36749000	43779000	5349500	17248000	18563000	5955800	21985000	44590000	0	0	0	3.19573e+07	18948550	0	#DIV/0!	#DIV/0!
TcCLB.510165.30	R3H domain containing protein, putative	Q4D928	219630000	497970000	153720000	56674000	126270000	77525000	84272000	327000000	361330000	886660	1039600	256770	290440000	172178500	727677	236.614	399.133
TcCLB.503855.60	hypothetical protein, conserved	Q4DBH2	2845700	3811900	2972600	1413100	0	1676600	1355700	2347800	4617900	0	0	0	3.21007e+06	1901850	0	#DIV/0!	#DIV/0!
TcCLB.506941.229	pre-mRNA cleavage complex II Clp1 protein, putative	Q4DXH4	4726700	2407600	2768100	1484200	2997700	887260	0	2183500	4166000	0	0	0	3300800	1953110	0	#DIV/0!	#DIV/0!
TcCLB.508993.10	cytidine triphosphate synthase, putative	Q4CP83	167790000	330070000	342860000	92840000	135120000	78308000	77473000	313560000	296700000	1436600	3324400	362510	280240000	1.65667e+08	1.70784e+06	97.0039	164.091
TcCLB.506835.10	hypothetical protein, conserved	Q4DGQ4	6422400	20945000	10714000	5424500	7528300	6473700	0	12661000	12863000	0	0	0	12693800	7491750	0	#DIV/0!	#DIV/0!
TcCLB.510311.70	serine peptidase, Clan SJ, family S16, putative	Q4DTF6	3854000	8715900	11398000	3194700	4379600	5038600	1866900	6745400	7004400	0	0	0	7989300	4.70493e+06	0	#DIV/0!	#DIV/0!
TcCLB.503579.60	hypothetical protein	Q4DDG3	49034000	103730000	71402000	33714000	40739000	23367000	21272000	59449000	85383000	177600	0	0	74722000	4.39873e+07	59200	743.029	1262.2
TcCLB.503535.9	Nucleoporin NUP181	Q4CQD3	6465300	13489000	3823700	4195100	4591300	2292500	3290300	8616800	4964000	0	0	137250	7926000	4.65833e+06	45750	101.821	173.246
TcCLB.503477.20	transaldolase, putative	Q4CUD7	21152000	36891000	23203000	8700700	12565000	6367600	15697000	26807000	25353000	37387	157260	0	27082000	15915050	64882.3	245.291	417.402
TcCLB.508461.540	hypothetical protein, conserved	Q4E4Q5	1987000	4630500	3173900	1768700	526620	2172800	866130	2670100	3487700	0	0	0	3263800	1.91534e+06	0	#DIV/0!	#DIV/0!
TcCLB.506321.290	stress-induced protein sti1, putative	Q4DYD9	36949000000	47216000000	46117000000	16117000000	22556000000	13754000000	20530000000	36075000000	43779000000	109650000	107760000	64356000	4.34273e+10	25468500000	93922000	271.166	462.377
TcCLB.506857.90	proteasome regulatory ATPase subunit 1, putative	Q4D9J1	259040000	502110000	307990000	107280000	155300000	100780000	127670000	391910000	371070000	779920	1727300	681400	356380000	2.09002e+08	1.06287e+06	196.638	335.299
TcCLB.507669.50	hypothetical protein, conserved	Q4DRW8	93090000	139890000	51769000	58367000	56620000	39246000	27902000	74932000	76910000	783100	874580	0	9.49163e+07	5.56628e+07	552560	100.736	171.776
TcCLB.503791.10	TPR-repeat-containing chaperone protein DNAJ, putative (fragment)	Q4CS82	12942000	28570000	12878000	6645500	7851500	4225500	6478700	15896000	22670000	0	0	0	18130000	1.06279e+07	0	#DIV/0!	#DIV/0!
TcCLB.510901.60	Replication factor A protein 1	Q4DXC9	191930000	288590000	193770000	63944000	103200000	65043000	97755000	218860000	241060000	279970	291200	240270	2.24763e+08	1.31644e+08	270480	486.704	830.979
TcCLB.510089.80	protein kinase, putative	Q4DR01	1947900	3167800	2790900	1325100	677040	1509600	478160	1208700	4056800	0	0	0	2.63553e+06	1.54257e+06	0	#DIV/0!	#DIV/0!
TcCLB.506435.430	Carnosine N-methyltransferase, putative	Q4E2Z8	9310100	10344000	7978000	2798300	5737500	3035400	2990600	7758100	9941600	0	0	0	9210700	5.37692e+06	0	#DIV/0!	#DIV/0!
TcCLB.506825.60	hypothetical protein, conserved	Q4DZF6	1378500	3605600	5795500	6441100	2695700	0	0	1687400	1719900	0	0	0	3593200	2.09068e+06	0	#DIV/0!	#DIV/0!
TcCLB.504147.200	Regulatory particle triple-A ATPase subunit 6	Q4DZM5	524020000	792550000	306020000	174720000	258920000	150340000	234450000	549990000	518690000	1905100	2748100	1347200	5.40863e+08	3.14518e+08	2.00013e+06	157.249	270.414
TcCLB.506863.10	alanyl-tRNA synthetase, putative	Q4D747	142880000	282510000	170360000	40747000	115960000	56777000	61779000	190000000	227570000	941530	224460	95302	1.98583e+08	1.15472e+08	420431	274.652	472.333
TcCLB.506327.50	Centrosomal protein of 57 kDa, putative	Q4DBG6	649680	3488200	2620200	264080	1051600	541350	320710	1841600	3834500	0	0	0	2.25269e+06	1.30897e+06	0	#DIV/0!	#DIV/0!
TcCLB.511627.60	Vesicle-associated membrane protein 7	Q4D837	137600000	160840000	200490000	61806000	0	65389000	48228000	228530000	175450000	0	0	0	166310000	9.65672e+07	0	#DIV/0!	#DIV/0!
TcCLB.510183.20	serine peptidase, Clan SC, Family S9B	Q4CX66	63098000	83781000	73438000	31975000	18668000	16575000	19803000	52546000	116150000	0	0	0	73439000	42619500	0	#DIV/0!	#DIV/0!
TcCLB.506681.10	Double RNA binding domain protein 12	Q4D9W1	19162000	28705000	30995000	8944500	13851000	13935000	9328800	13413000	32043000	0	183830	0	2.62873e+07	15252550	61276.7	248.913	428.994
TcCLB.511277.10	DNA-directed RNA polymerase I subunit RPB5z, putative	Q4E5J3	1395200	1668400	1682500	335150	779850	668200	644840	1425500	1644800	0	0	0	1.58203e+06	916390	0	#DIV/0!	#DIV/0!
TcCLB.511165.40	acidocalcisomal pyrophosphatase, putative	Q4D5E4	197360000	253760000	233530000	75950000	95591000	73854000	69363000	200570000	277330000	364390	0	0	2.28217e+08	1.3211e+08	121463	1087.65	1878.89
TcCLB.510747.100	hypothetical protein, conserved	Q4DLF2	4102300	11472000	8442400	1235700	3690000	7744800	2216900	3786400	9107300	0	0	0	8.00557e+06	4.63018e+06	0	#DIV/0!	#DIV/0!
TcCLB.509167.150	homoserine kinase	Q4DQQ2	5202600	3753700	5277400	4201800	3394500	1614900	0	2274400	4974800	0	0	0	4.74457e+06	2743400	0	#DIV/0!	#DIV/0!
TcCLB.506469.148	hypothetical protein, conserved	Q4D9D4	16923000	49258000	39781000	6881300	17169000	16314000	8831400	26219000	46569000	0	25311	40509	3.53207e+07	2.03306e+07	21940	926.646	1609.88
TcCLB.511303.9	hypothetical protein, conserved	Q4DSL8	12879000	25657000	22934000	6409500	6590700	11164000	5074100	11207000	30258000	0	0	0	20490000	1.17839e+07	0	#DIV/0!	#DIV/0!
TcCLB.507083.60	COP9 signalosome complex subunit 5, putative	Q4DPM7	2544400	6213300	2467400	924540	2907400	956950	0	4087400	4023100	0	0	0	3741700	2.1499e+06	0	#DIV/0!	#DIV/0!
TcCLB.504077.40	translation elongation factor EF-2, putative	Q4CUP9	59467000	138330000	103640000	26820000	42222000	35098000	24727000	94503000	122500000	0	0	0	100479000	57645000	0	#DIV/0!	#DIV/0!
TcCLB.510565.179	Nucleolar protein 287, putative	Q4DPF2	5635200	3990200	4295900	3691300	2430700	1680200	1810600	2584600	3765800	0	0	0	4.64043e+06	2.66053e+06	0	#DIV/0!	#DIV/0!
TcCLB.511661.70	hypothetical protein, conserved	Q4DIR6	5793000	16565000	11103000	5239300	4795200	3639700	3569200	10282000	10833000	0	43920	0	1.11537e+07	6.39307e+06	14640	436.685	761.862
TcCLB.511621.180	Phosducin, putative	Q4DT48	119640000	253890000	240350000	68386000	79117000	75192000	73738000	191100000	216120000	312530	104890	31384	2.04627e+08	117275500	149601	783.92	1367.81
TcCLB.511543.50	Sybindin-like family, putative	Q4CY94	47242000	71702000	57150000	17640000	37463000	8966900	24614000	84135000	28873000	129970	0	0	58698000	3.36153e+07	43323.3	775.917	1354.88
TcCLB.510719.230	hypothetical protein, conserved	Q4DXT5	87889000	49827000	72056000	15273000	32829000	15154000	46348000	58571000	71747000	0	0	0	69924000	39987000	0	#DIV/0!	#DIV/0!
TcCLB.505163.10	hypothetical protein, conserved	Q4D2D6	4569700	4029200	3106500	1286900	1625400	1017600	2284900	3780800	3391500	0	0	109780	3901800	2.23118e+06	36593.3	60.9724	106.626
TcCLB.510285.70	kinetoplastid kinetochore protein 2, putative	Q4DIT1	3750500	4237200	4794900	1224300	3103300	948520	946060	2355100	6007100	107570	0	0	4.26087e+06	2430730	35856.7	67.7902	118.831
TcCLB.511573.20	hypothetical protein	Q4CU34	114250000	179520000	119670000	39745000	64551000	43663000	49257000	109300000	165140000	935170	753550	0	1.37813e+08	7.86093e+07	562907	139.649	244.824
TcCLB.506839.30	hypothetical protein, conserved	Q4DCU5	95084000	108520000	119530000	39382000	40895000	42105000	45345000	76472000	124190000	0	0	1409100	1.07711e+08	6.13982e+07	469700	130.718	229.319
TcCLB.504741.80	Meiotic cell cortex C-terminal pleckstrin homology, putative	Q4DTT7	9699800	6407900	4729900	4900600	5531400	2693200	2439700	4168600	3984800	0	0	0	6.94587e+06	3953050	0	#DIV/0!	#DIV/0!
TcCLB.510073.80	hypothetical protein, conserved	Q4D9U7	4040900	6761200	5874900	938500	1764600	1733200	1833900	2754700	9923700	0	0	0	5559000	3158100	0	#DIV/0!	#DIV/0!
TcCLB.511311.80	N-alpha-acetyltransferase 35, NatC auxiliary subunit	Q4DLD9	347460000	801110000	370620000	182220000	259360000	166200000	235100000	435990000	446750000	2179200	3134200	1110800	5.06397e+08	2.87603e+08	2141400	134.306	236.479
TcCLB.511555.110	Domain of unknown function (DUF4486), putative	Q4DFS4	45084000	28410000	44743000	21508000	15500000	10708000	20928000	20212000	45441000	330840	63786	27915	3.94123e+07	2.23828e+07	140847	158.916	279.824
TcCLB.510687.40	Serine/threonine protein phosphatase type 6, putative	Q4D9Y4	3687300	5949600	3445500	1989200	2105600	1756000	1046500	3225900	4731800	0	0	0	4360800	2.47583e+06	0	#DIV/0!	#DIV/0!
TcCLB.511109.70	GRIP-related Arf-binding domain containing protein, putative	Q4DFN0	43976000	50236000	48512000	34285000	19977000	16796000	9420600	41325000	40232000	150960	0	0	4.75747e+07	2.70059e+07	50320	536.684	945.443
TcCLB.504105.120	hypothetical protein, conserved	Q4DZA0	94301000	196370000	153610000	45575000	45980000	49713000	50234000	108530000	204310000	0	0	550200	1.48094e+08	84057000	183400	458.326	807.49
TcCLB.506559.540	hypothetical protein, conserved	Q4E574	60912000	136450000	12920000	17985000	30404000	18016000	32260000	60502000	79462000	149990	48177	0	70094000	39771500	66055.7	602.091	1061.14
TcCLB.506287.150	GTP-binding protein, putative	Q4DIW9	4298700	11032000	6497100	1600700	3820100	4379800	1977600	4661400	8307100	0	0	0	7.27593e+06	4124450	0	#DIV/0!	#DIV/0!
TcCLB.507717.20	hypothetical protein	Q4CMX9	226420000	380080000	344780000	91446000	151040000	118830000	129620000	255780000	331730000	210720	0	0	3.17093e+08	179741000	70240	2558.96	4514.43
TcCLB.503999.40	Spindle assembly abnormal 4	Q4DGD8	127620000	100600000	97471000	31965000	42435000	32664000	45730000	77606000	138810000	509400	122420	0	1.08564e+08	61535000	210607	292.18	515.481
TcCLB.511647.50	hypothetical protein, conserved	Q4D6X1	102780000	68670000	253740000	57373000	71845000	53518000	57038000	95230000	146630000	0	0	0	141730000	8.02723e+07	0	#DIV/0!	#DIV/0!
TcCLB.504069.110	hypothetical protein, conserved	Q4DAV3	1095200	2522500	6236500	600040	1216800	758220	1070000	2116100	5383100	0	0	0	3.28473e+06	1.85738e+06	0	#DIV/0!	#DIV/0!
TcCLB.511667.20	retrotransposon hot spot (RHS) protein, putative	Q4DNM2	4417800	6569300	3819300	1763800	2446400	2170200	1742000	2976200	5636500	0	73071	0	4.93547e+06	2.78918e+06	24357	114.513	202.63
TcCLB.510749.99	aminopeptidase P, putative	Q4D6U0	4368900	8160200	6948900	2387100	0	3362700	1395000	5317500	9551500	0	0	0	6.49267e+06	3.66897e+06	0	#DIV/0!	#DIV/0!
TcCLB.509747.100	hypothetical protein, conserved	Q4DD73	4328600	11592000	11898000	1478400	1718400	2964900	1874800	9178700	14225000	0	0	0	9.27287e+06	5.24003e+06	0	#DIV/0!	#DIV/0!
TcCLB.508323.60	centrin-4, putative	Q4DQ49	342230000	533660000	697880000	121790000	197510000	160130000	118020000	428710000	749520000	58651	0	3309500	524590000	2.95947e+08	1122717	263.599	467.25
TcCLB.506709.20	hypothetical protein, conserved	Q4CX33	60304000	35731000	41111000	13719000	22951000	15216000	11506000	42127000	49219000	232520	207290	136290	4.57153e+07	2.57897e+07	192033	134.298	238.059
TcCLB.511649.60	COP9 signalosome complex subunit 5, putative	Q4DL11	11611000	19917000	14707000	4155000	9468400	4424500	6266500	12653000	15197000	20196	0	18948	1.54117e+07	8.69407e+06	13048	666.314	1181.15
TcCLB.506247.270	replication factor C subunit 3, putative	Q4E128	1804100	2102000	1553300	1330300	876080	909750	0	1524500	1517800	0	0	0	1819800	1026405	0	#DIV/0!	#DIV/0!
TcCLB.508257.110	TPR repeat, putative	Q4DX47	221040000	389200000	314420000	87360000	192800000	98523000	69520000	267950000	325950000	0	0	0	308220000	1.73684e+08	0	#DIV/0!	#DIV/0!
TcCLB.507767.10	succinyl-CoA ligase [GDP-forming] beta-chain, putative	Q4CLP3	10053000	8020900	9755300	6627300	6974100	0	6860000	0	10893000	0	0	0	9276400	5.22573e+06	0	#DIV/0!	#DIV/0!
TcCLB.511531.40	chaperonin alpha subunit, putative	Q4D0F4	639360000	727830000	480520000	206440000	304410000	186120000	287170000	455860000	640020000	5946500	6102400	2597300	6.15903e+08	346670000	4.88207e+06	71.0089	126.156
TcCLB.507093.330	lipid-like atypical dual specificity phosphatase, putative	Q4E1M5	7381700	12216000	6059400	1272900	5875300	1681900	1760700	13367000	4872900	0	0	0	8.55237e+06	4.80512e+06	0	#DIV/0!	#DIV/0!
TcCLB.504131.170	ubiquitin carboxyl-terminal hydrolase, putative	Q4DMB6	3137200	4965600	4845700	3377200	0	1103400	0	5967500	4098000	0	0	0	4.31617e+06	2424350	0	#DIV/0!	#DIV/0!
TcCLB.504797.80	endo-beta-N-acetylglucosaminidase, putative	Q4DJ21	38422000	206980000	162610000	49674000	80294000	46318000	22992000	117260000	141220000	0	0	0	136004000	76293000	0	#DIV/0!	#DIV/0!
TcCLB.508647.20	hypothetical protein	Q4DV58	377260000	467260000	422600000	104710000	196900000	115260000	171170000	326640000	505580000	476680	0	1032000	4.22373e+08	236710000	502893	470.696	839.887
TcCLB.506725.70	major facilitator superfamily, putative	Q4D960	8452700	12020000	10759000	4752400	3760000	3485300	4100800	8415600	10452000	0	77345	0	1.04106e+07	5.82768e+06	25781.7	226.04	403.797
TcCLB.508169.20	elongation factor 2, putative	Q4D5X0	30568000000	54087000000	39921000000	12651000000	23109000000	14408000000	15847000000	38033000000	35318000000	30858000	43604000	28329000	4.15253e+10	2.32277e+10	3.42637e+07	677.91	1211.93
TcCLB.508647.40	replication factor C, subunit 1, putative	Q4DV56	30403000	58513000	13618000	5753200	25389000	8890200	7088700	24009000	43540000	334500	0	0	34178000	1.91117e+07	111500	171.405	306.529
TcCLB.506637.20	hypothetical protein, conserved	Q4DD06	0	5597600	6281000	1344800	3050600	2373000	1498700	0	5017100	0	0	0	3.95953e+06	2.21403e+06	0	#DIV/0!	#DIV/0!
TcCLB.509059.80	hypothetical protein, conserved	Q4D943	144060000	131450000	96052000	39446000	64974000	33619000	65923000	103750000	107290000	0	60794	0	123854000	69167000	20264.7	3413.18	6111.82
TcCLB.511621.110	hypothetical protein	Q4DT55	38575000	105430000	83039000	19958000	38227000	35387000	20160000	45126000	94536000	279030	300140	135650	7.56813e+07	4.22323e+07	238273	177.243	317.624
TcCLB.507941.50	hypothetical protein, conserved	Q4DEM0	1308800	3693100	7221000	978370	1532000	2523300	384450	0	8213300	0	0	0	4074300	2.2719e+06	0	#DIV/0!	#DIV/0!
TcCLB.504013.40	serine acetyltransferase, putative	Q4D6P5	4539300	2014700	8473900	1154300	2359000	726580	1601200	5080000	5820300	0	0	0	5009300	2790230	0	#DIV/0!	#DIV/0!
TcCLB.506559.550	Coiled-coil and C2 domain-containing protein	Q4E573	1465300000	2202500000	2040700000	515170000	752300000	640350000	719330000	1432600000	2295400000	2176300	1465600	2237600	1.90283e+09	1.05919e+09	1.95983e+06	540.45	970.916
TcCLB.511033.20	hypothetical protein	Q4CS69	87251000	168820000	171780000	31531000	54571000	44745000	23415000	126510000	195360000	167960	315690	0	142617000	7.93553e+07	161217	492.228	884.629
TcCLB.509399.160	CCR4-NOT transcription complex subunit 2, putative	Q4DUM4	9372800	10079000	4207600	1948900	5118100	2550700	5101800	5444700	6136300	86695	0	0	7.88647e+06	4.38342e+06	28898.3	151.684	272.904
TcCLB.507047.60	Rab-GTPase-TBC domain containing protein, putative	Q4DPT1	44494000	106810000	37138000	24357000	26154000	24841000	18070000	45645000	70219000	574780	509960	0	62814000	34881000	361580	96.4683	173.721
TcCLB.510997.30	hypothetical protein, conserved	Q4CWM6	53876000	98717000	96317000	21396000	33844000	28196000	25990000	59547000	107170000	479540	450810	114990	82970000	4.60238e+07	348447	132.083	238.114
TcCLB.508239.30	neurobeachin/beige-like protein, putative	Q4D289	38257000	70742000	3193600	9448900	26075000	14870000	14680000	25120000	34270000	0	0	0	3.73975e+07	2.0744e+07	0	#DIV/0!	#DIV/0!
TcCLB.508059.30	hypothetical protein, conserved	Q4CXZ0	253600000	262740000	162970000	21371000	108780000	41390000	101770000	205540000	274640000	0	0	1871800	2.26437e+08	1.25582e+08	623933	201.274	362.918
TcCLB.507801.179	Vesicle-associated membrane protein 7	Q4DPK8	1047900000	1540100000	1380300000	320580000	662230000	511370000	403620000	854700000	1644100000	369500	925740	445970	1.32277e+09	7.32767e+08	580403	1262.51	2279.05
TcCLB.508127.5	hypothetical protein, conserved	Q4CLN2	8022800	21324000	14447000	2483300	6692900	3018300	6382300	11699000	18150000	0	0	0	1.45979e+07	8.07097e+06	0	#DIV/0!	#DIV/0!
TcCLB.508277.260	actin-related protein 3, putative	Q4CS91	18022000	26011000	22406000	12959000	12359000	5039300	3477800	17967000	21542000	0	0	0	2.21463e+07	1.2224e+07	0	#DIV/0!	#DIV/0!
TcCLB.507711.150	Ubiquitin-like modifier-activating enzyme ATG7, putative	Q4DZR3	29314000	30780000	27400000	9064100	13602000	7855600	10972000	30135000	24901000	0	0	0	2.91647e+07	1.60883e+07	0	#DIV/0!	#DIV/0!
TcCLB.510101.110	hypothetical protein, conserved	Q4E3P7	98482000	170490000	91613000	33492000	55013000	38738000	38789000	122810000	108200000	0	92877	166690	120195000	6.61737e+07	86522.3	764.816	1389.18
TcCLB.507763.30	anion-transporting ATPase-like, putative	Q4CNH2	7082500	9426500	12894000	1234500	5224900	2835000	3273000	7624500	12142000	0	0	0	9801000	5.38898e+06	0	#DIV/0!	#DIV/0!
TcCLB.509799.20	Tir chaperone protein (CesT) family, putative	Q4DIJ9	32978000	41560000	34151000	9534500	13345000	10051000	10135000	34770000	41610000	193590	80236	0	3.62297e+07	1.99076e+07	91275.3	218.105	396.927
TcCLB.510187.340	Kinetoplastid kinetochore protein 23, putative	Q4E4B7	4511700	9103200	5348100	692790	3006100	1250000	821240	4964000	10076000	0	0	0	6321000	3468355	0	#DIV/0!	#DIV/0!
TcCLB.506743.120	Elongator-like Protein 3a, putative	Q4DPP3	4936200	5352100	11597000	1375300	3025000	1788300	1519600	10347000	5959400	0	0	0	7295100	4.00243e+06	0	#DIV/0!	#DIV/0!
TcCLB.511075.50	hypothetical protein	Q4CZ34	6123200	11691000	12242000	2649300	5598300	3431100	2247800	11399000	7633300	0	0	0	1.00187e+07	5.49313e+06	0	#DIV/0!	#DIV/0!
TcCLB.506145.40	Nucleolar protein 287, putative	Q4DAC4	63245000	90230000	54290000	32959000	42859000	19232000	23438000	46573000	62708000	1088400	710710	41655	69255000	37961500	613588	61.868	112.869
TcCLB.509395.90	hypothetical protein, conserved	Q4DJQ8	5294300	16529000	13619000	2208500	5763500	3942100	5263000	9802800	11706000	0	0	0	11814100	6447650	0	#DIV/0!	#DIV/0!
TcCLB.506853.30	arginine N-methyltransferase, type II, putative	Q4D186	2907100	2977300	2721800	0	1439400	542730	603250	2848600	3958700	0	0	0	2.86873e+06	1.56545e+06	0	#DIV/0!	#DIV/0!
TcCLB.510355.200	hypothetical protein, conserved	Q4DXG4	1999300	4648400	2974000	1043100	1756000	1286600	976050	0	5427000	0	0	0	3.20723e+06	1748125	0	#DIV/0!	#DIV/0!
TcCLB.510303.200	glucosamine-fructose-6-phosphate aminotransferase, putative	Q4DZ02	8922600	19145000	22330000	5032100	7744700	6508300	5370000	10065000	20127000	136680	0	142630	16799200	9.14118e+06	93103.3	98.1832	180.436
TcCLB.511911.150	nucleotide-binding protein, putative	Q4DQU8	8629600	12096000	10894000	3745400	7443000	0	4122600	8747600	10332000	0	121880	0	1.05399e+07	5.73177e+06	40626.7	141.084	259.432
TcCLB.508409.150	serine/threonine protein kinase RIO1, putative	Q4DWT1	47625000	76250000	52602000	15737000	20970000	24722000	15662000	36595000	78035000	213860	689740	0	5.88257e+07	31953500	301200	106.087	195.304
TcCLB.508355.330	hypothetical protein, conserved	Q4E396	124660000	248120000	199150000	69750000	92095000	61417000	61172000	148840000	187850000	916460	3889700	283180	1.90643e+08	1.03521e+08	1.69645e+06	61.0221	112.378
TcCLB.510181.50	Nucleoporin NUP96	Q4DDI8	181070000	258860000	42749000	48661000	64440000	48788000	49711000	159640000	152920000	2025400	1269600	744210	160893000	87360000	1.3464e+06	64.884	119.498
TcCLB.506791.50	Present in the outer mitochondrial membrane proteome 37	Q4DCX1	145520000	174890000	161800000	60693000	61321000	41677000	100170000	89366000	169790000	1133400	1102500	506540	1.60737e+08	87169500	914147	95.3561	175.832
TcCLB.506857.110	Uncharacterised protein family UPF0066, putative	Q4D9I9	22348000	33091000	38502000	6679200	12473000	7412500	9413300	30008000	35881000	0	0	0	3.13137e+07	1.69778e+07	0	#DIV/0!	#DIV/0!
TcCLB.508777.170	Methyltransferase TYW3, putative	Q4DS56	1823100	1323900	1747900	0	585990	581370	626290	1291100	2216200	0	0	0	1.63163e+06	883492	0	#DIV/0!	#DIV/0!
TcCLB.510293.70	ribonuclease H, putative	Q4CXM6	33389000	30389000	24002000	21773000	29180000	29361000	0	0	14731000	0	0	0	29260000	1.58408e+07	0	#DIV/0!	#DIV/0!
TcCLB.511825.4	Intraflagellar transport protein 74, putative	Q4DQ54	16946000	21195000	28345000	6004700	10469000	6931700	11630000	13911000	23011000	0	0	0	22162000	11992900	0	#DIV/0!	#DIV/0!
TcCLB.511317.30	regulator of nonsense transcripts 1	Q4D7X5	23062000	11385000	19634000	9158000	6023500	6325800	3864400	10961000	22119000	0	0	0	18027000	9741950	0	#DIV/0!	#DIV/0!
TcCLB.506155.60	aldehyde dehydrogenase, putative	Q4DFG3	96560000	195230000	190890000	43993000	38319000	62156000	47388000	137930000	191290000	104550	0	191670	1.60893e+08	86846000	98740	879.542	1629.46
TcCLB.509759.19	pumilio/PUF RNA binding protein 1, putative	Q4CML9	32767000	26856000	16845000	13447000	13381000	937790	3383900	17220000	34169000	57347	701190	0	2.54893e+07	1.37564e+07	252846	54.4065	100.81
TcCLB.510861.94	hypothetical protein, conserved	Q4DPH2	744080	7009600	5322300	1023900	1268700	2082700	0	0	9728700	0	0	0	4358660	2.35067e+06	0	#DIV/0!	#DIV/0!
TcCLB.508003.10	retrotransposon hot spot (RHS) protein, putative	Q4CSQ9	4072000	7644200	3093900	1487600	2122200	1512000	1725900	3598500	5511400	0	0	0	4936700	2659600	0	#DIV/0!	#DIV/0!
TcCLB.510181.9	inositol-3-phosphate synthase, putative (fragment)	Q4DDJ2	7617300	14888000	11426000	4066200	6826200	4230300	3780600	3370000	14221000	0	0	0	1.13104e+07	6.08238e+06	0	#DIV/0!	#DIV/0!
TcCLB.509999.70	hypothetical protein, conserved	Q4DKK7	106760000	119110000	94684000	20745000	28690000	152260000	30498000	41882000	70660000	0	0	0	1.06851e+08	5.74558e+07	0	#DIV/0!	#DIV/0!
TcCLB.508837.170	hypothetical protein, conserved	Q4DUF1	1428300	888840	1281600	684340	436510	259540	738410	716560	1031400	0	0	0	1199580	644460	0	#DIV/0!	#DIV/0!
TcCLB.506227.50	hypothetical protein, conserved	Q4DSW3	7330600	12634000	8359700	3922800	3445100	2673900	608740	7843600	11922000	0	0	0	9.44143e+06	5.06936e+06	0	#DIV/0!	#DIV/0!
TcCLB.506511.30	tRNA synthetases class II (A)/Threonyl and Alanyl tRNA synthetase second additional domain containing protein, putative	Q4D4R0	38968000	57623000	44337000	20383000	19753000	14320000	15146000	38135000	43561000	434170	475930	0	46976000	2.52163e+07	303367	83.1216	154.849
TcCLB.508153.20	dynamin-1-like protein	Q4E689	27190000	45847000	10705000	10155000	13331000	7211000	3570400	14620000	40997000	0	0	0	27914000	1.49807e+07	0	#DIV/0!	#DIV/0!
TcCLB.511825.220	alanyl-tRNA synthetase, putative	Q4DQ33	8338200	16401000	1147800	705340	1949400	0	3373100	19892000	1790700	0	0	0	8629000	4.61842e+06	0	#DIV/0!	#DIV/0!
TcCLB.511807.140	hypothetical protein, conserved	Q4E1D0	192460000	272450000	367410000	61112000	101560000	98181000	83601000	247610000	297940000	891080	615530	332310	277440000	148334000	612973	241.991	452.613
TcCLB.505999.140	Metal-binding domain-containing protein	Q4DNV3	21506000	30971000	29133000	13219000	7590700	8800800	7387500	17725000	32377000	0	0	0	2.72033e+07	1.45167e+07	0	#DIV/0!	#DIV/0!
TcCLB.503733.20	6-phosphofructo-2-kinase/fructose-2,6-biphosphatase, putative	Q4DA36	13193000	21362000	11467000	4190200	5369900	5658100	4113400	12656000	17125000	42562	51646	0	1.53407e+07	8.18543e+06	31402.7	260.66	488.515
TcCLB.509179.180	zinc-finger protein ZPR1, putative	Q4DPY7	2471900	2421300	1759900	592760	1105000	714790	0	2267100	2410000	0	0	0	2217700	1.18161e+06	0	#DIV/0!	#DIV/0!
TcCLB.506559.350	asparaginyl-tRNA synthetase, putative	Q4E595	118280000	216690000	208820000	71359000	93187000	48471000	53337000	148360000	164590000	816810	940230	250050	1.81263e+08	9.65507e+07	669030	144.314	270.935
TcCLB.511635.80	hypothetical protein, conserved	Q4CTD1	3985700	17600000	6888600	1401700	7463100	3275500	0	7467200	10676000	0	0	0	9.49143e+06	5047250	0	#DIV/0!	#DIV/0!
TcCLB.510431.120	hypothetical protein, conserved	Q4DXY2	75758000	152310000	103770000	11384000	35853000	23214000	41491000	75751000	165100000	0	0	0	1.10613e+08	5.87988e+07	0	#DIV/0!	#DIV/0!
TcCLB.506525.120	NLI interacting factor-like phosphatase, putative	Q4DK23	3883200	4537500	3947300	2428500	2823600	5484500	0	932360	1476300	0	0	0	4.12267e+06	2.19088e+06	0	#DIV/0!	#DIV/0!
TcCLB.506691.14	ATP-dependent DEAD/H RNA helicase, putative (fragment)	Q4D976	11153000	10430000	14524000	12482000	3545500	2555200	2631200	9093300	8064400	0	0	0	1.20357e+07	6.39527e+06	0	#DIV/0!	#DIV/0!
TcCLB.504253.10	Nucleoporin NUP225	Q4D4T8	28486000	30473000	9297900	14345000	9799800	6915900	7921600	18113000	15336000	433290	0	0	22752300	1.20719e+07	144430	83.5829	157.532
TcCLB.506247.460	hypothetical protein, conserved	Q4E108	111100000	230290000	146000000	21485000	42970000	42983000	81501000	192490000	135230000	0	0	0	1.62463e+08	8.61098e+07	0	#DIV/0!	#DIV/0!
TcCLB.508175.170	hypothetical protein, conserved	Q4E2X9	13213000	22042000	7366000	6990300	7595400	4577200	8196200	9244200	8572100	0	0	0	14207000	7.52923e+06	0	#DIV/0!	#DIV/0!
TcCLB.507011.250	Putative death-receptor fusion protein (DUF2428), putative	Q4DU94	31774000	58609000	12499000	10180000	16191000	10009000	12857000	29444000	30261000	343300	329340	39894	34294000	18157000	237511	76.4469	144.389
TcCLB.510265.20	serine peptidase, Clan SJ, family S16, putative	Q4DHH6	245690000	444310000	421240000	100410000	185940000	147570000	119500000	230580000	392000000	155010	293580	0	3.70413e+08	196000000	149530	1310.77	2477.18
TcCLB.504109.200	retrotransposon hot spot (RHS) protein, putative	Q4DR27	25517000	26916000	27443000	11611000	11568000	5496000	11382000	21485000	22898000	89532	0	0	2.66253e+07	1.40733e+07	29844	471.563	892.15
TcCLB.510155.180	Eukaryotic initiation factor 4A-1	Q4E0F6	215430000	272130000	187770000	58955000	76095000	71734000	78075000	174140000	252410000	1060800	3753900	0	225110000	1.18568e+08	1604900	73.8789	140.264
TcCLB.508357.100	Serine-threonine kinase receptor-associated protein, putative	Q4D6M9	75415000	133710000	135050000	30943000	28510000	12774000	45769000	94849000	148970000	0	469190	0	114725000	60302500	156397	385.574	733.551
TcCLB.511419.50	3-phosphoglycerate kinase, glycosomal	Q4D192	173890000	277930000	168910000	41534000	70995000	30636000	98154000	209880000	200880000	0	853440	222550	206910000	1.0868e+08	358663	303.014	576.892
TcCLB.506321.330	Exocyst complex component Sec3, putative	Q4DYD5	15306000	18578000	5539000	4586200	5239700	5175600	5123300	8413600	12832000	57407	0	0	13141000	6.89507e+06	19135.7	360.325	686.728
TcCLB.507669.90	hypothetical protein, conserved	Q4DRW3	2762200	2443500	2577900	0	1430700	428440	997920	2375700	2930300	0	0	0	2.59453e+06	1360510	0	#DIV/0!	#DIV/0!
TcCLB.508355.280	hypothetical protein, conserved	Q4E3A1	222310000	244960000	253240000	59484000	88164000	81042000	62691000	220480000	243610000	544800	187550	96744	240170000	1.25912e+08	276365	455.6	869.033
TcCLB.509589.50	Spindle assembly abnormal 4	Q4D1T9	1511500	3700400	3209100	1504300	1364000	947870	1179100	0	3827700	0	0	0	2807000	1470495	0	#DIV/0!	#DIV/0!
TcCLB.504883.50	tRNA synthetases class II (A)/Threonyl and Alanyl tRNA synthetase second additional domain containing protein, putative	Q4D6L5	2954700	4908200	3170100	1803400	2105900	984630	0	3170200	3490000	0	0	0	3.67767e+06	1.92569e+06	0	#DIV/0!	#DIV/0!
TcCLB.511419.40	phosphoglycerate kinase, putative	Q4D193	74953000	158320000	87106000	27855000	42118000	25743000	37681000	100550000	101150000	240870	798180	341340	106793000	55849500	460130	121.378	232.093
TcCLB.430737.10	proline racemase	Q868H8	30392000	55903000	52204000	11713000	15342000	17261000	15760000	37242000	47488000	680540	0	0	4.61663e+07	2.41343e+07	226847	106.391	203.513
TcCLB.508177.110	serine sulfhydrylase	Q4DF38	19472000	91450000	21008000	19874000	26357000	6932700	2799200	49232000	32658000	0	0	0	4.39767e+07	2.29755e+07	0	#DIV/0!	#DIV/0!
TcCLB.508911.60	hypothetical protein, conserved	Q4D886	3474200	3212000	3205200	1657500	409430	2928800	585920	2332200	2406900	0	0	0	3.29713e+06	1720125	0	#DIV/0!	#DIV/0!
TcCLB.503419.30	thiol-dependent reductase 1, putative	Q4CZ29	2127200	18481000	10859000	3212900	4222600	2538900	785870	10175000	11865000	0	0	0	1.04891e+07	5.46671e+06	0	#DIV/0!	#DIV/0!
TcCLB.508659.9	TPR-repeat-containing chaperone protein DNAJ, putative (fragment)	Q4CTK1	113710000	152700000	91260000	31806000	67081000	45184000	23899000	109400000	95124000	293490	0	0	1.19223e+08	6.20823e+07	97830	634.594	1218.68
TcCLB.507159.20	hypothetical protein, conserved	Q4D0Z3	1109400	1487300	1164200	589180	1604600	657990	0	0	1062800	0	0	0	1.25363e+06	652428	0	#DIV/0!	#DIV/0!
TcCLB.506621.30	ribonucleoside-diphosphate reductase small chain, putative	Q4D6V2	1024900000	1656700000	1590800000	317570000	556820000	369380000	503400000	953560000	1746100000	1368800	964630	374620	1.42413e+09	7.41138e+08	902683	821.039	1577.67
TcCLB.511631.9	hypothetical protein, conserved (fragment)	Q4CLJ8	1955500	0	755670	461060	525020	381830	585140	868510	0	0	0	0	903723	470260	0	#DIV/0!	#DIV/0!
TcCLB.510613.10	Flavodoxin/Radical SAM superfamily/Wyosine base formation, putative	Q4CW29	0	6022800	6732900	956270	2265700	844050	0	2834200	6367800	0	0	0	4251900	2.21134e+06	0	#DIV/0!	#DIV/0!
TcCLB.509669.90	XPC-binding domain/UBA/TS-N domain containing protein, putative	Q4DP13	2167700	3177500	2312300	876780	1433700	805320	1288600	2295900	1259800	0	0	0	2552500	1.32668e+06	0	#DIV/0!	#DIV/0!
TcCLB.504085.10	zinc-finger of a C2HC-type, putative	Q4D356	27775000	44496000	59309000	9200300	13763000	16155000	12420000	25994000	59185000	204520	431210	0	43860000	2.27862e+07	211910	107.528	206.975
TcCLB.511517.153	SH3 domain protein, putative	Q4DMT4	15284000	30003000	33595000	5949900	9498500	8971500	12008000	16161000	29227000	0	385820	0	26294000	1.3636e+07	128607	106.029	204.453
TcCLB.511871.90	hypothetical protein, conserved	Q4DK60	14398000	19089000	21495000	10110000	4062700	7262200	8339600	10275000	16900000	0	0	0	1.83273e+07	9.49158e+06	0	#DIV/0!	#DIV/0!
TcCLB.506503.90	Flagellum attachment zone protein 7	Q4DRD6	340710000	647180000	626270000	138420000	227530000	184770000	153710000	367160000	600200000	2216600	2543700	1243800	5.38053e+08	2.78632e+08	2.00137e+06	139.221	268.843
TcCLB.508717.10	tyrosine specific protein phosphatase, putative	Q4D9I2	32488000	72387000	53098000	12459000	8646000	25429000	9673700	29286000	77972000	0	0	0	5.26577e+07	2.72443e+07	0	#DIV/0!	#DIV/0!
TcCLB.506829.100	fatty acyl CoA syntetase 1, putative	Q4DD92	91610000	111450000	125580000	43546000	41044000	31960000	61728000	85468000	76239000	588580	98258	0	1.09547e+08	5.66642e+07	228946	247.5	478.483
TcCLB.511725.250	chaperonin containing t-complex protein, putative	Q4DWG6	4505700000	9245300000	3876800000	1350500000	2349600000	1606200000	2276100000	5397000000	5252000000	23117000	21903000	3808700	5.87593e+09	3.03857e+09	1.62762e+07	186.687	361.013
TcCLB.511517.30	hypothetical protein, conserved	Q4DMU9	0	28565000	25346000	0	7991600	3641900	3245200	13406000	27358000	0	0	0	1.79703e+07	9.27378e+06	0	#DIV/0!	#DIV/0!
TcCLB.506945.330	Protein of unknown function (DUF3808), putative	Q4DX67	8510300	19742000	18256000	4788400	6082600	6665900	3433400	10168000	16820000	58581	28180	0	1.55028e+07	7993050	28920.3	276.382	536.051
TcCLB.508323.9	farnesyl pyrophosphate synthase, putative	Q4DFM3	64960000	90866000	81760000	29584000	53031000	23651000	10872000	94294000	33534000	0	101800	964750	7.91953e+07	4.08277e+07	355517	114.84	222.761
TcCLB.507867.70	prefoldin subunit, putative	Q4DCD5	59692000	87590000	64079000	23177000	16620000	19961000	35075000	45818000	76886000	0	0	0	7.04537e+07	3.62562e+07	0	#DIV/0!	#DIV/0!
TcCLB.510943.80	ABC transporter, putative	Q4DRT5	168790000	330790000	83496000	85517000	93734000	51599000	69811000	124370000	174910000	779660	3332300	333000	1.94359e+08	9.99902e+07	1.48165e+06	67.4855	131.177
TcCLB.511319.20	hypothetical protein, conserved	Q4CU87	16013000	17352000	13291000	6817400	7179800	5516800	9690400	2963900	15831000	0	0	0	15552000	7.99988e+06	0	#DIV/0!	#DIV/0!
TcCLB.511481.20	Peroxisomal biogenesis factor 11 (PEX11), putative	Q4D1W2	3342800	3643000	1330800	0	1198700	0	1777600	3134800	2444200	0	0	0	2772200	1.42588e+06	0	#DIV/0!	#DIV/0!
TcCLB.508737.110	hypothetical protein, conserved	Q4DTH4	25704000	13617000	11265000	6196900	5940300	4332500	8407600	13175000	13929000	0	0	0	16862000	8663550	0	#DIV/0!	#DIV/0!
TcCLB.508787.30	pumilio/PUF RNA binding protein 3, putative	Q4CVD4	2141000	3137900	3998200	0	0	1894000	1295100	1790900	4551700	0	0	0	3.09237e+06	1.58862e+06	0	#DIV/0!	#DIV/0!
TcCLB.507801.140	TPR-repeat protein, putative	Q4DPL2	13357000	18911000	12157000	2676200	4756700	12923000	2805700	8313000	14157000	0	0	0	1.48083e+07	7.60527e+06	0	#DIV/0!	#DIV/0!
TcCLB.504089.54	ULK family serine/threonine-protein kinase, putative	Q4DE56	6970800	11027000	5366600	3639000	4131400	825880	3280700	3249200	8848700	0	92049	79013	7.78813e+06	3.99581e+06	57020.7	70.0766	136.584
TcCLB.511293.50	Flagellum attachment zone protein 7	Q4DDL0	5800600	17126000	14890000	2813000	1336700	4561900	3952700	5265600	20872000	272080	0	0	1.26055e+07	6.46698e+06	90693.3	71.306	138.991
TcCLB.469785.20	hypothetical protein, conserved	Q4CT01	3448600	8152300	12290000	2829300	4920100	3995800	721680	2975800	9064900	0	0	0	7.96363e+06	4.0846e+06	0	#DIV/0!	#DIV/0!
TcCLB.509247.50	methionyl-tRNA synthetase, putative	Q4D6H2	938360000	1243500000	764350000	455340000	558440000	336520000	287470000	616160000	767500000	4654000	3138700	991800	982070000	5.03572e+08	2.92817e+06	171.975	335.387
TcCLB.507251.30	hypothetical protein, conserved	Q4CQJ6	0	0	2371500	964800	552210	408890	0	504080	0	0	0	0	790500	404997	0	#DIV/0!	#DIV/0!
TcCLB.507609.10	Nucleoporin NUP96	Q4DFC6	7514600	33115000	8687800	3710500	7158700	4610800	0	22496000	12466000	0	0	0	1.64391e+07	8407000	0	#DIV/0!	#DIV/0!
TcCLB.506775.50	Domain of unknown function(DUF2779), putative	Q4DRH9	0	5979500	3125700	1223200	2192700	1111200	1290700	3475900	0	0	0	0	3.03507e+06	1548950	0	#DIV/0!	#DIV/0!
TcCLB.507259.10	tryparedoxin peroxidase, putative	Q4CM56	1468400000	2588400000	1832600000	677020000	676890000	620640000	901120000	1619100000	1515000000	9885500	34610000	6975800	1.96313e+09	1.00163e+09	17157100	58.3798	114.421
TcCLB.503513.20	hypothetical protein	Q4CSX1	5649600	9450200	4948200	515720	2353000	2359200	2835200	5557000	6828300	0	0	0	6.68267e+06	3408070	0	#DIV/0!	#DIV/0!
TcCLB.509105.130	ATP-binding cassette sub-family F member 1, putative	Q4DKI0	676280000	1423600000	1012600000	193120000	382070000	397020000	255380000	725890000	1216100000	318520	263980	624880	1.03749e+09	5.28263e+08	402460	1312.59	2577.88
TcCLB.511301.10	oxidoreductase-like protein, putative	Q4DM92	0	2612000	0	452320	0	264410	461290	535570	944800	0	0	0	870667	443065	0	#DIV/0!	#DIV/0!
TcCLB.504105.20	eukaryotic translation initiation factor 5, putative	Q4DZB0	86256000	145570000	170090000	27616000	52145000	34702000	42628000	114460000	137360000	0	35866	0	133972000	6.81518e+07	11955.3	5700.54	11206
TcCLB.504153.170	NUC173 domain containing protein, putative	Q4E2R6	3548800	12222000	3540100	525390	2701500	3420800	1707100	5811400	5460800	98345	0	0	6.43697e+06	3271165	32781.7	99.7864	196.359
TcCLB.508409.130	protein transport protein Sec24A, putative	Q4DWT3	74273000	111310000	90561000	28898000	33043000	21126000	31750000	66861000	98752000	143940	166210	0	92048000	4.67383e+07	103383	452.088	890.356
TcCLB.508175.160	deoxyuridine triphosphatase, putative	Q4E2Y0	9761400	23490000	21922000	8975000	3889600	8045500	3549600	5711900	25834000	0	0	0	1.83911e+07	9.33427e+06	0	#DIV/0!	#DIV/0!
TcCLB.506559.380	centrin, putative	Q4E591	1936800	5070200	4701100	606920	1941900	822620	1144300	3230000	4137600	0	0	0	3902700	1.98056e+06	0	#DIV/0!	#DIV/0!
TcCLB.506635.70	Zeta toxin, putative	Q4DIQ5	278230000	433900000	392410000	98319000	123690000	120290000	131500000	272380000	372910000	4245800	920760	110630	368180000	1.86515e+08	1.75906e+06	106.031	209.305
TcCLB.511423.110	hypothetical protein, conserved	Q4DGH9	14695000	47633000	38470000	6996400	4723100	4225700	16254000	30768000	39157000	151130	0	610700	3.35993e+07	17020700	253943	67.0256	132.31
TcCLB.510121.80	hypothetical protein, conserved	Q4DQ21	297020000	323080000	423130000	88975000	143830000	132610000	109100000	290580000	291840000	733950	110230	0	3.47743e+08	1.76156e+08	281393	626.013	1235.79
TcCLB.511647.44	RING-H2 zinc finger, putative	Q4D6X2	2888600	11911000	4215200	1981100	4432000	5111800	2376400	5351000	0	0	0	0	6.33827e+06	3.20872e+06	0	#DIV/0!	#DIV/0!
TcCLB.506559.250	hypothetical protein, conserved	Q4E5A5	5305400	7568100	9201800	5785100	4191400	2774400	2935300	1986200	4665700	131450	0	0	7.35843e+06	3.72302e+06	43816.7	84.968	167.937
TcCLB.511391.140	alpha-adaptin-like, putative	Q4DU60	3588000	5806600	2211600	2120100	2159800	1374100	697780	2351900	3038400	0	0	0	3.86873e+06	1.95701e+06	0	#DIV/0!	#DIV/0!
TcCLB.509199.24	ribose 5-phosphate isomerase type B	Q4CQE2	28889000	65630000	25907000	8714300	17542000	11046000	19500000	34423000	30371000	0	0	0	40142000	20266050	0	#DIV/0!	#DIV/0!
TcCLB.510421.170	hypothetical protein, conserved	Q4DXR5	47405000	91408000	55107000	14724000	30625000	15948000	18344000	46333000	69798000	197440	281020	0	64640000	3.26287e+07	159487	204.586	405.3
TcCLB.506755.110	hypothetical protein, conserved	Q4DWK5	16408000	19512000	28066000	1522600	7979700	5686700	4938400	20741000	23728000	415230	0	0	2.13287e+07	1.07661e+07	138410	77.7839	154.098
TcCLB.511621.210	hypothetical protein	Q4DT45	4417300	9720700	3009700	1287500	2848400	0	1127800	6818400	5223000	0	0	0	5715900	2.88418e+06	0	#DIV/0!	#DIV/0!
TcCLB.508693.10	cleavage and polyadenylation specificity factor, putative	Q4DTW2	68053000	97596000	30825000	3552300	40959000	31644000	16114000	55969000	49807000	0	0	0	6.54913e+07	33007550	0	#DIV/0!	#DIV/0!
TcCLB.508693.30	hypothetical protein, conserved	Q4DTW0	2015400	3695700	648970	308170	382920	288510	302220	0	5128600	0	0	0	2.12002e+06	1.0684e+06	0	#DIV/0!	#DIV/0!
TcCLB.506303.80	hypothetical protein, conserved	Q4DN44	17332000000	18752000000	22188000000	8010600000	9669400000	7082600000	9445200000	10754000000	13695000000	6544200	6790600	4255400	19424000000	9.77613e+09	5863400	1667.31	3312.75
TcCLB.506425.130	hypothetical protein, conserved	Q4DM44	2181900	7741700	9321700	0	2689900	1670400	876260	6132100	8002600	0	0	0	6415100	3.22854e+06	0	#DIV/0!	#DIV/0!
TcCLB.508707.90	proteasome regulatory non-ATPase subunit 7, putative	Q4E268	217420000	318870000	296780000	60573000	92876000	48617000	105690000	203840000	324740000	0	0	0	277690000	1.39389e+08	0	#DIV/0!	#DIV/0!
TcCLB.506479.74	Quinonprotein alcohol dehydrogenase-like protein, putative	Q4DIA4	46130000	79908000	37034000	8974200	23469000	9475700	16526000	47339000	57903000	0	0	0	5.43573e+07	27281150	0	#DIV/0!	#DIV/0!
TcCLB.509777.21	hypothetical protein	Q4DIN2	1231100000	1818900000	1638200000	643440000	1233800000	750620000	243040	943260000	1133100000	0	0	0	1.56273e+09	7.84077e+08	0	#DIV/0!	#DIV/0!
TcCLB.510057.20	hypothetical protein, conserved	Q4CTV6	74607000	132170000	67095000	15632000	32370000	25841000	13483000	71709000	115090000	0	0	0	9.12907e+07	45687500	0	#DIV/0!	#DIV/0!
TcCLB.507807.10	AAA domain (dynein-related subfamily)/von Willebrand factor type A domain containing protein, putative	Q4CY33	187530000	381600000	140950000	66085000	110580000	63170000	55426000	171690000	243780000	1650300	1689600	251340	2.36693e+08	1.18455e+08	1197080	98.9534	197.726
TcCLB.511545.110	hypothetical protein	Q4DMS0	0	1639100	1204900	176800	345780	0	0	820600	1502000	0	0	0	948000	474197	0	#DIV/0!	#DIV/0!
TcCLB.510309.40	60S acidic ribosomal protein P2, putative	Q4D4B9	4653900	21061000	23843000	7597700	6198700	5674800	4582700	12291000	13209000	0	0	0	16519300	8.25898e+06	0	#DIV/0!	#DIV/0!
TcCLB.508827.100	splicing factor 3B subunit 1, putative	Q4DK37	10464000	8207100	7926100	6531200	5376800	2010800	2904100	4076300	5633600	133940	43907	0	8.86573e+06	4.42213e+06	59282.3	74.5945	149.551
TcCLB.506559.364	hypothetical protein, conserved	Q4E593	31839000	86452000	67909000	5205300	22315000	21084000	24342000	52647000	60041000	0	23128	0	6.20667e+07	30939050	7709.33	4013.19	8050.85
TcCLB.508741.140	imidazolonepropionase, putative	Q4CVT7	70959000	69848000	80820000	18804000	27817000	27378000	14180000	66082000	66671000	663530	1454600	0	7.38757e+07	36822000	706043	52.1526	104.633
TcCLB.511287.160	clathrin light chain, putative	Q4DIZ4	173360000	252200000	251200000	30257000	91970000	55819000	43460000	190920000	262010000	134250	345040	4140.4	2.25587e+08	112406000	161143	697.552	1399.91
TcCLB.511393.79	Cytokine-induced anti-apoptosis inhibitor 1, Fe-S biogenesis, putative	Q4D3B7	17992000	57237000	28760000	11757000	16032000	14042000	11915000	20428000	29221000	0	0	0	34663000	17232500	0	#DIV/0!	#DIV/0!
TcCLB.508153.980	Ubiquitin-like domain containing protein, putative	Q4E5Z9	3631500	19173000	18560000	1059300	5951100	6144900	0	7388200	20571000	0	0	0	1.37882e+07	6.85242e+06	0	#DIV/0!	#DIV/0!
TcCLB.509231.39	zinc finger protein 3	Q4D0S1	32711000	43856000	33036000	7260400	12623000	10697000	15295000	23219000	39837000	153260	788860	0	3.65343e+07	1.81552e+07	314040	57.8118	116.337
TcCLB.508277.300	hypothetical protein, conserved	Q4E0W8	3629900	9441400	6915700	1949500	1179600	3964800	2333900	4354200	6077800	0	0	0	6.66233e+06	3.30997e+06	0	#DIV/0!	#DIV/0!
TcCLB.509551.70	Co-chaperone protein P23	Q4DJJ4	17013000	29159000	11745000	5768600	6910000	5242600	5760700	19470000	14396000	0	211750	0	1.93057e+07	9.59132e+06	70583.3	135.886	273.516
TcCLB.503893.140	zinc-finger of a C2HC-type, putative	Q4DL35	354250000	392780000	400810000	51146000	133600000	148370000	96413000	256840000	454100000	313540	295810	343230	3.82613e+08	1.90078e+08	317527	598.621	1204.98
TcCLB.509463.41	retrotransposon hot spot (RHS) protein, putative (fragment)	Q4CYP1	24677000	26885000	20618000	12208000	9652400	3683300	10844000	10576000	24707000	303840	247830	161380	24060000	1.19451e+07	237683	50.2564	101.227
TcCLB.504029.60	hypothetical protein, conserved	Q4D516	83574000	114550000	108640000	24374000	25368000	30095000	38876000	83256000	102580000	0	0	0	1.02255e+08	5.07582e+07	0	#DIV/0!	#DIV/0!
TcCLB.511277.130	PA26 p53-induced protein (sestrin), putative	Q4E5I1	13671000	30256000	31866000	7993700	9454000	8917800	7713000	14421000	26652000	0	0	0	2.52643e+07	12525250	0	#DIV/0!	#DIV/0!
TcCLB.508777.30	Flagellum attachment zone protein 3	Q4DS70	54366000	274390000	108380000	23005000	59041000	23500000	14026000	143460000	170260000	0	0	323990	145712000	7.22153e+07	107997	668.681	1349.23
TcCLB.510303.310	protein arginine n-methyltransferase 7	Q4DYZ1	17467000	13808000	18608000	1452000	3999800	3794200	6497300	14512000	19164000	0	135940	0	1.66277e+07	8236550	45313.3	181.769	366.949
TcCLB.508183.29	hypothetical protein, conserved (fragment)	Q4CPK5	9824900	7718000	8766400	3221300	3566200	3843400	838540	5414800	9165600	0	0	0	8.76977e+06	4341640	0	#DIV/0!	#DIV/0!
TcCLB.509589.30	Kinesin-13 5, putative	Q4D1U1	82499000	163830000	123810000	20340000	58961000	44993000	28163000	54964000	159060000	65509	0	80804	1.2338e+08	6.10802e+07	48771	1252.39	2529.78
TcCLB.508461.130	elongation factor 1-alpha (ef-1-alpha), putative	Q4E4V1	222770000	278850000	204600000	43038000	85197000	66943000	74632000	186240000	242750000	1486500	0	0	2.35407e+08	1.16467e+08	495500	235.049	475.089
TcCLB.510755.89	kinetoplastid membrane protein 11	Q4D7Y4	1745800000	3019200000	4586300000	442460000	739900000	406600000	1192500000	2222400000	4247200000	4097500	4084900	0	3117100000	1.54184e+09	2.72747e+06	565.302	1142.86
TcCLB.510861.40	VID27 cytoplasmic protein, putative	Q4DPH7	62556000	76074000	30062000	18292000	16328000	12763000	18322000	56516000	44281000	121870	345060	0	5.62307e+07	2.77503e+07	155643	178.294	361.279
TcCLB.508153.1140	hypothetical protein, conserved	Q4E5Y1	1002700	1478000	1819300	421280	0	545710	456070	1028400	1787800	0	0	0	1.43333e+06	706543	0	#DIV/0!	#DIV/0!
TcCLB.511017.20	2,3-bisphosphoglycerate-independent phosphoglycerate mutase, putative	Q4D422	6730300	20084000	12955000	1588400	4028100	2603100	3245900	17157000	10556000	0	0	0	1.32564e+07	6529750	0	#DIV/0!	#DIV/0!
TcCLB.503525.4	PRA1 family protein, putative	Q4CWS9	2517900	2852100	2021800	0	1219200	1226600	844450	2309500	1671600	0	0	0	2.46393e+06	1.21189e+06	0	#DIV/0!	#DIV/0!
TcCLB.509683.80	adenylosuccinate synthetase, putative	Q4DLT6	310320000	574030000	477730000	143640000	193090000	137100000	119130000	285510000	461260000	384300	0	1191300	4.54027e+08	2.23288e+08	525200	425.149	864.483
TcCLB.507603.40	proteasome beta-1 subunit, putative	Q4DW25	16900000	51855000	16931000	2818700	10832000	17572000	2872800	31428000	18624000	0	569280	0	28562000	1.40246e+07	189760	73.907	150.516
TcCLB.507019.40	histidyl-tRNA synthetase	Q4DA54	34642000	75901000	53921000	17492000	22672000	9369900	20491000	39347000	52119000	0	51448	0	5.48213e+07	26915150	17149.3	1569.46	3196.7
TcCLB.508713.10	hypothetical protein, conserved	Q4CTQ1	2527500	5858500	0	0	2443500	1255500	403320	1854700	2276300	0	0	0	2.79533e+06	1372220	0	#DIV/0!	#DIV/0!
TcCLB.507001.50	hypothetical protein, conserved	Q4DF23	23547000	29467000	26038000	8383800	12026000	6423900	6077100	22000000	22678000	305770	118540	0	2.63507e+07	1.29315e+07	141437	91.4294	186.307
TcCLB.506265.209	Shwachman-Bodian-Diamond syndrome (SBDS) protein/SBDS protein C-terminal domain containing protein, putative	Q4DT04	18632000	35782000	27325000	4284300	9492700	17708000	2876600	17494000	28346000	0	0	0	2.72463e+07	1.33669e+07	0	#DIV/0!	#DIV/0!
TcCLB.506793.40	UDP-glucuronic acid/UDP-N-acetylgalactosamine transporter, putative	Q4DDH5	3666100	6231400	2628700	1393500	1758200	1294400	1536100	1903100	4390600	0	0	0	4175400	2.04598e+06	0	#DIV/0!	#DIV/0!
TcCLB.507771.85	hypothetical protein	Q4DCL4	10424000	22496000	15819000	7188200	0	7457000	0	16860000	16251000	0	0	0	1.62463e+07	7.95937e+06	0	#DIV/0!	#DIV/0!
TcCLB.507683.40	CMGC/DYRK protein kinase, putative	Q4D2W9	31471000	33181000	24694000	4710200	14506000	2988800	10939000	16488000	37880000	0	17896	0	29782000	1.45853e+07	5965.33	2445.02	4992.51
TcCLB.506155.40	pre-mRNA-splicing factor CWC22, putative	Q4DFG5	3722300	4778800	2928800	755860	1829900	878070	1416700	2892500	3413100	0	0	0	3.80997e+06	1864355	0	#DIV/0!	#DIV/0!
TcCLB.511807.130	hypothetical protein, conserved	Q4E1D1	29258000	32509000	21724000	9196700	12954000	7564900	6884100	16325000	28742000	170390	0	0	2.78303e+07	1.36111e+07	56796.7	239.646	489.999
TcCLB.511727.310	Outer row dynein-assembly protein 7	Q4DY28	53809000	60197000	14971000	16694000	12091000	21578000	12039000	23225000	40527000	0	0	0	4.29923e+07	2.10257e+07	0	#DIV/0!	#DIV/0!
TcCLB.508815.100	btb/poz domain containing protein, putative	Q4DMJ4	1831400	4595600	5541900	1619800	0	1099300	1945600	2321500	4715200	0	0	0	3.98963e+06	1.95023e+06	0	#DIV/0!	#DIV/0!
TcCLB.507003.24	Putative death-receptor fusion protein (DUF2428), putative	Q4CXM4	1093600	3895000	468090	932570	952780	372860	0	1415100	1654700	0	0	0	1.8189e+06	888002	0	#DIV/0!	#DIV/0!
TcCLB.511215.20	hypothetical protein	Q4DIG5	3631200	4318700	1584700	456490	1294600	925760	558360	2045800	4005400	0	0	0	3178200	1547735	0	#DIV/0!	#DIV/0!
TcCLB.503953.10	hypothetical protein, conserved	Q4D0W5	16252000	16532000	27038000	7928500	6511100	6949500	9786400	9208500	17792000	0	0	0	1.99407e+07	9696000	0	#DIV/0!	#DIV/0!
TcCLB.508129.9	adenosine monophosphate deaminase, putative (fragment)	Q4CLX2	23630000	25175000	29483000	11763000	13869000	7282600	11011000	12455000	19702000	0	0	0	26096000	1.26804e+07	0	#DIV/0!	#DIV/0!
TcCLB.511367.210	ubiquitin-conjugating enzyme variant Kua homologue, putative	Q4DYH2	2106300	14566000	6597500	2132900	950850	3468500	3912800	3690200	8442700	0	0	0	7756600	3766325	0	#DIV/0!	#DIV/0!
TcCLB.509455.130	cAMP response protein, putative	Q4DIB3	69454000	53565000	89929000	26941000	28656000	29396000	20578000	35863000	65015000	27506	0	0	7.09827e+07	3.44082e+07	9168.67	3752.8	7741.87
TcCLB.507817.70	hypothetical protein, conserved	Q4D0J4	9239600	18246000	14821000	4979500	5955300	4366700	2804800	8098300	14802000	0	57626	0	14102200	6.83443e+06	19208.7	355.799	734.158
TcCLB.510435.30	hypothetical protein, conserved	Q4CUK6	17359000	17261000	18665000	5610800	5929000	2367800	6427000	11354000	19717000	0	0	0	1.77617e+07	8567600	0	#DIV/0!	#DIV/0!
TcCLB.507623.50	oxidoreductase, putative	Q4DF57	5643100	6893500	6026600	2583100	1825000	1370600	1406600	4477000	6239300	15414	0	0	6.18773e+06	2983600	5138	580.693	1204.31
TcCLB.509153.90	dihydrofolate reductase-thymidylate synthase	Q4DLS1	741180000	1268000000	1062500000	277440000	537680000	413100000	191000000	637780000	901960000	122860	0	0	1.02389e+09	493160000	40953.3	12042	25001.5
TcCLB.510101.280	kinesin, putative	Q4E3N3	283460000	415750000	290990000	101750000	127610000	122180000	98864000	194120000	307070000	283010	0	0	3.30067e+08	158599000	94336.7	1681.2	3498.82
TcCLB.506835.140	hypothetical protein, conserved	Q4DGP1	2516200	1539900	7509200	2334300	2195400	1047400	1124200	785190	3623500	0	0	0	3855100	1851665	0	#DIV/0!	#DIV/0!
TcCLB.506737.20	CMGC/MAPK protein kinase, putative	Q4DGS9	19740000	21415000	29869000	4787000	9203800	6691000	8243400	20940000	18352000	0	0	0	2.36747e+07	1.13695e+07	0	#DIV/0!	#DIV/0!
TcCLB.450489.10	histone acetyltransferase, putative	Q4CKI2	2263600	3513600	0	612260	2103800	0	735570	0	2081500	0	0	0	1.92573e+06	922188	0	#DIV/0!	#DIV/0!
TcCLB.507771.20	hypothetical protein, conserved	Q4DCM1	23519000	22246000	25993000	7020800	9216600	5753200	4954700	12693000	29061000	89725	172000	0	2.39193e+07	1.14499e+07	87241.7	131.243	274.173
TcCLB.507715.40	GTP-binding elongation factor Tu family, putative	Q4DEC2	40330000	42454000	32050000	9844500	13537000	11764000	9892000	25788000	38884000	166160	249960	0	38278000	1.82849e+07	138707	131.824	275.964
TcCLB.507529.50	Ankyrin repeats (3 copies), putative	Q4D234	1908900000	2886600000	1362300000	410510000	721830000	519920000	927290000	1687100000	1615400000	2966300	2683000	0	2052600000	9.80342e+08	1883100	520.6	1090.01
TcCLB.508445.60	hypothetical protein, conserved	Q4D4J1	9815100	27464000	12935000	2716400	4925900	3087100	2526900	9777500	24860000	95742	117530	0	1.6738e+07	7982300	71090.7	112.283	235.446
TcCLB.506839.60	tyrosine specific protein phosphatase, putative	Q4DCU3	12049000	15032000	20981000	3589800	3539100	4660300	4313200	12432000	17296000	0	0	0	1.60207e+07	7638400	0	#DIV/0!	#DIV/0!
TcCLB.508153.1110	arginine N-methyltransferase, putative	Q4E5Y4	5731200	9068400	11413000	1743600	761170	4221400	2832900	5508300	9892800	0	0	0	8.73753e+06	4.16003e+06	0	#DIV/0!	#DIV/0!
TcCLB.510861.60	Protein of unknown function (DUF3608), putative	Q4DPH5	7335800	12936000	7114500	3480200	3229000	4619600	2520700	5233300	6982800	0	0	0	9.12877e+06	4.34427e+06	0	#DIV/0!	#DIV/0!
TcCLB.504867.90	glycerol-3-phosphate acyltransferase, putative	Q4DEH7	28699000	32949000	25598000	9944500	11814000	5102800	9297300	17269000	29606000	113330	159790	0	29082000	1.38389e+07	91040	152.009	319.442
TcCLB.508815.110	serine/threonine protein phosphatase catalytic subunit, putative	Q4DMJ3	90525000	191140000	175940000	35561000	63917000	49262000	48884000	111640000	125780000	344930	761860	1008600	152535000	7.25073e+07	705130	102.828	216.322
TcCLB.507559.60	hypothetical protein, conserved	Q4DAG7	277470000	233450000	340920000	126160000	127490000	75508000	129410000	119760000	230900000	323600	198780	0	2.83947e+08	1.34871e+08	174127	774.559	1630.69
TcCLB.508271.30	hypothetical protein, conserved	Q4CXE1	404630000	378310000	386010000	147300000	198090000	0	198710000	243550000	321820000	0	0	0	389650000	1.84912e+08	0	#DIV/0!	#DIV/0!
TcCLB.510759.100	NLI interacting factor-like phosphatase, putative	Q4DS85	10376000	13965000	6364000	2602100	1092600	5087500	5046800	9684700	5624700	0	0	0	10235000	4856400	0	#DIV/0!	#DIV/0!
TcCLB.507975.80	eukaryotic translation initiation factor 3 subunit a	Q4DDN0	3272500	3253200	4132500	2415300	1684200	826390	1022600	2037700	2125100	0	0	0	3.55273e+06	1685215	0	#DIV/0!	#DIV/0!
TcCLB.508547.60	hypothetical protein, conserved	Q4DRG0	11311000	16605000	1317200	4020200	3535400	3166500	2729400	6994800	7267400	0	0	0	9744400	4618950	0	#DIV/0!	#DIV/0!
TcCLB.509065.90	Protein of unknown function (DUF2817), putative	Q4DHE8	966340	0	2458500	830840	0	1009200	378270	0	1027500	0	0	0	1.14161e+06	540968	0	#DIV/0!	#DIV/0!
TcCLB.507969.50	actin 2, putative	Q4D542	3399400	13052000	2511700	2380600	993830	1327000	1238900	6400200	5614500	132520	0	0	6.32103e+06	2992505	44173.3	67.7446	143.096
TcCLB.510337.20	cysteine peptidase, Clan CA, family C2, putative	Q4CXJ8	28513000	37913000	26295000	16727000	17448000	6218500	11028000	13104000	23180000	318370	0	0	30907000	1.46176e+07	106123	137.741	291.237
TcCLB.506925.330	hypothetical protein, conserved	Q4E4L6	22466000	28650000	10220000	9160000	7502500	4297400	7529000	13021000	16413000	302450	187380	0	2.04453e+07	9.65382e+06	163277	59.1255	125.219
TcCLB.506457.120	hypothetical protein, conserved	Q4DG94	49528000	77243000	36523000	17417000	24445000	15812000	18757000	27166000	50595000	142650	212370	308140	5.44313e+07	2.56987e+07	221053	116.256	246.236
TcCLB.506711.10	cAMP response protein, putative	Q4CS49	6638500	6838600	8431800	3136600	3086700	2833000	2619900	4067500	4924600	0	0	0	7.30297e+06	3.44472e+06	0	#DIV/0!	#DIV/0!
TcCLB.503819.10	MSP (Major sperm protein) domain containing protein, putative	Q4CPV9	60867000	107620000	98275000	21399000	34962000	22425000	33544000	64783000	74428000	351430	409920	109820	8.89207e+07	41923500	290390	144.37	306.211
TcCLB.511303.80	Organic solute transport protein 1, putative	Q4DSK8	15892000	14900000	14110000	4257400	6582900	4223300	4629400	9588100	13040000	0	0	0	1.49673e+07	7.05352e+06	0	#DIV/0!	#DIV/0!
TcCLB.430605.20	PTP1-interacting protein, 39 kDa, putative	Q4CUL1	3563100	4022300	4042600	2565400	1281000	374130	1056800	2666900	3014800	0	0	0	3876000	1826505	0	#DIV/0!	#DIV/0!
TcCLB.509797.40	isoleucyl-tRNA synthetase, putative	Q4D2F2	239870000	414880000	505600000	231960000	129400000	95873000	91327000	261530000	283310000	181240	1460600	241550	3.86783e+08	1.82233e+08	627797	290.274	616.097
TcCLB.508989.100	Nucleoside diphosphate kinase 4	Q4DAD1	6353900	2849000	3233500	2125000	2195300	1737500	922620	1696400	3031900	0	0	0	4.14547e+06	1.95145e+06	0	#DIV/0!	#DIV/0!
TcCLB.509695.120	epsilon tubulin, putative	Q4DTQ7	4532800	5020000	14054000	4226400	4682400	0	2198900	7059900	4013600	0	0	0	7.86893e+06	3.69687e+06	0	#DIV/0!	#DIV/0!
TcCLB.506945.350	polo-like protein kinase, putative	Q4DX65	151920000	129740000	181510000	32396000	62986000	8653700	61446000	124910000	144490000	0	0	0	154390000	7.24803e+07	0	#DIV/0!	#DIV/0!
TcCLB.508089.71	Iguana/Dzip1-like DAZ-interacting protein N-terminal, putative	Q4CYV5	3781100	2956600	8331100	1643400	2185300	2205700	0	3080500	5033000	0	0	0	5.02293e+06	2.35798e+06	0	#DIV/0!	#DIV/0!
TcCLB.503849.60	NADH-dependent fumarate reductase, putative	Q4D779	1819100	3286800	2610100	0	1000700	693730	955850	2148500	2441200	0	0	0	2572000	1.20666e+06	0	#DIV/0!	#DIV/0!
TcCLB.506563.210	cysteine peptidase, Clan CA, family C2, putative	Q4DQN5	760060000	1855000000	1114500000	342290000	440350000	272380000	312860000	926170000	1192900000	5341200	2836400	661360	1.24319e+09	5.81158e+08	2946320	197.249	421.946
TcCLB.511393.20	serine peptidase, Clan S-, family S54, putative	Q4D3C3	3511100	6775600	4775300	1593200	2314400	1750000	1596000	2502600	4322000	0	0	0	5.02067e+06	2.34637e+06	0	#DIV/0!	#DIV/0!
TcCLB.508141.40	ATP-dependent RNA helicase, putative	Q4D640	20258000	45159000	28027000	8686100	9907700	8150100	11189000	17713000	31569000	0	0	0	31148000	1.45358e+07	0	#DIV/0!	#DIV/0!
TcCLB.506009.10	CCCH zinc finger protein ZC3H31	Q4DF93	28993000	42447000	41416000	12812000	12685000	11306000	9134500	18618000	40747000	325880	0	276660	3.76187e+07	1.75504e+07	200847	87.3822	187.3
TcCLB.510267.10	hypothetical protein, conserved	Q4CPY2	124970000	240640000	203160000	28063000	80653000	62651000	37445000	116450000	203490000	92291	59678	31858	189590000	8.81253e+07	61275.7	1438.18	3094.05
TcCLB.511127.5	RNA helicase, putative	Q4E420	11569000	35800000	14468000	0	2686600	2784300	1254600	8742600	41974000	0	0	0	2.06123e+07	9.57368e+06	0	#DIV/0!	#DIV/0!
TcCLB.510329.270	Fumarate hydratase class I, cytosolic	Q4E3I6	11223000	31687000	25702000	4129700	11560000	2968000	3618000	20693000	20703000	0	0	0	2.28707e+07	10611950	0	#DIV/0!	#DIV/0!
TcCLB.509321.10	kinetoplastid-specific dual specificity phosphatase, putative	Q4CN18	2791600	4438100	5552600	1089200	2266100	1431900	1116400	2433000	3524400	0	0	0	4.26077e+06	1.97683e+06	0	#DIV/0!	#DIV/0!
TcCLB.506327.30	STAG domain containing protein, putative	Q4DBG8	5620400	10623000	8172200	5749800	2260600	2039900	1389600	3327400	7881500	0	0	0	8.13853e+06	3774800	0	#DIV/0!	#DIV/0!
TcCLB.506229.30	hypothetical protein	Q4D4Q2	3188800	5759100	3262600	0	1692900	0	1450400	3736300	4438900	0	0	0	4.07017e+06	1.88642e+06	0	#DIV/0!	#DIV/0!
TcCLB.511303.120	hypothetical protein, conserved	Q4DSK4	14668000	21837000	13960000	3711600	7948100	3340900	5676900	9068700	16987000	201560	183760	0	1.68217e+07	7.78887e+06	128440	60.6421	130.969
TcCLB.510101.300	hypothetical protein, conserved	Q4E3N1	177630000	240640000	136640000	74016000	84990000	50681000	32212000	129300000	140920000	598860	1472500	134750	184970000	8.53532e+07	735370	116.068	251.533
TcCLB.511761.10	UDP-sugar pyrophosphorylase	Q4D8F3	2842900	6622900	5110200	0	2955300	1376900	846070	4799700	3464600	0	0	0	4.85867e+06	2.24043e+06	0	#DIV/0!	#DIV/0!
TcCLB.508383.10	Present in the outer mitochondrial membrane proteome 37 (fragment)	Q4CMV8	10591000	20422000	10352000	0	8651500	819270	1853700	11301000	15512000	0	0	0	1.37883e+07	6356245	0	#DIV/0!	#DIV/0!
TcCLB.506295.130	prohibitin, putative	Q4DEQ3	10007000	8436800	9572000	9174700	7789600	1618600	2911000	2817200	1450600	171070	0	0	9338600	4.29362e+06	57023.3	75.2958	163.768
TcCLB.503579.20	hypothetical protein, conserved	Q4DDG7	10257000	11309000	11956000	2491900	3726100	4867000	12561000	3439800	3696500	71121	0	0	11174000	5.13038e+06	23707	216.408	471.338
TcCLB.511755.119	N-alpha-acetyltransferase 35, NatC auxiliary subunit	Q4DJ45	12289000	22074000	11866000	4709600	6756400	2660100	7162700	9024200	12090000	106010	0	0	1.54097e+07	7.06717e+06	35336.7	199.995	436.082
TcCLB.506265.160	hypothetical protein, conserved	Q4DT09	1167300	2760400	2306100	222450	344090	467130	686070	1351200	2646200	0	0	0	2.07793e+06	952857	0	#DIV/0!	#DIV/0!
TcCLB.507649.40	hypothetical protein, conserved	Q4DHW3	0	14209000	11125000	2573300	3317300	2965300	2730000	7126000	4493600	0	0	0	8.44467e+06	3.86758e+06	0	#DIV/0!	#DIV/0!
TcCLB.504137.10	isoleucyl-tRNA synthetase, putative	Q4DHM0	18154000	28276000	21981000	6935500	8225100	6572900	6459200	11472000	22968000	0	0	0	2.28037e+07	1.04388e+07	0	#DIV/0!	#DIV/0!
TcCLB.511169.29	tubulin-tyrsoine ligase-like protein, putative	Q4CNS0	0	12105000	13183000	5869500	4556300	4845200	1324100	3259600	3273900	0	0	0	8.42933e+06	3.85477e+06	0	#DIV/0!	#DIV/0!
TcCLB.511633.30	hypothetical protein, conserved	Q4D5B2	2958700	4772900	6274200	971500	1173600	1282700	1635900	2734100	4999700	0	0	0	4668600	2.13292e+06	0	#DIV/0!	#DIV/0!
TcCLB.504069.53	proteasome subunit alpha type-5, putative	Q4DAW0	330570000	633950000	628890000	59989000	184730000	164760000	92115000	416730000	535370000	0	0	0	5.31137e+08	2.42282e+08	0	#DIV/0!	#DIV/0!
TcCLB.503525.40	FAD dependent oxidoreductase, putative	Q4CWS5	4874100	23262000	9238900	2257400	2228600	2066600	3050900	7895700	16535000	67132	0	0	1.24583e+07	5.67237e+06	22377.3	253.487	556.739
TcCLB.506959.50	hypothetical protein, conserved	Q4DID9	1934900	3021200	3193100	425500	1317900	535700	944070	1576300	2606200	0	0	0	2716400	1.23428e+06	0	#DIV/0!	#DIV/0!
TcCLB.510309.60	hypothetical protein, conserved	Q4D4B7	23761000	51461000	5956500	4917700	12537000	10207000	4496900	14894000	26474000	0	196220	0	27059500	1.22544e+07	65406.7	187.358	413.712
TcCLB.506789.310	MYND finger, putative	Q4DZV8	11553000	11115000	17754000	2996400	3905900	4444800	1862900	11322000	12061000	0	0	0	13474000	6.09883e+06	0	#DIV/0!	#DIV/0!
TcCLB.511661.100	protein kinase, putative	Q4DIR3	16341000	27215000	42672000	9187000	11620000	11749000	4912300	6333000	34254000	0	89398	0	2.87427e+07	1.30092e+07	29799.3	436.561	964.541
TcCLB.508277.140	phosphomevalonate kinase protein, putative	Q4E0Y2	3166400	6585400	4347100	925530	381110	1268000	1581400	5127400	3458700	0	72554	0	4.69963e+06	2123690	24184.7	87.8114	194.323
TcCLB.504179.50	hypothetical protein	Q4D2C4	7503000	18090000	7701300	1483600	5667700	2740000	2909300	5791500	11467000	0	0	0	11098100	5009850	0	#DIV/0!	#DIV/0!
TcCLB.504253.50	hypothetical protein, conserved	Q4D4T4	18380000	34018000	19663000	15075000	0	13725000	0	19030000	17196000	0	0	0	2.40203e+07	1.08377e+07	0	#DIV/0!	#DIV/0!
TcCLB.506177.50	hypothetical protein, conserved	Q4DHT7	72987000	150980000	46143000	22196000	38147000	19553000	27806000	66894000	68976000	487220	366690	89768	9.00367e+07	4.05953e+07	314559	129.055	286.231
TcCLB.506945.40	hypothetical protein, conserved	Q4DX94	6150600	11722000	10165000	771840	2999500	1832100	1809000	5668100	12179000	0	0	0	9.34587e+06	4.20992e+06	0	#DIV/0!	#DIV/0!
TcCLB.510143.120	hypothetical protein, conserved	Q4DAS7	54832000	174690000	114000000	21696000	51674000	53480000	19447000	47004000	114440000	0	0	0	1.14507e+08	5.12902e+07	0	#DIV/0!	#DIV/0!
TcCLB.508207.230	6-phosphofructo-2-kinase/fructose-2,6-biphosphatase, putative	Q4DVL0	134100000	205080000	99613000	41172000	60016000	41389000	43611000	99154000	106900000	251460	1085000	0	1.46264e+08	6.53737e+07	445487	146.747	328.325
TcCLB.506177.70	hypothetical protein	Q4DHT5	6377700	12275000	4289500	1395000	1942800	1400800	2527300	5021000	8183000	0	0	0	7647400	3411650	0	#DIV/0!	#DIV/0!
TcCLB.508909.140	hypothetical protein, conserved	Q4E1L3	26098000	43635000	41561000	6404900	20961000	13857000	10759000	25404000	21803000	0	139580	0	37098000	1.65315e+07	46526.7	355.312	797.349
TcCLB.506835.99	T-complex protein 11, putative	Q4DGP5	7974600	3761600	3906700	0	3323700	1725600	0	2198800	6693100	0	0	0	5214300	2.32353e+06	0	#DIV/0!	#DIV/0!
TcCLB.507093.300	hypothetical protein SCD6.10	Q4E1M8	1553000000	1898700000	2264400000	447280000	617060000	516820000	738580000	1022800000	1749900000	6635500	9734400	7296800	1.90537e+09	848740000	7888900	107.587	241.525
TcCLB.511367.360	elongation factor 1-alpha, putative	Q4DYF9	5248200000	10588000000	6153600000	1776700000	2551400000	1234300000	3398900000	5494600000	5116800000	55597000	110490000	48956000	7.32993e+09	3.26212e+09	71681000	45.5088	102.258
TcCLB.508707.180	ubiquitin hydrolase, putative	Q4E259	30261000	66360000	47217000	13494000	23028000	9510400	10023000	26901000	45012000	93653	242900	0	47946000	2.13281e+07	112184	190.116	427.386
TcCLB.511577.30	hypothetical protein, conserved	Q4DM36	19653000	36172000	32423000	5088100	8597300	15869000	5694100	14743000	28495000	0	0	0	29416000	1.30811e+07	0	#DIV/0!	#DIV/0!
TcCLB.508693.90	peroxisome biogenesis factor 1, putative	Q4DTV3	136140000	231290000	104670000	42641000	56807000	35958000	52238000	107960000	124200000	571880	674680	0	1.57367e+08	6.99673e+07	415520	168.385	378.722
TcCLB.508153.460	Present in the outer mitochondrial membrane proteome 24	Q4E644	109000000	165490000	135380000	68740000	49634000	34856000	45602000	75827000	89684000	1716400	1367200	245890	1.36623e+08	6.07238e+07	1109830	54.7145	123.103
TcCLB.507063.110	Beta-lactamase superfamily domain containing protein, putative	Q4E022	24930000	46665000	65057000	16267000	19266000	4445900	4036200	38332000	39039000	0	0	0	4.55507e+07	2.0231e+07	0	#DIV/0!	#DIV/0!
TcCLB.506195.300	deoxyhypusine synthase, putative	Q4DXJ6	28581000	44600000	23671000	652490	16132000	5780200	17246000	9686700	36395000	0	0	0	32284000	1.43154e+07	0	#DIV/0!	#DIV/0!
TcCLB.510187.70	tyrosine aminotransferase, putative	Q4E4E4	204410000	409850000	359670000	70621000	104420000	83773000	114670000	248630000	240590000	565940	1273500	0	3.24643e+08	143784000	613147	234.502	529.471
TcCLB.507317.50	hypothetical protein, conserved	Q4D1U5	32472000	52597000	44070000	3459100	55159000	1874600	2916600	37302000	13609000	200790	0	0	4.30463e+07	1.90534e+07	66930	284.676	643.155
TcCLB.506479.60	kinesin heavy chain, putative	Q4DIA6	42001000	56792000	21969000	14115000	14288000	6943600	7121500	38998000	25301000	138930	264060	96273	40254000	1.77945e+07	166421	106.925	241.881
TcCLB.508297.50	short chain dehydrogenase, putative	Q4D3C6	1874900	2779200	1928800	998480	1139300	957680	1366100	1353900	0	0	0	0	2194300	969243	0	#DIV/0!	#DIV/0!
TcCLB.506317.20	hypothetical protein, conserved	Q4CVC5	76439000	92823000	61979000	18000000	25068000	18387000	40123000	46107000	56527000	11918	0	0	7.70803e+07	3.40353e+07	3972.67	8567.38	19402.7
TcCLB.506247.470	hypothetical protein, conserved	Q4E107	4512500	17318000	2455400	2898700	4470400	3314400	1470600	4277600	4993900	60787	63888	0	8095300	3.57093e+06	41558.3	85.9258	194.794
TcCLB.503735.40	hypothetical protein	Q4CZG1	18054000	48707000	18588000	5267400	16143000	7359100	5318300	17601000	23498000	0	0	0	2.84497e+07	1.25311e+07	0	#DIV/0!	#DIV/0!
TcCLB.506543.70	hypothetical protein, conserved	Q4D7S9	13076000	18350000	14204000	1791200	5881400	7441700	2959200	10823000	11239000	0	0	0	15210000	6689250	0	#DIV/0!	#DIV/0!
TcCLB.507023.130	hypothetical protein, conserved	Q4DZ72	45282000	48054000	42826000	10036000	11425000	10424000	10720000	31026000	46051000	116050	273220	0	4.53873e+07	19947000	129757	153.726	349.788
TcCLB.511813.10	hypothetical protein, conserved	Q4CNN1	8352600	11184000	10943000	0	3867300	614800	0	10961000	11333000	0	0	0	1.01599e+07	4.46268e+06	0	#DIV/0!	#DIV/0!
TcCLB.506221.30	protein phosphatase 2C, putative	Q4D8N2	3457200	6317500	3413600	0	1731900	1494900	1319000	2925600	4077600	0	0	0	4396100	1.92483e+06	0	#DIV/0!	#DIV/0!
TcCLB.505989.74	peroxisome biogenesis factor 1, putative	Q4D5M4	10643000	21475000	9444100	0	1347100	1961400	8768200	11646000	12634000	0	0	0	1.3854e+07	6059450	0	#DIV/0!	#DIV/0!
TcCLB.511823.79	Intraflagellar transport protein 74, putative	Q4CXZ7	1022600	1102900	1672800	574570	0	305050	0	1198300	1242500	0	0	0	1266100	553403	0	#DIV/0!	#DIV/0!
[truncated: 1,297 more rows]
